# Supplementary material for: Crystal structure of (1S,2S,2′R,3a′S,5R)-2′-[(5-bromo-1H-indol-3-yl)meth­yl]-2-isopropyl-5,5′-dimethyl­dihydro-2′H-spiro­[cyclo­hexane-1,6′-imidazo[1,5-b]isoxazol]-4′(5′H)-one
Source: Acta Crystallogr E Crystallogr Commun. 2016 Jul 12;72(Pt 8):1081–4. doi: 10.1107/S2056989016010872 (PMC4971846; doi:10.1107/S2056989016010872)
Supplement: Supplementary file 1 [file e-72-01081-sup1.cif]

##############################################################################
#                                                                            #
# This CIF contains the data in a paper accepted for publication in          #
# Acta Crystallographica Section E. It conforms to the requirements of       #
# Notes for Authors for Acta Crystallographica Section E, and has been       #
# peer reviewed under the auspices of the IUCr Commission on Journals.       #
#                                                                            #
# Full details of the Crystallographic Information File format               #
# are given in the paper "The Crystallographic Information File (CIF):       #
# a New Standard Archive File for Crystallography" by S. R. Hall, F. H.      #
# Allen and I. D. Brown [Acta Cryst. (1991), A47, 655-685].                  #
#                                                                            #
# The current version of the core CIF dictionary is obtainable from          #
# ftp://ftp.iucr.org/pub/cif_core.dic.                                       #
#                                                                            #
# Software is freely available for graphical display of the structure(s)     #
# in this CIF. For information consult the CIF software page                 #
# http://www.iucr.org/resources/cif/software.                                #
#                                                                            #
# This file may be used for bona fide research purposes within the           #
# scientific community so long as proper attribution is given to the journal # 
# article from which it was obtained.                                        #
#                                                                            #
##############################################################################
data_I
_database_code_depnum_ccdc_archive 'CCDC 1490701'
_audit_creation_method     'SHELXL-2014/7'
_journal_date_recd_electronic     2016-06-08
_journal_date_accepted     2016-07-05
_journal_name_full     'Acta Crystallographica, Section E'
_journal_year     2016
_journal_volume     72
_journal_issue      8
_journal_page_first     1081
_journal_page_last     1084
_journal_paper_category     GO
_journal_paper_doi     10.1107/S2056989016010872
_journal_coeditor_code     ZS2365
_publ_contact_author_name     'Brahmi Jihed '
_publ_contact_author_address
;
Universit\'e de Monastir, Laboratoire de Synth\`ese H\'et\'erocyclique
Produits Naturels et R\'eactivit\'es, Facult\'e des Sciences de Monastir
Avenue de l'Environnement, 5000 Monastir, Tunisia
;
_publ_contact_author_email     'jihedbrahmi85@live.fr'
_publ_contact_author_fax     '0021673500278'
_publ_contact_author_phone     '0021694799167'
_publ_section_title
;\
Crystal structure of
(1<i>S</i>,2<i>S</i>,2'<i>R</i>,3a'<i>S</i>,5<i>R</i>)-2'-[(5-bromo-\
1<i>H</i>-indol-3-yl)methyl]-2-isopropyl-5,5'-dimethyldihydro-2'<i>H</i>-\
spiro[cyclohexane-1,6'-imidazo[1,5-<i>b</i>]isoxazol]-4'(5'<i>H</i>)-one
;
loop_
    _publ_author_name
    _publ_author_footnote
    _publ_author_address
    'Ghannay, Siwar ' .
;
Universit\'e de Monastir, Laboratoire de Synth\'ese H\'et\'erocyclique,
Produits Naturels et R\'eactivit\'es, Facult\'e des Sciences de Monastir,
Avenue de l'Environnement, 5000 Monastir, Tunisia
;
    'Brahmi, Jihed ' .
;
Universit\'e de Monastir, Laboratoire de Synth\'ese H\'et\'erocyclique,
Produits Naturels et R\'eactivit\'es, Facult\'e des Sciences de Monastir,
Avenue de l'Environnement, 5000 Monastir, Tunisia
;
    'Nasri, Soumaya ' .
;
Laboratoire de Physico-chimie des Mat\'eriaux,
Facult\'e des Sciences de Monastir, Avenue de l'Environnement, 5019 Monastir,
University of Monastir, Tunisia
;
    'Aouadi, Ka\"iss ' .
;
Universit\'e de Monastir, Laboratoire de Synth\'ese H\'et\'erocyclique,
Produits Naturels et R\'eactivit\'es, Facult\'e des Sciences de Monastir,
Avenue de l'Environnement, 5000 Monastir, Tunisia
;
    'Jeanneau, Erwann' .
;
Universit\'e Lyon 1, Centre de Diffractom\'etrie Henri Longchambon,
B\^atiment 305, 43 boulevard du 11 Novembre 1918, F-69622 Villeurbanne Cedex,
France
;
    'Msaddek, Moncef' .
;
Universit\'e de Monastir, Laboratoire de Synth\'ese H\'et\'erocyclique,
Produits Naturels et R\'eactivit\'es, Facult\'e des Sciences de Monastir,
Avenue de l'Environnement, 5000 Monastir, Tunisia
;
_publ_section_synopsis
;
The absolute structure for the title compound, which has five chiral centres has
been determined in this analysis. The supramolecular architecture comprises
parallel zigzag chains formed through N---H...N and C---H...O hydrogen bonds,
as well as intramolecular C---H...O, C---H...N and C---H...\p interactions.
;
_chemical_name_systematic
;\
(1<i>S</i>,2<i>S</i>,2'<i>R</i>,3a'<i>S</i>,5<i>R</i>)-2'-[(5-Bromo-\
1<i>H</i>-indol-3-yl)methyl]-2-isopropyl-5,5'-dimethyldihydro-2'<i>H</i>-\
spiro[cyclohexane-1,6'-imidazo[1,5-<i>b</i>]isoxazol]-4'(5'<i>H</i>)-one
;
_chemical_name_common     ?
_chemical_formula_moiety     'C24 H32 Br N3 O2'
_chemical_formula_sum     'C24 H32 Br N3 O2'
_chemical_formula_iupac     'C24 H32 Br N3 O2'
_chemical_formula_weight     474.43
_chemical_melting_point     ?
_shelx_space_group_comment
;
The symmetry employed for this shelxl refinement is uniquely defined
by the following loop, which should always be used as a source of
symmetry information in preference to the above space-group names.
They are only intended as comments.
;
_space_group_crystal_system     monoclinic
_space_group_name_H-M_alt     'P 21'
_space_group_name_Hall     'P 2yb'
loop_
    _space_group_symop_operation_xyz
    'x, y, z'
    '-x, y+1/2, -z'
_cell_length_a     10.2640(5)
_cell_length_b     9.6480(5)
_cell_length_c     12.0480(5)
_cell_angle_alpha     90
_cell_angle_beta     96.204(5)
_cell_angle_gamma     90
_cell_volume     1186.09(10)
_cell_formula_units_Z     2
_cell_measurement_reflns_used     8154
_cell_measurement_theta_min     0.998
_cell_measurement_theta_max     27.878
_cell_measurement_temperature     293(2)
_exptl_crystal_description     'plate'
_exptl_crystal_colour     'colorless'
_exptl_crystal_size_max     0.464
_exptl_crystal_size_mid     0.385
_exptl_crystal_size_min     0.112
_exptl_crystal_density_diffrn     1.328
_exptl_crystal_density_meas     ?
_exptl_crystal_density_method     ?
_exptl_crystal_F_000     496
_exptl_absorpt_coefficient_mu     1.757
_exptl_absorpt_correction_type     multi-scan
_exptl_absorpt_process_details
;
(SCALEPACK; Otwinowski <i>et al.</i>, 1997)
;
_shelx_estimated_absorpt_T_min     ?
_shelx_estimated_absorpt_T_max     ?
_exptl_absorpt_correction_T_min     0.455
_exptl_absorpt_correction_T_max     0.802
_diffrn_ambient_temperature     293(2)
_diffrn_radiation_type     MoK\a
_diffrn_radiation_wavelength     0.71073
_diffrn_radiation_monochromator     'graphite'
_diffrn_measurement_device_type
                            'Oxford Diffraction Xcalibur Atlas Gemini Ultra CCD'
_diffrn_measurement_method     '\w/2\q scans'
_diffrn_detector_area_resol_mean     ?
_diffrn_reflns_number     10653
_diffrn_reflns_av_R_equivalents     0.1037
_diffrn_reflns_theta_min     2.711
_diffrn_reflns_theta_max     25.997
_diffrn_reflns_theta_full     25.242
_diffrn_measured_fraction_theta_max     0.998
_diffrn_measured_fraction_theta_full     0.997
_diffrn_reflns_limit_h_min     -12
_diffrn_reflns_limit_h_max     12
_diffrn_reflns_limit_k_min     -11
_diffrn_reflns_limit_k_max     11
_diffrn_reflns_limit_l_min     -13
_diffrn_reflns_limit_l_max     14
_diffrn_standards_number     0
_diffrn_standards_interval_count     .
_diffrn_standards_interval_time     .
_diffrn_standards_decay_%     ?
_refine_special_details     ?
_reflns_number_total     4337
_reflns_number_gt     2924
_reflns_threshold_expression     'I > 2\s(I)'
_refine_ls_structure_factor_coef     Fsqd
_refine_ls_matrix_type     full
_refine_ls_R_factor_all     0.0892
_refine_ls_R_factor_gt     0.0529
_refine_ls_wR_factor_gt     0.1195
_refine_ls_wR_factor_ref     0.1351
_refine_ls_goodness_of_fit_ref     0.970
_refine_ls_restrained_S_all     0.970
_refine_ls_number_reflns     4337
_refine_ls_number_parameters     272
_refine_ls_number_restraints     2
_refine_ls_hydrogen_treatment     constr
_refine_ls_weighting_scheme     calc
_refine_ls_weighting_details
                      'w=1/[\s^2^(Fo^2^)+(0.0631P)^2^] where P=(Fo^2^+2Fc^2^)/3'
_atom_sites_solution_hydrogens     mixed
_atom_sites_solution_primary     ?
_atom_sites_solution_secondary     ?
_refine_ls_shift/su_max     0.000
_refine_ls_shift/su_mean     0.000
_refine_diff_density_max     0.307
_refine_diff_density_min     -0.506
_refine_ls_extinction_method     none
_refine_ls_extinction_coef     .
_refine_ls_abs_structure_details
;
Flack <i>x</i> determined using 1005 quotients
[(<i>I</i>^+^)-(<i>I</i>^-^)]/[(<i>I</i>^+^)+(<i>I</i>^-^)]
(Parsons <i>et al.</i>, 2013)
;
_refine_ls_abs_structure_Flack     -0.013(13)
loop_
    _atom_type_symbol
    _atom_type_description
    _atom_type_scat_dispersion_real
    _atom_type_scat_dispersion_imag
    _atom_type_scat_source
    'C' 'C' 0.0033 0.0016
                         'International Tables Vol C Tables 4.2.6.8 and 6.1.1.4'
    'H' 'H' 0.0000 0.0000
                         'International Tables Vol C Tables 4.2.6.8 and 6.1.1.4'
    'N' 'N' 0.0061 0.0033
                         'International Tables Vol C Tables 4.2.6.8 and 6.1.1.4'
    'O' 'O' 0.0106 0.0060
                         'International Tables Vol C Tables 4.2.6.8 and 6.1.1.4'
    'Br' 'Br' -0.2901 2.4595
                         'International Tables Vol C Tables 4.2.6.8 and 6.1.1.4'
_computing_data_collection
;
CrysAlis PRO (Agilent, 2013)
;
_computing_cell_refinement
;
CrysAlis PRO (Agilent, 2013)
;
_computing_data_reduction
;
CrysAlis PRO (Agilent, 2013)
;
_computing_structure_solution
;
SIR2011 (Burla <i>et al.</i>, 2012)
;
_computing_structure_refinement
;
SHELXL2014 (Sheldrick, 2015)
;
_computing_molecular_graphics
;
ORTEPIII (Burnett & Johnson, 1996) and ORTEP-3 for Windows (Farrugia,
2012)
;
_computing_publication_material
;
WinGX (Farrugia, 2012)
;
loop_
    _atom_site_type_symbol
    _atom_site_label
    _atom_site_fract_x
    _atom_site_fract_y
    _atom_site_fract_z
    _atom_site_U_iso_or_equiv
    _atom_site_adp_type
    _atom_site_calc_flag
    _atom_site_occupancy
    _atom_site_disorder_assembly
    _atom_site_disorder_group
    Br Br 0.17985(7) 0.23216(8) 0.27079(6) 0.0716(3) Uani d 1 . .
    O O1 0.4307(4) 0.4046(5) 0.6482(4) 0.0455(11) Uani d 1 . .
    N N3 0.3297(6) 0.6276(6) 0.8208(5) 0.0559(16) Uani d 1 . .
    O O2 0.5063(6) 0.6393(6) 0.9554(4) 0.0728(16) Uani d 1 . .
    N N2 0.3578(5) 0.4065(6) 0.7471(4) 0.0419(12) Uani d 1 . .
    N N1 0.6516(6) 0.6022(6) 0.3324(5) 0.0521(15) Uani d 1 . .
    C C14 0.2644(7) 0.5267(7) 0.7427(5) 0.0447(15) Uani d 1 . .
    C C6 0.4147(7) 0.3475(8) 0.3841(6) 0.0472(16) Uani d 1 . .
    H H6 0.4007 0.2871 0.4418 0.057 Uiso calc 1 . .
    C C9 0.6468(6) 0.4016(8) 0.5952(5) 0.0478(16) Uani d 1 . .
    H H9A 0.7375 0.4153 0.6248 0.057 Uiso calc 1 . .
    H H9B 0.6317 0.3025 0.5885 0.057 Uiso calc 1 . .
    C C1 0.3301(7) 0.3486(8) 0.2869(6) 0.0523(18) Uani d 1 . .
    C C11 0.5918(7) 0.4126(9) 0.7977(6) 0.0513(18) Uani d 1 . .
    H H11A 0.6196 0.3164 0.8013 0.062 Uiso calc 1 . .
    H H11B 0.6594 0.4698 0.8372 0.062 Uiso calc 1 . .
    C C10 0.5591(6) 0.4605(7) 0.6774(5) 0.0426(15) Uani d 1 . .
    H H10 0.5572 0.5619 0.6734 0.051 Uiso calc 1 . .
    C C8 0.6248(6) 0.4659(7) 0.4806(5) 0.0439(15) Uani d 1 . .
    C C13 0.4388(7) 0.5769(8) 0.8831(6) 0.0523(18) Uani d 1 . .
    C C19 0.1319(7) 0.4750(8) 0.7834(5) 0.0485(17) Uani d 1 . .
    H H19 0.0774 0.5582 0.7854 0.058 Uiso calc 1 . .
    C C5 0.5213(6) 0.4378(7) 0.3948(5) 0.0428(15) Uani d 1 . .
    C C12 0.4609(6) 0.4315(8) 0.8439(5) 0.0471(16) Uani d 1 . .
    H H12 0.4518 0.3648 0.9039 0.057 Uiso calc 1 . .
    C C16 0.1585(6) 0.4977(7) 0.5389(5) 0.0472(16) Uani d 1 . .
    H H16 0.2112 0.4153 0.5275 0.057 Uiso calc 1 . .
    C C15 0.2358(7) 0.5914(7) 0.6262(6) 0.0500(17) Uani d 1 . .
    H H15A 0.3184 0.6159 0.5992 0.060 Uiso calc 1 . .
    H H15B 0.1867 0.6764 0.6328 0.060 Uiso calc 1 . .
    C C7 0.6991(6) 0.5668(8) 0.4386(6) 0.0503(17) Uani d 1 . .
    H H7 0.7730 0.6064 0.4776 0.060 Uiso calc 1 . .
    C C4 0.5407(7) 0.5268(7) 0.3039(6) 0.0459(16) Uani d 1 . .
    C C18 0.0585(7) 0.3816(8) 0.6964(6) 0.0544(18) Uani d 1 . .
    H H18A -0.0241 0.3541 0.7220 0.065 Uiso calc 1 . .
    H H18B 0.1096 0.2983 0.6884 0.065 Uiso calc 1 . .
    C C3 0.4561(8) 0.5248(8) 0.2046(6) 0.056(2) Uani d 1 . .
    H H3 0.4705 0.5828 0.1455 0.068 Uiso calc 1 . .
    C C17 0.0316(6) 0.4521(9) 0.5829(6) 0.0574(19) Uani d 1 . .
    H H17A -0.0146 0.3883 0.5302 0.069 Uiso calc 1 . .
    H H17B -0.0241 0.5322 0.5896 0.069 Uiso calc 1 . .
    C C21 0.1702(8) 0.2603(9) 0.9120(6) 0.071(2) Uani d 1 . .
    H H21A 0.2474 0.2388 0.8770 0.107 Uiso calc 1 . .
    H H21B 0.1833 0.2340 0.9892 0.107 Uiso calc 1 . .
    H H21C 0.0968 0.2105 0.8754 0.107 Uiso calc 1 . .
    C C2 0.3522(8) 0.4357(8) 0.1965(6) 0.061(2) Uani d 1 . .
    H H2 0.2954 0.4324 0.1309 0.073 Uiso calc 1 . .
    C C20 0.1432(7) 0.4168(9) 0.9030(6) 0.0554(18) Uani d 1 . .
    H H20 0.2168 0.4641 0.9457 0.066 Uiso calc 1 . .
    C C23 0.1317(8) 0.5741(9) 0.4278(6) 0.068(2) Uani d 1 . .
    H H23A 0.2133 0.6015 0.4022 0.102 Uiso calc 1 . .
    H H23B 0.0854 0.5139 0.3736 0.102 Uiso calc 1 . .
    H H23C 0.0796 0.6549 0.4376 0.102 Uiso calc 1 . .
    C C22 0.0205(10) 0.4502(13) 0.9589(8) 0.097(3) Uani d 1 . .
    H H22A 0.0032 0.5479 0.9535 0.145 Uiso calc 1 . .
    H H22B -0.0527 0.4001 0.9222 0.145 Uiso calc 1 . .
    H H22C 0.0338 0.4236 1.0361 0.145 Uiso calc 1 . .
    C C24 0.2777(9) 0.7638(8) 0.8427(8) 0.081(3) Uani d 1 . .
    H H24A 0.2015 0.7815 0.7912 0.121 Uiso calc 1 . .
    H H24B 0.2542 0.7668 0.9177 0.121 Uiso calc 1 . .
    H H24C 0.3431 0.8329 0.8338 0.121 Uiso calc 1 . .
    H HN1 0.6758 0.6699 0.2885 0.07(2) Uiso d 1 . .
loop_
    _atom_site_aniso_label
    _atom_site_aniso_U_11
    _atom_site_aniso_U_22
    _atom_site_aniso_U_33
    _atom_site_aniso_U_12
    _atom_site_aniso_U_13
    _atom_site_aniso_U_23
    Br 0.0695(5) 0.0753(5) 0.0667(5) -0.0179(5) -0.0081(3) 0.0009(5)
    O1 0.042(3) 0.058(3) 0.036(3) -0.003(2) 0.0033(19) 0.000(2)
    N3 0.066(4) 0.049(4) 0.052(4) -0.006(3) 0.004(3) -0.008(3)
    O2 0.078(4) 0.092(4) 0.047(3) -0.029(3) -0.001(3) -0.015(3)
    N2 0.042(3) 0.053(3) 0.031(3) -0.002(3) 0.002(2) 0.001(2)
    N1 0.059(4) 0.049(4) 0.049(4) -0.007(3) 0.012(3) 0.004(3)
    C14 0.051(4) 0.046(4) 0.037(4) 0.000(3) 0.002(3) -0.003(3)
    C6 0.058(4) 0.048(4) 0.037(4) -0.004(3) 0.009(3) 0.005(3)
    C9 0.043(4) 0.056(4) 0.045(4) 0.012(3) 0.006(3) 0.011(3)
    C1 0.067(5) 0.047(4) 0.042(4) -0.001(4) -0.001(3) -0.007(3)
    C11 0.045(4) 0.070(5) 0.037(4) 0.003(4) -0.002(3) 0.007(4)
    C10 0.040(3) 0.049(4) 0.038(4) -0.006(3) 0.003(3) 0.000(3)
    C8 0.042(3) 0.049(4) 0.041(4) 0.000(3) 0.009(3) -0.001(3)
    C13 0.058(4) 0.062(5) 0.038(4) -0.013(4) 0.008(3) -0.001(3)
    C19 0.048(4) 0.052(4) 0.046(4) 0.009(3) 0.006(3) 0.002(3)
    C5 0.048(4) 0.043(4) 0.038(4) 0.004(3) 0.008(3) -0.003(3)
    C12 0.046(4) 0.060(5) 0.034(3) -0.009(3) 0.003(3) 0.003(3)
    C16 0.051(4) 0.044(4) 0.045(4) 0.006(3) -0.003(3) 0.004(3)
    C15 0.058(4) 0.037(4) 0.054(5) 0.008(3) 0.003(3) 0.008(3)
    C7 0.047(4) 0.054(4) 0.051(4) -0.005(4) 0.009(3) -0.004(3)
    C4 0.057(4) 0.038(4) 0.043(4) 0.001(3) 0.011(3) -0.003(3)
    C18 0.044(4) 0.067(5) 0.050(4) -0.002(3) 0.000(3) -0.003(4)
    C3 0.075(5) 0.055(5) 0.039(4) 0.003(4) 0.009(4) 0.003(3)
    C17 0.048(4) 0.069(5) 0.052(4) 0.003(4) -0.007(3) -0.001(4)
    C21 0.073(5) 0.085(7) 0.057(5) -0.006(5) 0.015(4) 0.015(4)
    C2 0.082(5) 0.061(5) 0.036(4) -0.007(4) -0.008(3) 0.000(4)
    C20 0.051(4) 0.072(5) 0.045(4) 0.002(4) 0.012(3) -0.002(4)
    C23 0.090(6) 0.065(5) 0.045(4) 0.011(5) -0.011(4) 0.006(4)
    C22 0.087(6) 0.139(9) 0.071(6) 0.021(7) 0.037(5) 0.009(6)
    C24 0.104(6) 0.063(7) 0.075(6) 0.002(5) 0.009(5) -0.021(5)
_geom_special_details
;
 All esds (except the esd in the dihedral angle between two l.s. planes)
 are estimated using the full covariance matrix.  The cell esds are taken
 into account individually in the estimation of esds in distances, angles
 and torsion angles; correlations between esds in cell parameters are only
 used when they are defined by crystal symmetry.  An approximate (isotropic)
 treatment of cell esds is used for estimating esds involving l.s. planes.
;
loop_
    _geom_bond_atom_site_label_1
    _geom_bond_atom_site_label_2
    _geom_bond_site_symmetry_2
    _geom_bond_distance
    _geom_bond_publ_flag
    Br C1 . 1.901(7) ?
    O1 C10 . 1.432(7) ?
    O1 N2 . 1.475(6) ?
    N3 C13 . 1.369(10) ?
    N3 C24 . 1.453(10) ?
    N3 C14 . 1.465(9) ?
    O2 C13 . 1.212(9) ?
    N2 C14 . 1.502(9) ?
    N2 C12 . 1.507(8) ?
    N1 C7 . 1.362(9) ?
    N1 C4 . 1.362(9) ?
    N1 HN1 . 0.8929 ?
    C14 C15 . 1.535(9) ?
    C14 C19 . 1.576(10) ?
    C6 C1 . 1.381(10) ?
    C6 C5 . 1.394(10) ?
    C6 H6 . 0.9300 ?
    C9 C8 . 1.508(9) ?
    C9 C10 . 1.519(9) ?
    C9 H9A . 0.9700 ?
    C9 H9B . 0.9700 ?
    C1 C2 . 1.413(11) ?
    C11 C12 . 1.519(9) ?
    C11 C10 . 1.524(9) ?
    C11 H11A . 0.9700 ?
    C11 H11B . 0.9700 ?
    C10 H10 . 0.9800 ?
    C8 C7 . 1.368(9) ?
    C8 C5 . 1.426(9) ?
    C13 C12 . 1.506(11) ?
    C19 C18 . 1.519(10) ?
    C19 C20 . 1.540(10) ?
    C19 H19 . 0.9800 ?
    C5 C4 . 1.423(9) ?
    C12 H12 . 0.9800 ?
    C16 C17 . 1.523(10) ?
    C16 C23 . 1.526(10) ?
    C16 C15 . 1.540(10) ?
    C16 H16 . 0.9800 ?
    C15 H15A . 0.9700 ?
    C15 H15B . 0.9700 ?
    C7 H7 . 0.9300 ?
    C4 C3 . 1.401(11) ?
    C18 C17 . 1.526(10) ?
    C18 H18A . 0.9700 ?
    C18 H18B . 0.9700 ?
    C3 C2 . 1.365(11) ?
    C3 H3 . 0.9300 ?
    C17 H17A . 0.9700 ?
    C17 H17B . 0.9700 ?
    C21 C20 . 1.537(12) ?
    C21 H21A . 0.9600 ?
    C21 H21B . 0.9600 ?
    C21 H21C . 0.9600 ?
    C2 H2 . 0.9300 ?
    C20 C22 . 1.525(10) ?
    C20 H20 . 0.9800 ?
    C23 H23A . 0.9600 ?
    C23 H23B . 0.9600 ?
    C23 H23C . 0.9600 ?
    C22 H22A . 0.9600 ?
    C22 H22B . 0.9600 ?
    C22 H22C . 0.9600 ?
    C24 H24A . 0.9600 ?
    C24 H24B . 0.9600 ?
    C24 H24C . 0.9600 ?
loop_
    _geom_angle_atom_site_label_1
    _geom_angle_atom_site_label_2
    _geom_angle_atom_site_label_3
    _geom_angle_site_symmetry_1
    _geom_angle_site_symmetry_3
    _geom_angle
    _geom_angle_publ_flag
    C10 O1 N2 . . 109.3(4) ?
    C13 N3 C24 . . 121.2(7) ?
    C13 N3 C14 . . 113.9(6) ?
    C24 N3 C14 . . 124.5(7) ?
    O1 N2 C14 . . 111.0(5) ?
    O1 N2 C12 . . 104.6(4) ?
    C14 N2 C12 . . 107.2(5) ?
    C7 N1 C4 . . 107.9(6) ?
    C7 N1 HN1 . . 130.2 ?
    C4 N1 HN1 . . 121.3 ?
    N3 C14 N2 . . 104.1(5) ?
    N3 C14 C15 . . 110.2(5) ?
    N2 C14 C15 . . 113.9(5) ?
    N3 C14 C19 . . 111.1(5) ?
    N2 C14 C19 . . 108.3(5) ?
    C15 C14 C19 . . 109.1(5) ?
    C1 C6 C5 . . 119.2(6) ?
    C1 C6 H6 . . 120.4 ?
    C5 C6 H6 . . 120.4 ?
    C8 C9 C10 . . 113.7(5) ?
    C8 C9 H9A . . 108.8 ?
    C10 C9 H9A . . 108.8 ?
    C8 C9 H9B . . 108.8 ?
    C10 C9 H9B . . 108.8 ?
    H9A C9 H9B . . 107.7 ?
    C6 C1 C2 . . 121.4(7) ?
    C6 C1 Br . . 120.7(6) ?
    C2 C1 Br . . 117.9(6) ?
    C12 C11 C10 . . 101.5(5) ?
    C12 C11 H11A . . 111.5 ?
    C10 C11 H11A . . 111.5 ?
    C12 C11 H11B . . 111.5 ?
    C10 C11 H11B . . 111.5 ?
    H11A C11 H11B . . 109.3 ?
    O1 C10 C9 . . 107.0(5) ?
    O1 C10 C11 . . 102.8(5) ?
    C9 C10 C11 . . 114.9(5) ?
    O1 C10 H10 . . 110.6 ?
    C9 C10 H10 . . 110.6 ?
    C11 C10 H10 . . 110.6 ?
    C7 C8 C5 . . 105.6(6) ?
    C7 C8 C9 . . 126.7(6) ?
    C5 C8 C9 . . 127.7(6) ?
    O2 C13 N3 . . 125.9(8) ?
    O2 C13 C12 . . 126.4(7) ?
    N3 C13 C12 . . 107.6(6) ?
    C18 C19 C20 . . 114.3(6) ?
    C18 C19 C14 . . 110.7(6) ?
    C20 C19 C14 . . 115.3(6) ?
    C18 C19 H19 . . 105.2 ?
    C20 C19 H19 . . 105.2 ?
    C14 C19 H19 . . 105.2 ?
    C6 C5 C4 . . 118.7(6) ?
    C6 C5 C8 . . 134.6(6) ?
    C4 C5 C8 . . 106.7(6) ?
    C13 C12 N2 . . 105.9(6) ?
    C13 C12 C11 . . 113.3(6) ?
    N2 C12 C11 . . 105.8(5) ?
    C13 C12 H12 . . 110.5 ?
    N2 C12 H12 . . 110.5 ?
    C11 C12 H12 . . 110.5 ?
    C17 C16 C23 . . 111.4(6) ?
    C17 C16 C15 . . 109.2(6) ?
    C23 C16 C15 . . 110.3(6) ?
    C17 C16 H16 . . 108.6 ?
    C23 C16 H16 . . 108.6 ?
    C15 C16 H16 . . 108.6 ?
    C14 C15 C16 . . 114.8(5) ?
    C14 C15 H15A . . 108.6 ?
    C16 C15 H15A . . 108.6 ?
    C14 C15 H15B . . 108.6 ?
    C16 C15 H15B . . 108.6 ?
    H15A C15 H15B . . 107.5 ?
    N1 C7 C8 . . 111.6(6) ?
    N1 C7 H7 . . 124.2 ?
    C8 C7 H7 . . 124.2 ?
    N1 C4 C3 . . 130.3(7) ?
    N1 C4 C5 . . 108.1(6) ?
    C3 C4 C5 . . 121.6(7) ?
    C19 C18 C17 . . 112.5(6) ?
    C19 C18 H18A . . 109.1 ?
    C17 C18 H18A . . 109.1 ?
    C19 C18 H18B . . 109.1 ?
    C17 C18 H18B . . 109.1 ?
    H18A C18 H18B . . 107.8 ?
    C2 C3 C4 . . 118.5(7) ?
    C2 C3 H3 . . 120.7 ?
    C4 C3 H3 . . 120.7 ?
    C16 C17 C18 . . 111.2(5) ?
    C16 C17 H17A . . 109.4 ?
    C18 C17 H17A . . 109.4 ?
    C16 C17 H17B . . 109.4 ?
    C18 C17 H17B . . 109.4 ?
    H17A C17 H17B . . 108.0 ?
    C20 C21 H21A . . 109.5 ?
    C20 C21 H21B . . 109.5 ?
    H21A C21 H21B . . 109.5 ?
    C20 C21 H21C . . 109.5 ?
    H21A C21 H21C . . 109.5 ?
    H21B C21 H21C . . 109.5 ?
    C3 C2 C1 . . 120.5(7) ?
    C3 C2 H2 . . 119.7 ?
    C1 C2 H2 . . 119.7 ?
    C22 C20 C21 . . 109.1(8) ?
    C22 C20 C19 . . 110.7(7) ?
    C21 C20 C19 . . 114.7(6) ?
    C22 C20 H20 . . 107.3 ?
    C21 C20 H20 . . 107.3 ?
    C19 C20 H20 . . 107.3 ?
    C16 C23 H23A . . 109.5 ?
    C16 C23 H23B . . 109.5 ?
    H23A C23 H23B . . 109.5 ?
    C16 C23 H23C . . 109.5 ?
    H23A C23 H23C . . 109.5 ?
    H23B C23 H23C . . 109.5 ?
    C20 C22 H22A . . 109.5 ?
    C20 C22 H22B . . 109.5 ?
    H22A C22 H22B . . 109.5 ?
    C20 C22 H22C . . 109.5 ?
    H22A C22 H22C . . 109.5 ?
    H22B C22 H22C . . 109.5 ?
    N3 C24 H24A . . 109.5 ?
    N3 C24 H24B . . 109.5 ?
    H24A C24 H24B . . 109.5 ?
    N3 C24 H24C . . 109.5 ?
    H24A C24 H24C . . 109.5 ?
    H24B C24 H24C . . 109.5 ?
loop_
    _geom_torsion_atom_site_label_1
    _geom_torsion_atom_site_label_2
    _geom_torsion_atom_site_label_3
    _geom_torsion_atom_site_label_4
    _geom_torsion_site_symmetry_1
    _geom_torsion_site_symmetry_2
    _geom_torsion_site_symmetry_3
    _geom_torsion_site_symmetry_4
    _geom_torsion
    _geom_torsion_publ_flag
    C10 O1 N2 C12 . . . . -14.5(6) no
    C10 O1 N2 C14 . . . . 100.9(5) no
    N2 O1 C10 C9 . . . . 155.8(5) no
    N2 O1 C10 C11 . . . . 34.4(6) no
    C7 N1 C4 C3 . . . . -179.9(8) no
    C7 N1 C4 C5 . . . . -2.0(8) no
    C4 N1 C7 C8 . . . . 2.0(8) no
    O1 N2 C12 C11 . . . . -11.6(7) no
    O1 N2 C12 C13 . . . . 109.0(5) no
    C14 N2 C12 C11 . . . . -129.6(6) no
    C14 N2 C12 C13 . . . . -9.0(6) no
    O1 N2 C14 N3 . . . . -103.0(5) no
    O1 N2 C14 C15 . . . . 17.2(7) no
    O1 N2 C14 C19 . . . . 138.7(5) no
    C12 N2 C14 N3 . . . . 10.8(6) no
    C12 N2 C14 C15 . . . . 130.9(6) no
    C12 N2 C14 C19 . . . . -107.6(5) no
    C14 N3 C13 O2 . . . . -177.5(7) no
    C14 N3 C13 C12 . . . . 3.6(8) no
    C24 N3 C13 O2 . . . . -4.7(12) no
    C24 N3 C13 C12 . . . . 176.5(6) no
    C13 N3 C14 N2 . . . . -9.2(7) no
    C13 N3 C14 C15 . . . . -131.7(6) no
    C13 N3 C14 C19 . . . . 107.2(7) no
    C24 N3 C14 N2 . . . . 178.3(6) no
    C24 N3 C14 C15 . . . . 55.8(9) no
    C24 N3 C14 C19 . . . . -65.3(8) no
    Br C1 C2 C3 . . . . 177.9(6) no
    C6 C1 C2 C3 . . . . -2.2(12) no
    Br C1 C6 C5 . . . . -177.7(5) no
    C2 C1 C6 C5 . . . . 2.4(11) no
    C1 C2 C3 C4 . . . . 0.6(12) no
    C2 C3 C4 N1 . . . . 178.3(7) no
    C2 C3 C4 C5 . . . . 0.7(11) no
    N1 C4 C5 C6 . . . . -178.5(6) no
    N1 C4 C5 C8 . . . . 1.3(8) no
    C3 C4 C5 C6 . . . . -0.4(10) no
    C3 C4 C5 C8 . . . . 179.4(7) no
    C4 C5 C6 C1 . . . . -1.1(10) no
    C8 C5 C6 C1 . . . . 179.1(7) no
    C4 C5 C8 C7 . . . . -0.1(7) no
    C4 C5 C8 C9 . . . . 178.3(6) no
    C6 C5 C8 C7 . . . . 179.7(8) no
    C6 C5 C8 C9 . . . . -1.9(13) no
    N1 C7 C8 C5 . . . . -1.2(8) no
    N1 C7 C8 C9 . . . . -179.6(6) no
    C5 C8 C9 C10 . . . . -78.1(9) no
    C7 C8 C9 C10 . . . . 100.1(8) no
    C8 C9 C10 O1 . . . . 74.7(7) no
    C8 C9 C10 C11 . . . . -171.8(6) no
    O1 C10 C11 C12 . . . . -39.7(7) no
    C9 C10 C11 C12 . . . . -155.6(6) no
    C10 C11 C12 N2 . . . . 31.3(7) no
    C10 C11 C12 C13 . . . . -84.4(7) no
    N2 C12 C13 O2 . . . . -175.3(7) no
    N2 C12 C13 N3 . . . . 3.5(7) no
    C11 C12 C13 O2 . . . . -59.8(10) no
    C11 C12 C13 N3 . . . . 119.1(6) no
    N2 C14 C15 C16 . . . . 67.4(8) no
    N3 C14 C15 C16 . . . . -176.0(6) no
    C19 C14 C15 C16 . . . . -53.7(7) no
    N2 C14 C19 C18 . . . . -71.8(7) no
    N2 C14 C19 C20 . . . . 59.8(7) no
    N3 C14 C19 C18 . . . . 174.4(6) no
    N3 C14 C19 C20 . . . . -54.0(8) no
    C15 C14 C19 C18 . . . . 52.6(7) no
    C15 C14 C19 C20 . . . . -175.8(6) no
    C14 C15 C16 C17 . . . . 55.4(8) no
    C14 C15 C16 C23 . . . . 178.1(6) no
    C15 C16 C17 C18 . . . . -55.5(8) no
    C23 C16 C17 C18 . . . . -177.4(6) no
    C16 C17 C18 C19 . . . . 58.6(8) no
    C17 C18 C19 C14 . . . . -56.6(8) no
    C17 C18 C19 C20 . . . . 171.3(6) no
    C14 C19 C20 C21 . . . . -89.9(8) no
    C14 C19 C20 C22 . . . . 146.0(7) no
    C18 C19 C20 C21 . . . . 40.0(9) no
    C18 C19 C20 C22 . . . . -84.1(9) no
loop_
    _geom_hbond_atom_site_label_D
    _geom_hbond_atom_site_label_H
    _geom_hbond_atom_site_label_A
    _geom_hbond_site_symmetry_A
    _geom_hbond_distance_DH
    _geom_hbond_distance_HA
    _geom_hbond_distance_DA
    _geom_hbond_angle_DHA
    _geom_hbond_publ_flag
    N1 HN1 N2 2_656 0.89 2.34 3.087(8) 141 yes
    C3 H3 O2 1_554 0.93 2.42 3.292(9) 156 yes
    C16 H16 O1 1_555 0.98 2.55 3.091(8) 115 yes
    C20 H20 N3 1_555 0.98 2.54 3.032(10) 111 yes
    C21 H21A N2 1_555 0.96 2.60 3.236(9) 124 yes
    N1 HN1 O1 2_656 0.89 2.66 3.053(8) 108 yes
    C20 H20 Cg3 1_555 0.98 2.41 2.866(8) 104 yes
_shelx_hkl_file
;
   0   0   1   -0.30    0.20  55 0.54316-0.53674 0.83849-0.83865 0.02967 0.02967
   0   0  -2  876.20   28.90  53 0.54152-0.55435 0.83188-0.83157-0.05934-0.05934
   0   0   2  885.50   29.40  56 0.54273-0.52990 0.83920-0.83951 0.05934 0.05934
   0   0  -3   51.00    2.20  52 0.54000-0.55924 0.82818-0.82771-0.08901-0.08901
   0   0   3   62.50    2.60  57 0.54182-0.52258 0.83916-0.83963 0.08901 0.08901
   0   0  -4   24.20    1.40  51 0.53799-0.56365 0.82372-0.82310-0.11868-0.11868
   0   0   4   31.00    1.70  58 0.54041-0.51476 0.83836-0.83898 0.11868 0.11868
   0   0  -5    7.60    1.00  50 0.53549-0.56755 0.81850-0.81772-0.14835-0.14835
   0   0   5   12.50    1.70  59 0.53851-0.50645 0.83680-0.83758 0.14835 0.14835
   0   0  -6   87.70    4.30  49 0.53248-0.57096 0.81250-0.81156-0.17802-0.17802
   0   0   6   92.10    4.40  59 0.53611-0.49764 0.83446-0.83540 0.17802 0.17802
   0   0  -7   37.30    2.40  48 0.52897-0.57386 0.80572-0.80463-0.20768-0.20768
   0   0  -7   38.90    1.80 112-0.66874 0.62385-0.72971 0.73080-0.20768-0.20768
   0   0   7   40.70    3.10  60 0.53321-0.48831 0.83134-0.83243 0.20768 0.20768
   0   0  -8   -1.00    1.40  47 0.52494-0.57624 0.79814-0.79689-0.23735-0.23735
   0   0  -8    0.10    0.30 108-0.75809 0.70678-0.63177 0.63301-0.23735-0.23735
   0   0   8   -1.60    1.10  61 0.52978-0.47847 0.82742-0.82867 0.23735 0.23735
   0   0  -9   33.80    3.00  47 0.52037-0.57809 0.78975-0.78834-0.26702-0.26702
   0   0  -9   34.30    1.70 104-0.84642 0.78870-0.50085 0.50225-0.26702-0.26702
   0   0   9   50.10    3.20  62 0.52582-0.46810 0.82269-0.82409 0.26702 0.26702
   0   0 -10   -0.10    0.30  98-0.93264 0.86850-0.30057 0.30213-0.29669-0.29669
   0   0  10    0.70    1.40  63 0.52132-0.45719 0.81712-0.81868 0.29669 0.29669
   0   0 -11   10.60    1.90  45 0.50961-0.58015 0.77042-0.76871-0.32636-0.32636
   0   0  11   15.00    2.10  64 0.51626-0.44572 0.81068-0.81240 0.32636 0.32636
   0   0  12    0.40    1.50  65 0.51063-0.43367 0.80337-0.80524 0.35603 0.35603
   0   0  13    8.70    2.10  66 0.50440-0.42103 0.79513-0.79716 0.38570 0.38570
   0   0  14    0.00    2.60  67 0.49755-0.40777 0.78594-0.78812 0.41537 0.41537
   0   0  15    1.20    3.40  68 0.49006-0.39386 0.77575-0.77809 0.44504 0.44504
   1   0  15    1.00    3.20  67 0.49731-0.33146 0.78561-0.78804 0.41637 0.48123
   1   0  14   15.00    3.30  66 0.50489-0.34545 0.79578-0.79805 0.38348 0.45478
   1   0  13    2.90    2.50  65 0.51179-0.35877 0.80489-0.80700 0.35016 0.42877
   1   0  12    3.30    2.40  64 0.51804-0.37143 0.81297-0.81493 0.31629 0.40330
  -1   0 -12    0.90    0.50 101-0.88553 0.73892-0.42424 0.42620-0.28034-0.43925
  -1   0 -12    2.00    0.50 132-0.55461 0.40800-0.79096 0.79292-0.31271-0.40688
   1   0  11    1.20    2.20  63 0.52366-0.38346 0.82003-0.82184 0.28172 0.37853
  -1   0 -11    0.30    1.50  43 0.49538-0.63558 0.74555-0.74374-0.39047-0.26978
  -1   0 -11    0.10    0.60 106-0.80194 0.66174-0.57233 0.57414-0.25203-0.40822
   1   0  10    6.20    2.00  61 0.52865-0.39486 0.82609-0.82774 0.24625 0.35466
  -1   0 -10    2.30    1.90  43 0.50089-0.63467 0.75511-0.75346-0.36711-0.23381
  -1   0 -10    3.60    0.70 110-0.71803 0.58425-0.67895 0.68060-0.22402-0.37689
   1   0   9   -0.10    1.70  60 0.53300-0.40563 0.83112-0.83261 0.20957 0.33200
  -1   0  -9    2.50    1.20  44 0.50574-0.63312 0.76361-0.76212-0.34506-0.19652
   1   0   8   81.20    4.30  59 0.53671-0.41575 0.83506-0.83640 0.17124 0.31100
  -1   0  -8   78.00    4.70  45 0.50991-0.63088 0.77097-0.76963-0.32481-0.15742
   1   0   7  156.40    6.60  58 0.53971-0.42517 0.83783-0.83901 0.13055 0.29235
  -1   0  -7  132.10    6.50  45 0.51334-0.62789 0.77706-0.77588-0.30714-0.11576
   1   0   6   71.40    3.70  57 0.54192-0.43378 0.83919-0.84022 0.08633 0.27722
  -1   0  -6   65.80    3.50  46 0.51588-0.62402 0.78162-0.78059-0.29329-0.07027
   1   0   5  241.70    9.10  55 0.54310-0.44138 0.83872-0.83959 0.03655 0.26767
  -1   0  -5  237.00    9.10  46 0.51726-0.61898 0.78410-0.78323-0.28549-0.01873
   1   0   4   59.10    2.60  54 0.54272-0.44741 0.83541-0.83612-0.02284 0.26773
  -1   0  -4   58.00    2.70  46 0.51681-0.61211 0.78328-0.78256-0.28809 0.04321
   1   0   3  386.10   13.70  51 0.53926-0.45036 0.82649-0.82705-0.10084 0.28639
  -1   0  -3  402.70   14.50  45 0.51265-0.60155 0.77584-0.77528-0.31076 0.12522
   1   0   2  290.70   10.70  48 0.52708-0.44460 0.80215-0.80255-0.22205 0.34826
  -1   0  -2  265.40    9.40  43 0.49799-0.58047 0.75007-0.74967-0.37959 0.25339
   1   0   1    7.20    0.50  40 0.47186-0.39579 0.70537-0.70562-0.47582 0.54268
  -1   0  -1    1.80    0.40  36 0.43256-0.50863 0.63976-0.63951-0.58585 0.51899
   1   0  -2    3.70    0.40  61 0.52962-0.47279 0.82724-0.82702 0.23860-0.34975
   1   0  -2    3.00    0.30 118 0.55058-0.49375 0.81108-0.81086 0.25090-0.36205
  -1   0   2    3.50    0.40  65 0.50772-0.56455 0.79954-0.79976 0.37025-0.25910
  -1   0   2    4.20    0.40 125 0.32778-0.38461 0.91518-0.91541 0.26464-0.15349
  -1   0   2    3.20    0.30 136-0.66388 0.60705-0.70436 0.70414-0.31740 0.42855
   1   0  -3  323.90   10.50  58 0.54054-0.49012 0.83845-0.83807 0.11640-0.28689
   1   0  -3  245.30    9.30 132-0.55644 0.60685-0.78970 0.79008-0.31283 0.14235
  -1   0   3  319.00   10.90  63 0.52096-0.57137 0.81666-0.81704 0.29895-0.12846
  -1   0   3  275.50   10.00 122 0.42369-0.47410 0.87850-0.87887 0.26089-0.09040
   1   0  -4  235.70    9.00  55 0.54308-0.49908 0.83877-0.83823 0.03801-0.26783
   1   0  -4  239.40    8.10 137-0.66820 0.71221-0.70041 0.70094-0.31747 0.08764
  -1   0   4  230.50    9.20  62 0.52462-0.56862 0.82121-0.82175 0.27533-0.04550
  -1   0   4  255.60    8.50 120 0.46634-0.51034 0.85842-0.85896 0.25822-0.02840
   1   0  -5    2.20    0.70  54 0.54275-0.50516 0.83551-0.83482-0.02157-0.26759
   1   0  -5    1.90    0.20 139-0.71721 0.75479-0.65223 0.65292-0.31738 0.02821
  -1   0   5    2.50    1.00  62 0.52507-0.56266 0.82176-0.82246 0.27227 0.01690
  -1   0   5    1.60    0.30 120 0.46550-0.50309 0.85884-0.85953 0.25828 0.03088
   1   0  -6  188.30    8.30  52 0.54096-0.50978 0.83046-0.82961-0.07147-0.27704
  -1   0   6  150.60    7.40  62 0.52395-0.55513 0.82039-0.82124 0.27981 0.06869
  -1   0   6  178.30    6.00 122 0.42647-0.45764 0.87726-0.87811 0.26074 0.08777
   1   0  -7    0.30    0.80  51 0.53821-0.51345 0.82419-0.82319-0.11574-0.29210
   1   0  -7    0.90    0.30 136-0.66438 0.68915-0.70390 0.70490-0.31741-0.09043
  -1   0   7   -0.30    1.00  63 0.52183-0.54659 0.81776-0.81876 0.29351 0.11434
  -1   0   7    0.00    0.30 124 0.34667-0.37144 0.90883-0.90983 0.26413 0.14371
   1   0  -8  117.60    5.90  50 0.53472-0.51637 0.81693-0.81577-0.15647-0.31070
   1   0  -9    5.50    1.40  49 0.53055-0.51862 0.80875-0.80744-0.19484-0.33168
  -1   0   9    8.40    1.50  64 0.51537-0.52731 0.80954-0.81085 0.33126 0.19526
   1   0 -10   11.40    2.10  48 0.52577-0.52024 0.79969-0.79822-0.23153-0.35432
  -1   0  10   11.30    1.80  65 0.51118-0.51671 0.80409-0.80556 0.35326 0.23260
   1   0 -11   12.80    2.40  47 0.52037-0.52126 0.78975-0.78812-0.26702-0.37818
  -1   0  11   20.00    2.90  65 0.50638-0.50549 0.79776-0.79939 0.37659 0.26861
  -1   0  12    9.70    2.10  66 0.50097-0.49367 0.79054-0.79232 0.40091 0.30362
  -1   0  13    4.90    2.10  67 0.49494-0.48122 0.78240-0.78434 0.42601 0.33786
  -1   0  14    3.30    2.30  68 0.48828-0.46815 0.77332-0.77541 0.45170 0.37151
  -1   0  15    1.60    3.30  69 0.48097-0.45443 0.76325-0.76550 0.47787 0.40467
   2   0  15    1.40    2.20  66 0.50294-0.26743 0.79317-0.79570 0.39228 0.51285
   2   0  14    1.00    2.20  65 0.51054-0.28144 0.80325-0.80561 0.35649 0.48930
   2   0  13   -1.60    1.90  64 0.51741-0.29473 0.81216-0.81437 0.31989 0.46656
  -2   0 -13   -0.20    0.80 105-0.83380 0.61112-0.52253 0.52473-0.26275-0.52370
   2   0  12   18.30    3.20  63 0.52358-0.30731 0.81993-0.82198 0.28228 0.44484
  -2   0 -12   21.10    1.70 108-0.75628 0.54001-0.63402 0.63608-0.23675-0.49037
  -2   0 -12   14.70    1.50 128-0.42727 0.21100-0.86580 0.86785-0.30112-0.42600
   2   0  11    2.20    2.20  61 0.52902-0.31916 0.82653-0.82842 0.24338 0.42440
   2   0  11    1.00    0.40 121 0.45620-0.24635 0.86342-0.86531 0.25892 0.40886
  -2   0 -11    0.70    0.80 112-0.67953 0.46967-0.71921 0.72111-0.21125-0.45653
   2   0  10   31.60    2.90  60 0.53372-0.33028 0.83191-0.83365 0.20280 0.40564
  -2   0 -10   27.60    2.70  41 0.48204-0.68549 0.72266-0.72092-0.44127-0.16717
   2   0   9   12.40    1.80  59 0.53763-0.34060 0.83597-0.83756 0.16000 0.38910
   2   0   8  136.30    6.50  58 0.54066-0.35004 0.83853-0.83996 0.11419 0.37558
  -2   0  -8  101.10    5.20  42 0.48883-0.67945 0.73427-0.73284-0.41631-0.07346
   2   0   7    2.20    1.00  56 0.54262-0.35841 0.83925-0.84052 0.06411 0.36631
  -2   0  -7    1.70    0.80  42 0.49033-0.67453 0.73685-0.73557-0.41056-0.01987
   2   0   6  303.70   12.00  55 0.54316-0.36537 0.83749-0.83861 0.00780 0.36329
  -2   0  -6  254.00    9.40  42 0.48995-0.66774 0.73619-0.73507-0.41204 0.04095
   2   0   4  280.80   10.50  50 0.53623-0.37127 0.82002-0.82083-0.14012 0.39253
  -2   0  -4  273.90   10.70  41 0.47805-0.64301 0.71586-0.71506-0.45520 0.20279
   2   0   3  212.10    8.10  47 0.52295-0.36440 0.79447-0.79512-0.25068 0.44375
   2   0   2  331.10   12.00  42 0.48856-0.33642 0.73380-0.73430-0.41734 0.55108
  -2   0  -1    8.40    0.50  25 0.27299-0.41871 0.38171-0.38138-0.84917 0.77477
   2   0   0    4.40    0.40  14 0.06966 0.06966 0.06220-0.06238-0.98242 0.99747
  -2   0   0    4.40    0.30   6-0.06966-0.06966-0.15273 0.15291-0.98717 0.97211
   2   0  -1  177.50    6.50  78 0.38207-0.24917 0.62190-0.62192 0.71886-0.76314
  -2   0   1  196.20    6.90  84 0.28726-0.42016 0.48193-0.48190 0.85256-0.80828
   2   0  -2   28.50    1.30  68 0.48921-0.36273 0.77459-0.77446 0.44822-0.55184
   2   0  -2   26.20    1.40 124 0.33272-0.20623 0.91357-0.91343 0.26452-0.36814
  -2   0   2   27.10    1.20  74 0.42730-0.55378 0.68742-0.68755 0.62764-0.52402
   2   0  -3   24.50    1.50  63 0.52371-0.40364 0.82010-0.81981 0.28138-0.44434
   2   0  -3   22.90    1.20 119 0.49168-0.37161 0.84530-0.84501 0.25632-0.41928
  -2   0   3   26.10    1.60  69 0.47443-0.59450 0.75418-0.75447 0.49974-0.33678
  -2   0   3   23.70    1.30 133-0.56458 0.44450-0.78401 0.78373-0.31336 0.47632
   2   0  -4   13.90    1.10  59 0.53677-0.42311 0.83512-0.83468 0.17054-0.39284
   2   0  -4   13.60    0.80 114 0.65150-0.53785 0.73844-0.73800 0.23789-0.46018
  -2   0   4   18.50    1.20  67 0.49296-0.60662 0.77971-0.78016 0.43384-0.21154
   2   0  -5   92.60    4.00  57 0.54184-0.43459 0.83917-0.83857 0.08842-0.37006
  -2   0   5  100.10    4.30  66 0.50090-0.60815 0.79045-0.79105 0.40119-0.11956
   2   0  -6   10.10    1.10  55 0.54319-0.44235 0.83820-0.83745 0.02233-0.36330
  -2   0   6    8.70    1.20  66 0.50402-0.60485 0.79462-0.79538 0.38743-0.04646
   2   0  -7   78.10    4.40  53 0.54243-0.44801 0.83444-0.83353-0.03406-0.36625
  -2   0   7   87.00    4.80  66 0.50451-0.59893 0.79528-0.79619 0.38520 0.01511
   2   0  -8   -0.20    0.90  52 0.54028-0.45228 0.82883-0.82776-0.08418-0.37547
  -2   0   8    0.30    1.10  66 0.50335-0.59135 0.79372-0.79479 0.39045 0.06920
   2   0  -9   91.40    5.30  51 0.53709-0.45550 0.82181-0.82059-0.13003-0.38896
  -2   0   9  114.40    6.00  66 0.50099-0.58258 0.79057-0.79179 0.40082 0.11816
   2   0 -10    0.10    1.90  49 0.53304-0.45786 0.81360-0.81222-0.17284-0.40548
  -2   0  10    0.80    1.90  67 0.49768-0.57286 0.78611-0.78749 0.41483 0.16350
   2   0 -11  123.80    8.20  48 0.52823-0.45946 0.80432-0.80278-0.21343-0.42423
  -2   0  11  156.50    8.70  67 0.49356-0.56232 0.78052-0.78206 0.43151 0.20615
  -2   0  12    2.60    1.90  68 0.48868-0.55103 0.77387-0.77556 0.45021 0.24679
  -2   0  13    3.10    2.50  68 0.48309-0.53903 0.76618-0.76803 0.47047 0.28588
  -2   0  14    3.20    2.10  69 0.47680-0.52633 0.75748-0.75948 0.49195 0.32373
  -2   0  15   -1.60    2.10  70 0.46981-0.51293 0.74774-0.74990 0.51442 0.36060
   3   0  14    0.90    2.20  64 0.51473-0.21598 0.80870-0.81116 0.33476 0.51856
   3   0  13    1.50    1.90  63 0.52154-0.22921 0.81740-0.81969 0.29531 0.49868
  -3   0 -13    1.50    1.20 109-0.74795 0.45561-0.64428 0.64658-0.23397-0.56001
   3   0  12    5.40    1.90  62 0.52756-0.24164 0.82479-0.82694 0.25446 0.48019
   3   0  12    1.30    0.50 118 0.53395-0.24803 0.82130-0.82344 0.25258 0.48207
  -3   0 -12    2.10    0.90 112-0.67729 0.39137-0.72141 0.72355-0.21051-0.52413
   3   0  11   11.70    2.70  60 0.53276-0.25325 0.83084-0.83283 0.21184 0.46347
   3   0  11   10.60    1.10 123 0.37208-0.09256 0.89963-0.90161 0.26328 0.41203
  -3   0 -11    5.10    2.30  38 0.45462-0.73413 0.67641-0.67443-0.52794-0.14737
   3   0  10    1.40    1.30  59 0.53707-0.26397 0.83543-0.83726 0.16694 0.44903
   3   0   9   30.60    2.50  58 0.54039-0.27371 0.83835-0.84002 0.11904 0.43759
  -3   0  -9   24.30    2.30  39 0.46058-0.72726 0.68639-0.68471-0.51071-0.04592
   3   0   8    9.80    1.70  56 0.54254-0.28227 0.83926-0.84078 0.06711 0.43019
  -3   0  -8   10.00    1.50  39 0.46117-0.72145 0.68739-0.68587-0.50894 0.01165
   3   0   7   17.30    1.90  55 0.54317-0.28931 0.83759-0.83895 0.00957 0.42838
  -3   0  -7   17.70    1.60  39 0.45947-0.71333 0.68452-0.68316-0.51398 0.07603
   3   0   6    1.70    0.90  53 0.54166-0.29421 0.83225-0.83346-0.05599 0.43461
  -3   0  -6    3.00    1.20  38 0.45438-0.70183 0.67601-0.67481-0.52862 0.15000
   3   0   5   67.70    3.60  50 0.53680-0.29577 0.82120-0.82225-0.13356 0.45284
  -3   0  -5   69.00    3.10  37 0.44390-0.68493 0.65854-0.65749-0.55717 0.23789
  -3   0  -4    9.00    1.10  35 0.42390-0.65852 0.62546-0.62456-0.60645 0.34651
   3   0   3   69.70    3.20  44 0.50326-0.27505 0.75926-0.75999-0.35652 0.55712
  -3   0  -3   77.00    3.20  32 0.38539-0.61359 0.56241-0.56168-0.68663 0.48604
   3   0   2   36.60    1.80  38 0.45317-0.23137 0.67398-0.67456-0.53204 0.67330
  -3   0  -2   40.60    1.60  27 0.30774-0.52953 0.43717-0.43659-0.80776 0.66650
   3   0   1    6.10    0.50  29 0.33714-0.12176 0.48436-0.48478-0.76708 0.84900
  -3   0  -1    6.60    0.50  18 0.15020-0.36558 0.18787-0.18744-0.94915 0.86723
   3   0   0  116.40    4.80  15 0.10448 0.10448 0.11641-0.11668-0.97088 0.99347
  -3   0   0  117.00    4.30   4-0.10448-0.10448-0.20598 0.20625-0.97801 0.95543
   3   0  -1   41.60    1.90   1-0.16392 0.36647-0.29641 0.29629-0.95229 0.91553
   3   0  -1   53.40    1.90  81 0.33263-0.13008 0.54927-0.54938 0.79637-0.83312
  -3   0   1   45.50    1.80  91 0.16392-0.36647 0.29640-0.29629 0.95229-0.91553
   3   0  -2   40.10    1.80  72 0.44997-0.25383 0.71978-0.71974 0.57158-0.66767
   3   0  -2   37.10    1.90 126 0.27612-0.07998 0.93049-0.93045 0.26547-0.36156
  -3   0   2   38.20    1.60  81 0.32942-0.52556 0.54452-0.54456 0.80077-0.70468
   3   0  -3    6.20    0.70  66 0.50132-0.31159 0.79100-0.79081 0.39941-0.55484
   3   0  -3    6.00    0.70 123 0.38491-0.19519 0.89468-0.89448 0.26277-0.41820
  -3   0   3    5.90    0.80  75 0.40845-0.59817 0.66024-0.66044 0.66854-0.51311
  -3   0   3    5.60    0.60 128-0.41654 0.22682-0.87103 0.87084-0.29990 0.45533
   3   0  -4  197.40    7.90  62 0.52482-0.34150 0.82146-0.82110 0.27397-0.48874
   3   0  -4  204.30    7.60 119 0.50365-0.32034 0.83878-0.83843 0.25533-0.47010
  -3   0   4  219.50    8.50  72 0.44637-0.62968 0.71467-0.71502 0.58106-0.36630
  -3   0   4  202.50    8.60 133-0.56994 0.38663-0.78020 0.77985-0.31370 0.52847
   3   0  -5   88.50    4.00  59 0.53610-0.35919 0.83444-0.83393 0.17823-0.45234
   3   0  -5   95.30    3.80 115 0.62614-0.44924 0.75856-0.75805 0.24166-0.51576
  -3   0   5   89.80    3.40 139-0.73312 0.55622-0.63511 0.63460-0.31700 0.59111
   3   0  -6  186.60    7.90  57 0.54131-0.37082 0.83893-0.83826 0.10096-0.43440
  -3   0   6  215.20    8.50  69 0.47561-0.64609 0.75581-0.75648 0.49590-0.16246
  -3   0   6  196.00    6.90 107-0.79437 0.62388-0.58327 0.58260-0.24949 0.58293
   3   0  -7   -0.20    1.20  55 0.54311-0.37904 0.83869-0.83787 0.03557-0.42835
  -3   0   7    1.10    1.10  69 0.48052-0.64460 0.76263-0.76346 0.47941-0.08662
   3   0  -8   13.30    1.60  54 0.54274-0.38508 0.83549-0.83451-0.02185-0.43027
  -3   0   8   17.50    2.10  69 0.48235-0.64001 0.76515-0.76613 0.47309-0.02097
   3   0  -9   -1.30    1.10  52 0.54085-0.38960 0.83018-0.82905-0.07369-0.43777
  -3   0   9    0.50    1.70  69 0.48210-0.63334 0.76481-0.76594 0.47396 0.03750
   3   0 -10   -1.10    1.20  51 0.53777-0.39294 0.82325-0.82196-0.12152-0.44928
  -3   0  10   -0.10    1.40  69 0.48033-0.62517 0.76237-0.76366 0.48006 0.09074
   3   0 -11    6.60    2.40  49 0.53372-0.39530 0.81495-0.81350-0.16636-0.46378
  -3   0  11    9.80    2.00  69 0.47737-0.61580 0.75827-0.75972 0.49006 0.14008
  -3   0  12    4.10    2.30  70 0.47341-0.60542 0.75276-0.75436 0.50304 0.18644
  -3   0  13   -1.00    1.90  70 0.46855-0.59414 0.74597-0.74772 0.51834 0.23047
  -3   0  14    2.60    2.90  71 0.46285-0.58203 0.73798-0.73989 0.53549 0.27266
  -3   0  15    1.60    2.30  71 0.45636-0.56913 0.72882-0.73089 0.55412 0.31337
   4   0  14    6.10    2.50  64 0.51764-0.14924 0.81245-0.81500 0.31859 0.54226
   4   0  13   -0.20    2.70  62 0.52441-0.16242 0.82096-0.82335 0.27672 0.52479
  -4   0 -13    2.30    1.60 111-0.69316 0.33117-0.70547 0.70786-0.21577-0.58574
   4   0  12    2.10    1.80  61 0.53029-0.17471 0.82803-0.83026 0.23316 0.50902
   4   0  12    1.00    0.80 120 0.46621-0.11063 0.85849-0.86072 0.25823 0.48394
   4   0  11   11.30    2.00  60 0.53524-0.18608 0.83355-0.83563 0.18747 0.49537
   4   0  11    8.50    1.20 124 0.35634-0.00718 0.90542-0.90749 0.26383 0.41900
  -4   0 -11    6.20    2.00  36 0.42736-0.77652 0.63116-0.62908-0.59836-0.08447
   4   0  10   12.10    2.30  58 0.53916-0.19641 0.83737-0.83929 0.13906 0.48444
  -4   0 -10    9.40    1.70  36 0.42928-0.77204 0.63433-0.63241-0.59379-0.02971
   4   0   9    6.50    1.50  57 0.54189-0.20555 0.83919-0.84095 0.08710 0.47706
  -4   0  -9    2.90    1.30  36 0.42928-0.76562 0.63434-0.63257-0.59378 0.02962
   4   0   8   43.50    3.20  55 0.54315-0.21322 0.83852-0.84013 0.03044 0.47438
  -4   0  -8   44.10    3.20  36 0.42678-0.75671 0.63021-0.62860-0.59972 0.09491
   4   0   7   -0.10    1.30  53 0.54247-0.21895 0.83457-0.83602-0.03263 0.47812
  -4   0  -7    0.90    1.30  35 0.42082-0.74433 0.62038-0.61893-0.61352 0.16804
   4   0   6    3.40    1.20  51 0.53900-0.22190 0.82592-0.82722-0.10466 0.49081
   4   0   5  132.40    5.70  49 0.53118-0.22049 0.80996-0.81110-0.18954 0.51635
  -4   0  -5  119.40    5.10  33 0.39082-0.70151 0.57126-0.57012-0.67630 0.34950
   4   0   4    2.50    0.80  46 0.51589-0.21161 0.78163-0.78261-0.29326 0.56073
  -4   0  -4    3.40    0.90  31 0.35872-0.66300 0.51917-0.51818-0.73342 0.46595
  -4   0  -3  106.80    4.50  27 0.30385-0.60171 0.43095-0.43012-0.81274 0.60461
   4   0   2    2.10    0.70  36 0.42980-0.13835 0.63519-0.63586-0.59254 0.74133
  -4   0  -2    1.80    0.50  21 0.20971-0.50115 0.28144-0.28076-0.90885 0.76006
   4   0   1  352.80   11.70  28 0.32047-0.03543 0.45757-0.45808-0.79083 0.88029
  -4   0  -1  352.30   11.60  13 0.05781-0.34285 0.04382-0.04330-0.98538 0.89593
   4   0   0   44.10    2.20  17 0.13931 0.13931 0.17082-0.17118-0.95503 0.98514
  -4   0   0   44.60    2.10   2-0.13931-0.13931-0.25904 0.25940-0.96453 0.93441
   4   0  -1   62.60    2.60   6-0.07096 0.34317-0.15473 0.15453-0.98690 0.95767
   4   0  -1   80.40    2.90  82 0.31405-0.04184 0.52175-0.52196 0.82092-0.85014
   4   0  -2  172.90    6.20  74 0.42313-0.15733 0.68142-0.68147 0.63710-0.72566
  -4   0   2  156.60    6.10  87 0.23351-0.49931 0.40147-0.40142 0.90451-0.81595
   4   0  -3  564.40   18.20  69 0.48137-0.22199 0.76381-0.76370 0.47648-0.62438
   4   0  -3  482.20   19.00 124 0.34572-0.08633 0.90916-0.90906 0.26416-0.41206
  -4   0   3  545.60   18.70  81 0.33223-0.59161 0.54867-0.54878 0.79693-0.64903
   4   0  -4   23.10    1.90  65 0.51203-0.25906 0.80519-0.80493 0.34896-0.55620
   4   0  -4   24.20    1.50 121 0.43639-0.18342 0.87277-0.87251 0.26016-0.46741
  -4   0   4   17.40    2.10  77 0.38820-0.64117 0.63084-0.63111 0.70779-0.50055
  -4   0   4   20.80    1.50 130-0.47559 0.22263-0.84024 0.83998-0.30619 0.51343
   4   0  -5   74.40    3.70  62 0.52852-0.28196 0.82593-0.82551 0.24727-0.51385
   4   0  -5   54.00    2.90 118 0.53415-0.28760 0.82118-0.82076 0.25256-0.51914
  -4   0   5   52.90    3.10  75 0.42017-0.66673 0.67717-0.67759 0.64364-0.37706
  -4   0   5   52.70    2.60 134-0.60106 0.35450-0.75706 0.75664-0.31539 0.58197
   4   0  -6   17.60    1.50  59 0.53734-0.29720 0.83570-0.83512 0.16359-0.48951
   4   0  -6   16.40    1.40 114 0.63540-0.39525 0.75138-0.75080 0.24032-0.56624
  -4   0   6   18.40    1.90  73 0.43878-0.67892 0.70386-0.70443 0.60031-0.27439
  -4   0   6   16.20    1.10 139-0.73337 0.49322-0.63484 0.63426-0.31699 0.64291
   4   0  -7    4.90    1.30  57 0.54168-0.30795 0.83911-0.83837 0.09233-0.47759
  -4   0   7    4.20    1.20  72 0.44959-0.68332 0.71924-0.71997 0.57259-0.18734
  -4   0   7    4.60    0.40 108-0.75767 0.52394-0.63228 0.63155-0.23722 0.62247
   4   0  -8   37.00    2.50  55 0.54315-0.31584 0.83850-0.83761 0.02979-0.47438
   4   0  -9    5.00    1.70  54 0.54263-0.32173 0.83511-0.83406-0.02649-0.47744
  -4   0   9    7.80    1.70  71 0.45829-0.67919 0.73155-0.73259 0.54869-0.04476
   4   0 -10    0.10    1.30  52 0.54061-0.32612 0.82962-0.82842-0.07815-0.48512
  -4   0  10    1.50    1.40  71 0.45874-0.67323 0.73219-0.73339 0.54739 0.01588
   4   0 -11    1.60    1.50  51 0.53740-0.32932 0.82245-0.82109-0.12632-0.49629
  -4   0  11    0.00    1.50  71 0.45747-0.66555 0.73040-0.73175 0.55099 0.07162
  -4   0  13   -0.80    1.80  72 0.45100-0.64626 0.72125-0.72292 0.56880 0.17248
  -4   0  14    3.50    2.30  72 0.44616-0.63499 0.71437-0.71619 0.58162 0.21901
  -4   0  15    0.30    2.40  73 0.44036-0.62279 0.70611-0.70809 0.59638 0.26358
   5   0  13    5.20    2.30  62 0.52619-0.09454 0.82314-0.82562 0.26439 0.54465
  -5   0 -13   11.90    2.20 113-0.65896 0.22731-0.73896 0.74143-0.20445-0.60459
   5   0  12    2.60    1.90  61 0.53200-0.10677 0.82999-0.83231 0.21864 0.53107
   5   0  11    7.20    2.50  59 0.53677-0.11795 0.83513-0.83729 0.17051 0.51985
   5   0  11    5.40    1.30 124 0.36225 0.05658 0.90328-0.90545 0.26363 0.42673
   5   0  10    3.90    1.60  58 0.54037-0.12797 0.83833-0.84034 0.11938 0.51165
   5   0  10    4.50    1.30 126 0.29176 0.12065 0.92617-0.92818 0.26530 0.36573
  -5   0 -10    3.40    1.60  33 0.39491-0.80732 0.57794-0.57593-0.66833 0.03730
   5   0   9    5.80    1.50  56 0.54261-0.13661 0.83925-0.84110 0.06437 0.50732
  -5   0  -9    2.50    1.30  33 0.39206-0.79805 0.57328-0.57143-0.67391 0.10222
   5   0   8  117.90    6.80  54 0.54313-0.14355 0.83729-0.83899 0.00428 0.50807
  -5   0  -8  138.20    7.10  32 0.38582-0.78540 0.56312-0.56142-0.68582 0.17347
   5   0   7    9.20    1.70  53 0.54138-0.14821 0.83151-0.83305-0.06260 0.51561
  -5   0  -7   10.90    1.70  32 0.37494-0.76811 0.54543-0.54389-0.70571 0.25270
   5   0   6   55.40    3.30  50 0.53636-0.14960 0.82028-0.82167-0.13868 0.53235
  -5   0  -6   52.20    3.20  30 0.35738-0.74414 0.51701-0.51562-0.73561 0.34193
  -5   0  -5    7.20    1.20  29 0.32989-0.71023 0.47269-0.47146-0.77764 0.44331
   5   0   4   62.00    3.50  44 0.50811-0.13418 0.76778-0.76885-0.33373 0.60873
  -5   0  -4   49.90    2.70  26 0.28712-0.66105 0.40423-0.40315-0.83314 0.55815
   5   0   3    0.00    1.00  40 0.47566-0.10815 0.71182-0.71274-0.46327 0.67893
  -5   0  -3    1.60    0.60  22 0.22094-0.58846 0.29918-0.29826-0.89960 0.68395
   5   0   2  148.20    5.70  35 0.41823-0.05713 0.61613-0.61689-0.61936 0.77568
  -5   0  -2  130.90    5.00  16 0.12124-0.48234 0.14255-0.14179-0.96381 0.80749
   5   0   1   18.40    1.00  28 0.32037 0.03432 0.45741-0.45802-0.79097 0.88795
  -5   0  -1   17.10    1.00   9-0.01641-0.33828-0.07093 0.07154-0.99310 0.89612
   5   0   0   67.70    3.20  19 0.17414 0.17414 0.22543-0.22588-0.93464 0.97228
   5   0   0   71.00    3.10  91 0.17414 0.17414 0.31189-0.31234 0.94652-0.90888
   5   0  -1  138.40    5.90  10 0.00362 0.33824-0.04005 0.03976-0.99284 0.97115
   5   0  -1  174.80    6.10  82 0.31289 0.02897 0.52004-0.52033 0.82237-0.84407
   5   0  -2    1.60    0.50   2-0.14607 0.48152-0.26931 0.26917-0.96140 0.88036
   5   0  -2    2.40    0.80  75 0.40897-0.07352 0.66100-0.66114 0.66746-0.74849
   5   0  -2    1.20    0.80 126 0.27200 0.06345 0.93158-0.93172 0.26550-0.34653
   5   0  -3   49.90    2.60  70 0.46730-0.13826 0.74421-0.74419 0.52218-0.66255
   5   0  -3   40.60    2.60 124 0.33556-0.00652 0.91262-0.91260 0.26444-0.40482
  -5   0   3   42.50    2.40  86 0.25310-0.58214 0.43087-0.43089 0.88724-0.74686
   5   0  -4    7.40    1.00  66 0.50138-0.17875 0.79109-0.79091 0.39913-0.59885
   5   0  -4    7.50    1.10 122 0.40773-0.08511 0.88539-0.88521 0.26172-0.46144
  -5   0   4   13.00    1.60  82 0.32259-0.64522 0.53442-0.53459 0.80991-0.61020
  -5   0   4    7.30    1.10 128-0.43518 0.11256-0.86183 0.86166-0.30200 0.50172
   5   0  -5   24.30    1.80  63 0.52130-0.20509 0.81709-0.81676 0.29682-0.55587
   5   0  -5   20.70    1.80 120 0.48711-0.17090 0.84774-0.84741 0.25668-0.51573
  -5   0   5   21.90    1.90  79 0.36652-0.68273 0.59915-0.59948 0.74537-0.48632
  -5   0   5   21.90    1.70 132-0.53356 0.21734-0.80507 0.80474-0.31120 0.57025
   5   0  -6    3.50    1.30  60 0.53290-0.22310 0.83100-0.83051 0.21057-0.52896
   5   0  -6    1.60    0.80 117 0.57176-0.26196 0.79740-0.79692 0.24859-0.56698
  -5   0   6   -0.60    1.20  77 0.39430-0.70410 0.63971-0.64020 0.69643-0.37804
  -5   0   6    0.90    0.80 136-0.64161 0.33181-0.72402 0.72353-0.31692 0.63531
   5   0  -7   15.80    1.60  58 0.53935-0.23597 0.83753-0.83689 0.13618-0.51391
  -5   0   7   10.80    1.70  75 0.41189-0.71527 0.66521-0.66586 0.66141-0.28368
  -5   0   7   11.20    1.10 140-0.75407 0.45068-0.61133 0.61069-0.31621 0.69394
   5   0  -8   26.30    2.40  56 0.54244-0.24547 0.83927-0.83848 0.07050-0.50757
  -5   0   8   22.40    2.30  74 0.42285-0.71983 0.68103-0.68183 0.63771-0.20064
  -5   0   8   22.00    1.20 107-0.77971 0.48274-0.60360 0.60280-0.24458 0.68164
  -5   0   9    7.90    1.50  74 0.42934-0.71990 0.69034-0.69130 0.62294-0.12653
   5   0 -10    1.60    1.50  53 0.54214-0.25800 0.83359-0.83248-0.04306-0.51269
  -5   0  10    0.50    2.00  73 0.43264-0.71678 0.69507-0.69618 0.61519-0.05945
  -5   0  12    0.60    2.40  73 0.43264-0.70396 0.69508-0.69650 0.61517 0.05925
  -5   0  13   -1.60    2.60  74 0.43021-0.69511 0.69159-0.69317 0.62091 0.11285
  -5   0  14    1.00    2.10  74 0.42648-0.68497 0.68623-0.68797 0.62953 0.16357
   6   0  13   -0.50    2.20  62 0.52700-0.02570 0.82412-0.82669 0.25856 0.55801
   6   0  12    1.20    2.60  60 0.53284-0.03795 0.83093-0.83334 0.21111 0.54612
   6   0  11    3.00    1.70  59 0.53754-0.04906 0.83589-0.83814 0.16115 0.53674
   6   0  11    3.50    1.00 123 0.37842 0.11006 0.89721-0.89947 0.26303 0.43486
   6   0  10    0.70    2.10  57 0.54097-0.05891 0.83874-0.84083 0.10802 0.53053
   6   0  10    1.70    1.00 125 0.31831 0.16376 0.91821-0.92031 0.26485 0.37370
  -6   0 -10    0.80    1.50  30 0.35517-0.83724 0.51343-0.51133-0.73920 0.10064
   6   0   9   25.20    2.80  56 0.54290-0.06725 0.83908-0.84102 0.05086 0.52835
  -6   0  -9   19.90    2.30  30 0.34907-0.82472 0.50358-0.50164-0.74890 0.16969
   6   0   8    3.90    1.30  54 0.54294-0.07370 0.83627-0.83806-0.01151 0.53139
  -6   0  -8    5.50    1.40  29 0.33873-0.80797 0.48692-0.48513-0.76472 0.24484
   6   0   7   65.30    4.30  52 0.54048-0.07765 0.82929-0.83092-0.08070 0.54124
  -6   0  -7   53.20    3.60  28 0.32268-0.78551 0.46112-0.45949-0.78778 0.32725
   6   0   6   12.90    1.50  50 0.53448-0.07806 0.81645-0.81792-0.15892 0.56012
  -6   0  -6   14.30    1.70  27 0.29873-0.75514 0.42276-0.42129-0.81915 0.41795
   6   0   5   14.10    1.50  47 0.52319-0.07319 0.79491-0.79623-0.24912 0.59098
  -6   0  -5   14.60    1.50  24 0.26362-0.71362 0.36681-0.36549-0.85922 0.51736
   6   0   4   68.30    3.30  44 0.50360-0.06002 0.75986-0.76102-0.35495 0.63748
  -6   0  -4   74.50    4.00  21 0.21275-0.65633 0.28624-0.28507-0.90640 0.62388
   6   0   3    8.90    1.20  40 0.47056-0.03339 0.70319-0.70419-0.47998 0.70317
  -6   0  -3    9.30    1.10  17 0.14042-0.57759 0.17255-0.17155-0.95445 0.73126
   6   0   2   41.00    2.20  35 0.41596 0.01480 0.61239-0.61324-0.62443 0.78827
  -6   0  -2   29.00    1.70  12 0.04207-0.47283 0.01941-0.01856-0.98857 0.82473
   6   0   1   32.40    1.90  29 0.32998 0.09436 0.47285-0.47354-0.77751 0.88201
  -6   0  -1   30.40    1.80   6-0.07975-0.34460-0.16818 0.16888-0.98495 0.88044
   6   0   0  128.20    5.50  21 0.20897 0.20897 0.28027-0.28081-0.90944 0.95461
   6   0   0  143.10    6.10  89 0.20897 0.20897 0.36452-0.36506 0.92370-0.87853
   6   0  -1   60.40    2.80  13 0.06719 0.34433 0.05837-0.05875-0.98307 0.96890
   6   0  -1   70.60    3.20  82 0.32189 0.08963 0.53337-0.53376 0.81083-0.82500
   6   0  -2    1.30    0.90 126 0.28834 0.11677 0.92714-0.92736 0.26534-0.33885
   6   0  -3    1.80    0.70  71 0.45967-0.06097 0.73349-0.73357 0.54474-0.67759
   6   0  -3    2.20    1.00 124 0.34022 0.05847 0.91105-0.91112 0.26432-0.39716
  -6   0   3   -2.50    1.20  90 0.17525-0.57394 0.31357-0.31350 0.94587-0.81302
   6   0  -4   49.20    3.20  67 0.49424-0.10196 0.78145-0.78136 0.42880-0.62099
   6   0  -4   37.70    2.70 122 0.39957-0.00729 0.88879-0.88870 0.26212-0.45430
  -6   0   4   42.00    2.70  86 0.25315-0.64543 0.43093-0.43102 0.88720-0.69501
  -6   0   4   38.40    2.80 128-0.42134 0.02906-0.86871 0.86862-0.30045 0.49263
   6   0  -5    9.10    1.20  64 0.51578-0.12992 0.81007-0.80982 0.32902-0.58054
   6   0  -5    9.90    1.60 120 0.46556-0.07970 0.85881-0.85857 0.25828-0.50980
  -6   0   5    9.80    1.50  83 0.30687-0.69274 0.51110-0.51134 0.82981-0.57829
  -6   0   5    7.40    1.30 131-0.50126 0.11539-0.82531 0.82507-0.30856 0.56008
   6   0  -6   85.90    4.50  61 0.52908-0.14962 0.82660-0.82620 0.24292-0.55378
   6   0  -6   67.50    3.60 118 0.53705-0.15759 0.81943-0.81903 0.25228-0.56314
  -6   0   6   64.90    3.80  80 0.34334-0.72279 0.56507-0.56547 0.78118-0.47032
  -6   0   6   61.00    3.30 134-0.59036 0.21090-0.76522 0.76483-0.31486 0.62572
   6   0  -7    2.30    1.00  59 0.53702-0.16398 0.83537-0.83482 0.16756-0.53776
   6   0  -7    2.20    1.20 115 0.61252-0.23948 0.76882-0.76827 0.24353-0.61373
  -6   0   7    2.00    1.40  79 0.36796-0.74100 0.60126-0.60181 0.74300-0.37280
  -6   0   7    0.10    0.90 137-0.68614 0.31310-0.68351 0.68296-0.31761 0.68781
   6   0  -8    0.50    1.10  57 0.54133-0.17471 0.83894-0.83823 0.10043-0.52997
  -6   0   8    1.10    1.20  77 0.38444-0.75107 0.62536-0.62607 0.71462-0.28508
  -6   0   8    1.50    0.60 113-0.65980 0.29317-0.73817 0.73746-0.20473 0.63426
   6   0  -9    9.30    2.00  55 0.54307-0.18285 0.83881-0.83795 0.03961-0.52848
  -6   0   9   16.60    2.40  77 0.39522-0.75543 0.64106-0.64192 0.69468-0.20580
  -6   0   9   12.90    1.10 105-0.82397 0.46376-0.53859 0.53773-0.25944 0.74831
   6   0 -10    2.20    1.30  54 0.54285-0.18905 0.83591-0.83489-0.01636-0.53186
  -6   0  10    3.90    1.50  76 0.40188-0.75568 0.65073-0.65175 0.68176-0.13354
   6   0 -11    0.10    2.20  52 0.54110-0.19371 0.83082-0.82964-0.06853-0.53902
  -6   0  11    1.60    2.20  76 0.40546-0.75285 0.65592-0.65710 0.67461-0.06705
  -6   0  12    2.90    2.60  76 0.40666-0.74763 0.65765-0.65898 0.67219-0.00530
  -6   0  13    5.50    2.90  76 0.40593-0.74049 0.65659-0.65808 0.67367 0.05256
  -6   0  14   -4.00    2.20  76 0.40359-0.73174 0.65320-0.65485 0.67837 0.10720
   7   0  12    6.80    3.00  60 0.53287 0.03167 0.83097-0.83347 0.21078 0.55398
   7   0  11   -1.00    1.60  59 0.53767 0.02046 0.83601-0.83835 0.15953 0.54589
   7   0  11   -0.10    1.60 122 0.40039 0.15774 0.88845-0.89079 0.26208 0.44334
   7   0  10    3.40    2.30  57 0.54112 0.01060 0.83882-0.84101 0.10508 0.54101
   7   0  10    5.80    1.40 124 0.34758 0.20414 0.90852-0.91070 0.26411 0.38198
  -7   0 -10    5.30    2.00  27 0.31018-0.86190 0.44108-0.43889-0.80459 0.15851
   7   0   9    0.20    1.50 125 0.30359 0.24171 0.92272-0.92475 0.26512 0.32162
  -7   0  -9   -3.20    1.90  27 0.30063-0.84594 0.42580-0.42377-0.81679 0.23004
   7   0   8    5.50    1.40  54 0.54284-0.00395 0.83586-0.83773-0.01711 0.54451
  -7   0  -8    6.90    2.00  26 0.28610-0.82500 0.40261-0.40073-0.83433 0.30692
   7   0   7    6.40    1.30  52 0.54009-0.00761 0.82839-0.83011-0.08744 0.55550
  -7   0  -7    4.10    1.60  24 0.26506-0.79754 0.36909-0.36737-0.85771 0.38964
   7   0   6    7.40    1.50  49 0.53373-0.00766 0.81495-0.81652-0.16635 0.57508
  -7   0  -6    8.20    1.60  23 0.23535-0.76142 0.32197-0.32041-0.88691 0.47819
   7   0   5   26.40    2.00  47 0.52208-0.00243 0.79287-0.79428-0.25630 0.60569
  -7   0  -4   48.90    2.90  17 0.13801-0.65125 0.16878-0.16752-0.95570 0.66565
   7   0   3   72.90    3.90  40 0.47066 0.03617 0.70335-0.70444-0.47968 0.71039
  -7   0  -3   58.60    3.40  13 0.06371-0.57054 0.05297-0.05187-0.98396 0.75325
   7   0   2    3.80    1.10  35 0.42054 0.07987 0.61993-0.62087-0.61415 0.78552
  -7   0  -2    3.10    0.80   8-0.02949-0.47093-0.09106 0.09200-0.99253 0.82116
   7   0   1    7.30    1.30  30 0.34561 0.14839 0.49800-0.49879-0.75428 0.86631
  -7   0  -1   21.30    1.40   3-0.13627-0.35773-0.25442 0.25521-0.96588 0.85384
   7   0   0    1.30    0.90  23 0.24379 0.24379 0.33534-0.33597-0.87904 0.93174
   7   0   0    2.80    0.80  87 0.24379 0.24379 0.41691-0.41754 0.89567-0.84297
   7   0  -1   15.90    1.70  16 0.12384 0.35733 0.14663-0.14710-0.96261 0.95597
   7   0  -1   31.50    2.00  81 0.33714 0.14403 0.55593-0.55640 0.79007-0.79671
   7   0  -1   32.60    2.40 126 0.27330 0.20787 0.93124-0.93171 0.26549-0.27213
   7   0  -2   -1.20    0.60  10 0.00376 0.47100-0.03984 0.03952-0.99284 0.92686
   7   0  -2   -0.40    0.80  75 0.40823 0.06653 0.65993-0.66025 0.66897-0.73495
   7   0  -2    0.70    1.00 125 0.30991 0.16485 0.92082-0.92113 0.26501-0.33099
   7   0  -3  118.40    5.70   5-0.10048 0.56883-0.19987 0.19971-0.97928 0.85396
   7   0  -3  158.30    7.00  71 0.45784 0.01051 0.73091-0.73107 0.54996-0.67528
   7   0  -3  147.50    7.00 124 0.35341 0.11494 0.90647-0.90663 0.26393-0.38924
   7   0  -4    2.80    1.20  68 0.49093-0.02900 0.77694-0.77695 0.44171-0.62636
   7   0  -4    2.10    1.10 122 0.40342 0.05852 0.88719-0.88720 0.26193-0.44659
  -7   0   4    0.80    0.80  90 0.18242-0.64436 0.32443-0.32442 0.94154-0.75688
  -7   0   4    1.30    0.90 128-0.42222-0.03972-0.86828 0.86829-0.30055 0.48520
   7   0  -5   21.70    2.10  65 0.51258-0.05706 0.80592-0.80577 0.34609-0.59008
   7   0  -5   20.40    2.20 121 0.45941-0.00389 0.86185-0.86170 0.25870-0.50270
  -7   0   5   18.30    1.90  87 0.24328-0.69881 0.41615-0.41630 0.89612-0.65213
  -7   0   5   17.60    1.80 130-0.48908 0.03356-0.83252 0.83236-0.30746 0.55146
   7   0  -6    8.50    1.40  62 0.52654-0.07743 0.82356-0.82326 0.26191-0.56524
   7   0  -6    7.50    1.80 119 0.52065-0.07154 0.82915-0.82884 0.25384-0.55717
  -7   0   6    5.50    1.20  84 0.28725-0.73635 0.48190-0.48221 0.85258-0.54925
  -7   0   6    5.40    1.30 133-0.56409 0.11498-0.78436 0.78405-0.31333 0.61667
   7   0  -7   13.80    1.80  60 0.53527-0.09258 0.83358-0.83312 0.18717-0.54984
   7   0  -7    8.90    1.50 116 0.58615-0.14346 0.78766-0.78720 0.24690-0.60957
  -7   0   7   11.40    1.70  82 0.31858-0.76127 0.52847-0.52893 0.81514-0.45247
  -7   0   7   11.20    1.50 136-0.64590 0.20320-0.72032 0.71986-0.31703 0.67970
   7   0  -8    0.30    1.20  58 0.54034-0.10406 0.83831-0.83769 0.11994-0.54195
   7   0  -8    1.50    1.10 114 0.65469-0.21840 0.73582-0.73520 0.23739-0.65940
  -7   0   8    1.00    1.70  80 0.34070-0.77698 0.56117-0.56179 0.78501-0.36300
  -7   0   8    0.40    0.80 139-0.73222 0.29594-0.63610 0.63548-0.31703 0.73904
   7   0  -9   29.80    2.80  56 0.54275-0.11288 0.83919-0.83842 0.05862-0.53997
  -7   0   9   36.80    3.40  79 0.35608-0.78595 0.58383-0.58460 0.76201-0.28067
  -7   0   9   31.20    2.30 110-0.72727 0.29740-0.66859 0.66782-0.22709 0.70844
   7   0 -10    5.00    2.30  54 0.54311-0.11966 0.83716-0.83622 0.00196-0.54265
  -7   0  10    8.10    2.10  79 0.36647-0.78992 0.59908-0.60001 0.74545-0.20477
  -7   0  10    5.80    0.80 102-0.87930 0.45585-0.43758 0.43665-0.27821 0.81889
  -7   0  11   -1.30    1.70  78 0.37307-0.79011 0.60874-0.60983 0.73446-0.13444
  -7   0  12    2.40    1.90  78 0.37671-0.78734 0.61408-0.61532 0.72823-0.06887
  -7   0  13   -1.30    1.80  78 0.37799-0.78221 0.61594-0.61734 0.72602-0.00732
  -7   0  14   -3.80    2.40  78 0.37730-0.77511 0.61494-0.61649 0.72721 0.05083
   8   0  11    1.00    1.80  59 0.53716 0.09063 0.83551-0.83795 0.16587 0.54708
   8   0  11    4.10    2.00 122 0.42601 0.20178 0.87747-0.87990 0.26076 0.45219
   8   0  10    3.70    2.30  58 0.54084 0.08053 0.83865-0.84093 0.11067 0.54294
   8   0  10    2.40    1.40 123 0.37861 0.24277 0.89714-0.89942 0.26302 0.39059
   8   0   9    0.50    1.50  56 0.54289 0.07207 0.83909-0.84121 0.05150 0.54277
   8   0   9    0.30    1.80 124 0.33890 0.27606 0.91150-0.91362 0.26435 0.32992
   8   0   8    3.00    1.30  54 0.54292 0.06563 0.83619-0.83815-0.01267 0.54761
   8   0   8    3.60    1.40 125 0.30631 0.30224 0.92191-0.92387 0.26508 0.26985
   8   0   7    6.00    1.40  52 0.54034 0.06180 0.82896-0.83077-0.08320 0.55879
   8   0   7    4.30    1.50 126 0.28047 0.32166 0.92931-0.93112 0.26543 0.21017
  -8   0  -7    6.10    1.80  21 0.20304-0.80517 0.27092-0.26911-0.91409 0.43849
  -8   0  -6    0.60    0.90  19 0.16859-0.76431 0.21672-0.21506-0.93820 0.52195
   8   0   5   26.20    2.30  47 0.52299 0.06631 0.79455-0.79605-0.25041 0.60732
  -8   0  -5   23.80    2.20  16 0.12305-0.71236 0.14538-0.14388-0.96298 0.60606
   8   0   4    7.30    1.30  44 0.50442 0.07848 0.76129-0.76263-0.35121 0.64879
   8   0   3   -0.60    1.00  40 0.47500 0.10148 0.71069-0.71188-0.46549 0.70373
  -8   0  -3   -0.80    0.90   9-0.00902-0.56746-0.05956 0.06074-0.99316 0.75492
   8   0   2   41.50    2.90  36 0.43012 0.13995 0.63571-0.63674-0.59178 0.77068
  -8   0  -2   50.40    3.10   5-0.09519-0.47488-0.19179 0.19282-0.98087 0.80197
   8   0   1    3.60    0.90  31 0.36515 0.19851 0.52957-0.53044-0.72270 0.84226
   8   0   1    2.70    0.90  90 0.18833 0.37533 0.33336-0.33424 0.93782-0.81825
   8   0   0   28.00    2.20  25 0.27862 0.27862 0.39068-0.39140-0.84291 0.90313
   8   0   0   36.00    2.40  84 0.27862 0.27862 0.46904-0.46976 0.86191-0.80168
   8   0   0   38.00    2.80 126 0.27862 0.27862 0.92982-0.93053 0.26544-0.20522
   8   0  -1   11.40    1.30  19 0.17597 0.37486 0.22831-0.22887-0.93344 0.93433
   8   0  -1   11.00    1.20  79 0.35645 0.19438 0.58437-0.58493 0.76144-0.76055
   8   0  -1   11.70    2.00 125 0.30360 0.24723 0.92272-0.92328 0.26512-0.26424
   8   0  -2   23.80    1.90  14 0.06918 0.47524 0.06146-0.06187-0.98254 0.92409
   8   0  -2   27.30    2.70 124 0.33476 0.20966 0.91289-0.91329 0.26446-0.32291
   8   0  -3   33.90    2.80   8-0.02926 0.56726-0.09071 0.09046-0.99255 0.87476
   8   0  -3   53.20    3.30  71 0.46080 0.07721 0.73509-0.73534 0.54149-0.65928
   8   0  -3   43.40    3.00 123 0.37192 0.16608 0.89969-0.89994 0.26328-0.38107
  -8   0   3   35.40    3.10 127-0.38229-0.15571-0.88676 0.88701-0.29574 0.41353
   8   0  -4   -0.40    0.70   4-0.11198 0.64357-0.21742 0.21733-0.97548 0.79835
   8   0  -4    0.40    1.00  67 0.49121 0.04038 0.77732-0.77742 0.44065-0.61777
   8   0  -4    0.30    1.20 122 0.41484 0.11675 0.88236-0.88245 0.26136-0.43849
  -8   0   4   -0.20    1.00 128-0.43200-0.09959-0.86343 0.86353-0.30165 0.47878
   8   0  -5    4.60    1.40  65 0.51184 0.01334 0.80495-0.80489 0.34991-0.58638
   8   0  -5    6.50    1.90 120 0.46314 0.06203 0.86001-0.85995 0.25845-0.49491
  -8   0   5    4.70    1.40  90 0.17739-0.70257 0.31681-0.31688 0.94460-0.70813
  -8   0   5    4.70    1.30 130-0.48925-0.03593-0.83242 0.83236-0.30748 0.54394
   8   0  -6   -1.90    1.20  62 0.52558-0.00681 0.82239-0.82217 0.26873-0.56454
   8   0  -6   -0.60    1.60 119 0.51631 0.00246 0.83165-0.83143 0.25423-0.55003
  -8   0   6   -0.30    1.40  87 0.22729-0.74606 0.39212-0.39234 0.90963-0.61382
  -8   0   6    0.40    1.30 132-0.55363 0.03487-0.79163 0.79141-0.31265 0.60845
   8   0  -7   15.10    1.80  60 0.53444-0.02209 0.83269-0.83232 0.19574-0.55088
   8   0  -7   14.60    1.70 117 0.57367-0.06132 0.79613-0.79576 0.24837-0.60351
  -8   0   7   13.70    1.90  85 0.26460-0.77696 0.44809-0.44846 0.87623-0.52109
  -8   0   7   14.60    1.80 135-0.62436 0.11201-0.73850 0.73812-0.31637 0.67151
   8   0  -8    3.90    1.40  58 0.53978-0.03384 0.83788-0.83735 0.12944-0.54392
   8   0  -8    2.80    1.70 115 0.63437-0.12843 0.75219-0.75166 0.24047-0.65495
  -8   0   8    4.70    1.80  84 0.29213-0.79807 0.48918-0.48971 0.84712-0.43264
  -8   0   8    2.20    1.00 138-0.70006 0.19412-0.66983 0.66930-0.31758 0.73206
   8   0  -9   -0.90    1.90  56 0.54250-0.04297 0.83927-0.83858 0.06854-0.54236
  -8   0   9    0.90    1.30  82 0.31218-0.81170 0.51898-0.51967 0.82326-0.34944
  -8   0  10    1.00    2.20  81 0.32649-0.81961 0.54019-0.54103 0.80473-0.27157
  -8   0  10    1.40    0.70 107-0.79705 0.30394-0.57943 0.57859-0.25039 0.78354
  -8   0  11    3.90    2.40  81 0.33637-0.82307 0.55478-0.55578 0.79116-0.19867
  -8   0  12    1.10    2.00  80 0.34273-0.82302 0.56418-0.56533 0.78206-0.13023
  -8   0  13   -1.10    2.40  80 0.34627-0.82014 0.56939-0.57070 0.77688-0.06571
   9   0  10   -0.20    1.70  58 0.54005 0.15098 0.83809-0.84046 0.12505 0.53609
   9   0  10    0.30    1.40 122 0.41083 0.28020 0.88408-0.88644 0.26157 0.39957
   9   0   9    9.90    2.40  56 0.54257 0.14205 0.83926-0.84147 0.06582 0.53598
   9   0   9    6.50    1.80 123 0.37444 0.31018 0.89873-0.90095 0.26319 0.33861
   9   0   8   -0.20    1.80  54 0.54311 0.13509 0.83715-0.83920 0.00181 0.54065
   9   0   8    0.60    1.60 124 0.34443 0.33378 0.90961-0.91167 0.26420 0.27826
  -9   0  -8    2.50    2.10  19 0.16680-0.84500 0.21390-0.21185-0.93933 0.39686
   9   0   7    8.10    1.90  52 0.54112 0.13067 0.83086-0.83276-0.06817 0.55130
   9   0   7   15.70    2.20 125 0.32050 0.35129 0.91752-0.91942 0.26480 0.21832
  -9   0  -7   10.20    1.90  17 0.13746-0.80925 0.16792-0.16602-0.95598 0.47286
   9   0   6    2.30    1.50  50 0.53574 0.12964 0.81901-0.82075-0.14564 0.56942
   9   0   6    0.60    1.90 125 0.30245 0.36293 0.92306-0.92481 0.26514 0.15864
  -9   0  -6    1.30    1.10  15 0.09945-0.76483 0.10857-0.10683-0.97281 0.54903
   9   0   5   21.10    2.20  48 0.52566 0.13330 0.79949-0.80108-0.23229 0.59674
   9   0   5   21.50    2.50 126 0.29016 0.36881 0.92662-0.92821 0.26532 0.09913
  -9   0  -5   12.50    1.80  13 0.05130-0.71026 0.03371-0.03212-0.98680 0.62236
   9   0   4    8.60    1.80 126 0.28355 0.36900 0.92847-0.92990 0.26540 0.03971
  -9   0  -4    6.00    1.40   9-0.00801-0.64454-0.05800 0.05943-0.99315 0.68805
   9   0   3    6.80    1.40  41 0.48265 0.16349 0.72370-0.72497-0.43910 0.68487
   9   0   3   12.10    1.80 126 0.28260 0.36354 0.92873-0.93001 0.26541-0.01964
  -9   0  -3   11.80    1.60   6-0.07817-0.56797-0.16577 0.16704-0.98532 0.73955
   9   0   2   -0.30    1.00  37 0.44329 0.19644 0.65753-0.65865-0.55877 0.74520
   9   0   2   -0.80    1.40 126 0.28728 0.35245 0.92743-0.92855 0.26535-0.07892
  -9   0  -2    0.30    1.00   1-0.15649-0.48324-0.28514 0.28626-0.95623 0.76980
   9   0   1   30.40    2.10  33 0.38732 0.24599 0.56556-0.56652-0.68299 0.81009
   9   0   1   34.00    2.70  87 0.23736 0.39595 0.40726-0.40822 0.90126-0.77417
   9   0   1   39.30    3.10 126 0.29757 0.33575 0.92450-0.92546 0.26522-0.13813
   9   0   0    2.50    1.00  27 0.31345 0.31345 0.44632-0.44713-0.80029 0.86805
   9   0   0    2.00    0.90  82 0.31345 0.31345 0.52087-0.52167 0.82167-0.75392
   9   0   0    2.10    1.40 125 0.31345 0.31345 0.91973-0.92054 0.26495-0.19719
   9   0  -1   20.70    1.60  22 0.22503 0.39546 0.30563-0.30628-0.89610 0.90452
   9   0  -1   28.50    2.40  78 0.37848 0.24200 0.61666-0.61732 0.72516-0.71675
   9   0  -1   28.70    3.00 124 0.33488 0.28561 0.91285-0.91350 0.26446-0.25604
   9   0  -2    1.20    1.00  17 0.13020 0.48388 0.15656-0.15705-0.95960 0.90868
   9   0  -2    0.30    0.90  74 0.42965 0.18443 0.69079-0.69128 0.62222-0.67314
   9   0  -2    5.50    2.10 124 0.36177 0.25231 0.90346-0.90395 0.26365-0.31457
   9   0  -3    8.40    1.10  12 0.03860 0.56906 0.01403-0.01437-0.98916 0.87890
   9   0  -3   12.30    1.60  70 0.46755 0.14011 0.74456-0.74491 0.52141-0.63168
   9   0  -3   10.60    2.30 123 0.39399 0.21367 0.89106-0.89140 0.26237-0.37263
  -9   0   3    8.50    2.20 127-0.40423-0.20343-0.87686 0.87720-0.29844 0.40870
   9   0  -4   24.20    2.10   8-0.04262 0.64387-0.11126 0.11107-0.99138 0.82178
   9   0  -4   31.30    2.90  67 0.49458 0.10667 0.78191-0.78209 0.42747-0.59707
   9   0  -4   34.30    3.30 121 0.43134 0.16990 0.87507-0.87526 0.26046-0.43006
  -9   0   4   24.30    2.70 129-0.44758-0.15367-0.85545 0.85564-0.30334 0.47294
   9   0  -5    0.70    1.00   4-0.11034 0.70518-0.21492 0.21490-0.97605 0.74711
   9   0  -5    0.60    1.30  64 0.51339 0.08144 0.80697-0.80700 0.34188-0.57081
   9   0  -5    1.00    1.40 120 0.47356 0.12128 0.85478-0.85481 0.25771-0.48664
  -9   0   5   -1.20    1.60 130-0.49746-0.09737-0.82758 0.82761-0.30822 0.53716
   9   0  -6   13.90    1.70   1-0.16456 0.75298-0.29738 0.29750-0.95194 0.66366
   9   0  -6   13.10    2.00  62 0.52620 0.06222 0.82315-0.82302 0.26435-0.55263
   9   0  -6   13.60    2.40 119 0.52025 0.06817 0.82938-0.82925 0.25387-0.54215
  -9   0   6   12.90    1.90  91 0.16456-0.75298 0.29738-0.29750 0.95194-0.66366
  -9   0   6   12.20    2.10 132-0.55363-0.03479-0.79163 0.79150-0.31265 0.60092
   9   0  -7   -0.20    1.20  60 0.53462 0.04738 0.83289-0.83261 0.19388-0.54149
   9   0  -7    0.70    1.30 117 0.57094 0.01107 0.79795-0.79767 0.24868-0.59630
  -9   0   7    0.30    1.60  89 0.20686-0.78887 0.36135-0.36163 0.92522-0.57760
  -9   0   7   -0.70    1.50 135-0.61556 0.03355-0.74564 0.74535-0.31603 0.66364
   9   0  -8    4.40    1.60  58 0.53979 0.03580 0.83789-0.83745 0.12931-0.53626
   9   0  -8    4.60    1.40 115 0.62499-0.04939 0.75945-0.75901 0.24182-0.64877
  -9   0   8    3.80    1.60  87 0.23932-0.81491 0.41019-0.41063 0.89958-0.49263
  -9   0   8    3.00    1.20 137-0.68237 0.10677-0.68714 0.68670-0.31759 0.72455
   9   0  -9   -2.30    2.10  56 0.54247 0.02671 0.83927-0.83868 0.06957-0.53586
  -9   0   9   -0.50    2.00  85 0.26386-0.83304 0.44698-0.44758 0.87696-0.41067
  -9   0   9   -0.20    1.20 113-0.65675 0.08757-0.74101 0.74041-0.20372 0.67001
  -9   0   9    0.60    1.10 140-0.75264 0.18346-0.61300 0.61241-0.31628 0.78257
   9   0 -10    1.70    1.70  55 0.54318 0.01958 0.83781-0.83705 0.01377-0.53940
  -9   0  10    2.60    1.60  84 0.28213-0.84490 0.47428-0.47503 0.85816-0.33253
  -9   0  10    3.00    1.00 109-0.75330 0.19053-0.63773 0.63697-0.23576 0.76139
  -9   0  11    2.40    2.60  83 0.29541-0.85176 0.49406-0.49497 0.84338-0.25841
  -9   0  12    2.50    2.20  83 0.30467-0.85461 0.50783-0.50890 0.83247-0.18817
  10   0   9   -0.50    1.80 122 0.41015 0.34412 0.88436-0.88667 0.26160 0.34772
  10   0   8    3.20    1.40  55 0.54317 0.20469 0.83838-0.84053 0.02666 0.52333
  10   0   8    0.90    1.80 123 0.38219 0.36567 0.89575-0.89790 0.26288 0.28711
  10   0   7    2.60    1.80  53 0.54217 0.19927 0.83368-0.83567-0.04219 0.53284
  10   0   6    1.20    1.00  51 0.53805 0.19699 0.82383-0.82567-0.11798 0.54929
  10   0   6   -1.10    1.60 124 0.34268 0.39235 0.91021-0.91204 0.26425 0.16706
  10   0   5    6.10    1.60  48 0.52966 0.19896 0.80703-0.80871-0.20220 0.57418
  10   0   5    4.80    2.40 125 0.33084 0.39778 0.91418-0.91586 0.26456 0.10741
 -10   0  -5    2.90    1.50   9-0.02058-0.70804-0.07736 0.07903-0.99298 0.62100
  10   0   4    7.50    1.80 125 0.32416 0.39804 0.91635-0.91788 0.26472 0.04791
 -10   0  -4    5.40    1.40   6-0.07866-0.64355-0.16651 0.16803-0.98521 0.67257
  10   0   3    4.00    1.30  42 0.49276 0.22304 0.74102-0.74239-0.40104 0.65434
  10   0   3    4.60    1.80 125 0.32260 0.39319 0.91685-0.91822 0.26476-0.01146
 -10   0  -3    3.40    0.90   2-0.14436-0.57144-0.26672 0.26808-0.96220 0.70891
  10   0   2    1.00    1.10  88 0.21454 0.49484 0.37292-0.37413 0.91957-0.72561
  10   0   2   -1.10    1.60 125 0.32612 0.38326 0.91572-0.91693 0.26468-0.07072
  10   0   1    7.10    1.20  34 0.41128 0.29169 0.60471-0.60577-0.63463 0.76925
  10   0   1    6.60    1.40  84 0.28431 0.41865 0.47753-0.47858 0.85580-0.72118
  10   0   1    6.80    2.40 124 0.33469 0.36828 0.91291-0.91396 0.26447-0.12984
  10   0   0    6.70    1.30  30 0.34828 0.34828 0.50230-0.50320-0.75014 0.82542
  10   0   0    7.00    1.20  80 0.34828 0.34828 0.57235-0.57325 0.77389-0.69861
  10   0   0   10.90    2.10 124 0.34828 0.34828 0.90827-0.90917 0.26408-0.18880
  10   0  -1    1.80    0.70  25 0.27196 0.41819 0.38007-0.38081-0.85030 0.86624
  10   0  -1    3.90    0.90  76 0.40238 0.28776 0.65146-0.65220 0.68076-0.66481
  10   0  -1    0.90    2.00 123 0.36684 0.32331 0.90159-0.90233 0.26347-0.24753
  10   0  -2    1.50    0.80  20 0.18792 0.49581 0.24710-0.24768-0.92527 0.88187
  10   0  -2    3.20    1.30  72 0.44511 0.23861 0.71288-0.71347 0.58432-0.62771
  10   0  -2    4.10    1.70 123 0.39029 0.29344 0.89255-0.89314 0.26254-0.30593
 -10   0   2    1.90    1.60 127-0.39624-0.28748-0.88053 0.88112-0.29748 0.34087
  10   0  -3    1.50    1.10  15 0.10357 0.57375 0.11499-0.11542-0.97124 0.86851
  10   0  -3    1.60    0.90  69 0.47719 0.20013 0.75801-0.75844 0.49068-0.59342
  10   0  -3    1.10    1.40 122 0.41853 0.25878 0.88076-0.88119 0.26117-0.36390
 -10   0   3   -0.60    1.30 128-0.42878-0.24853-0.86504 0.86547-0.30129 0.40402
  10   0  -4   -0.50    0.90  11 0.02536 0.64554-0.00646 0.00619-0.99104 0.82897
  10   0  -4    0.80    1.20  66 0.50045 0.17046 0.78984-0.79011 0.40317-0.56524
  10   0  -4    0.50    1.60 121 0.45140 0.21950 0.86573-0.86601 0.25923-0.42130
 -10   0   4    0.30    1.90 129-0.46712-0.20379-0.84497 0.84524-0.30536 0.46743
  10   0  -5   -0.10    1.30   8-0.04286 0.70735-0.11162 0.11151-0.99136 0.76995
  10   0  -5   -0.30    1.00  64 0.51690 0.14759 0.81150-0.81162 0.32281-0.54422
  10   0  -5   -2.00    2.00 120 0.48868 0.17581 0.84691-0.84702 0.25656-0.47797
 -10   0   5    0.20    1.40 131-0.51119-0.15330-0.81926 0.81938-0.30941 0.53082
  10   0  -6    0.90    1.40   5-0.09985 0.75793-0.19891 0.19895-0.97947 0.69873
  10   0  -6    3.20    1.70  62 0.52824 0.12983 0.82561-0.82557 0.24936-0.53011
  10   0  -6    1.30    1.50 118 0.53008 0.12800 0.82361-0.82357 0.25295-0.53370
 -10   0   6   -0.20    1.90 133-0.56083-0.09724-0.78664 0.78660-0.31312 0.59387
  10   0  -7    0.00    1.20   2-0.14607 0.79773-0.26931 0.26951-0.96140 0.62131
  10   0  -7    1.60    1.80  60 0.53575 0.11591 0.83409-0.83390 0.18199-0.52208
  10   0  -7    1.60    2.10 117 0.57523 0.07643 0.79509-0.79489 0.24819-0.58828
 -10   0   7    0.00    2.00 135-0.61569-0.03597-0.74553 0.74534-0.31603 0.65612
  10   0  -8   -0.10    1.60  58 0.54035 0.10490 0.83832-0.83797 0.11977-0.51919
  10   0  -8    1.20    1.70 115 0.62366 0.02159 0.76046-0.76011 0.24201-0.64143
 -10   0   8   -0.80    1.30  90 0.18278-0.82803 0.32498-0.32533 0.94132-0.54189
 -10   0   8   -1.10    1.30 137-0.67514 0.02989-0.69397 0.69362-0.31754 0.71697
  10   0  -9    0.60    1.70  56 0.54267 0.09616 0.83923-0.83872 0.06181-0.52057
 -10   0   9   -1.80    2.10  88 0.21149-0.85033 0.36833-0.36883 0.92185-0.46308
 -10   0   9    3.00    1.10 113-0.64969 0.01085-0.74749 0.74699-0.20139 0.66015
 -10   0   9    2.30    2.00 139-0.73820 0.09937-0.62947 0.62897-0.31684 0.77560
 -10   0  10   -1.50    1.70  87 0.23359-0.86601 0.40159-0.40225 0.90445-0.38635
 -10   0  11    1.10    1.90  86 0.25028-0.87629 0.42664-0.42746 0.88983-0.31240
  11   0   7    2.10    2.80 122 0.39846 0.41264 0.88924-0.89132 0.26217 0.23601
  11   0   6   -1.70    2.00 123 0.38215 0.42254 0.89576-0.89769 0.26288 0.17596
  11   0   5    4.20    2.20 123 0.37065 0.42763 0.90017-0.90194 0.26333 0.11617
  11   0   4    2.10    1.30  47 0.52303 0.26884 0.79461-0.79622-0.25020 0.57036
  11   0   4   -0.30    2.50 124 0.36387 0.42799 0.90269-0.90430 0.26358 0.05659
  11   0   3    0.60    1.20  44 0.50452 0.28093 0.76146-0.76292-0.35076 0.61159
  11   0   3    1.80    2.70 124 0.36177 0.42368 0.90346-0.90491 0.26365-0.00282
  11   0   2    8.80    2.00  41 0.47646 0.30257 0.71317-0.71447-0.46059 0.66208
  11   0   2   12.40    3.00 124 0.36430 0.41474 0.90253-0.90383 0.26356-0.06207
  11   0   1   -0.10    1.10  81 0.32985 0.44278 0.54515-0.54629 0.80020-0.65805
  11   0   1   -2.20    1.80 123 0.37142 0.40120 0.89987-0.90102 0.26330-0.12115
  11   0   0    4.70    1.20  32 0.38311 0.38310 0.55870-0.55969-0.69089 0.77370
  11   0   0    3.50    1.30  77 0.38311 0.38311 0.62341-0.62440 0.71701-0.63420
  11   0   0    7.70    2.00 123 0.38311 0.38311 0.89539-0.89638 0.26284-0.18003
  11   0  -1    0.30    1.10  28 0.31742 0.44237 0.45269-0.45352-0.79497 0.81845
  11   0  -1   -1.30    0.80  74 0.42755 0.33225 0.68778-0.68861 0.62706-0.60359
  11   0  -1    1.40    2.30 122 0.39929 0.36051 0.88890-0.88973 0.26213-0.23866
  11   0  -2    2.80    1.20  23 0.24323 0.51015 0.33445-0.33513-0.87958 0.84371
  11   0  -2    1.20    1.30  71 0.46255 0.29083 0.73755-0.73823 0.53638-0.57225
  11   0  -2    5.20    1.70 122 0.41991 0.33347 0.88016-0.88083 0.26110-0.29696
  11   0  -3   -0.20    1.20  19 0.16623 0.58074 0.21300-0.21352-0.93968 0.84448
  11   0  -3    0.00    1.30  68 0.48893 0.25804 0.77420-0.77472 0.44929-0.54449
  11   0  -3    0.20    1.70 121 0.44487 0.30210 0.86883-0.86935 0.25965-0.35485
  11   0  -4    6.50    1.70  15 0.09203 0.64853 0.09701-0.09737-0.97550 0.82095
  11   0  -4   10.60    1.60  65 0.50820 0.23236 0.80017-0.80053 0.36796-0.52250
  11   0  -4   11.10    2.60 120 0.47404 0.26652 0.85453-0.85490 0.25767-0.41221
  11   0  -5    6.10    1.40  11 0.02470 0.70944-0.00748 0.00728-0.99112 0.77724
  11   0  -5    8.70    1.60  63 0.52192 0.21223 0.81787-0.81807 0.29295-0.50683
  11   0  -5    9.70    2.10 119 0.50723 0.22691 0.83679-0.83699 0.25503-0.46891
  11   0  -6    1.00    1.20   8-0.03371 0.76144-0.09756 0.09751-0.99223 0.71901
  11   0  -6   -0.90    1.20  61 0.53139 0.19634 0.82930-0.82935 0.22393-0.49715
  11   0  -6   -0.70    1.70 118 0.54423 0.18350 0.81504-0.81509 0.25156-0.52478
  11   0  -7   -0.70    1.80   5-0.08275 0.80407-0.17278 0.17288-0.98422 0.65166
  11   0  -7    2.00    1.60  59 0.53762 0.18370 0.83596-0.83586 0.16015-0.49271
  11   0  -7    3.80    1.90 116 0.58474 0.13658 0.78864-0.78853 0.24707-0.57963
  11   0  -8    2.70    1.80 115 0.62837 0.08653 0.75685-0.75659 0.24134-0.63324
  11   0  -9   -1.40    2.20   2-0.15538 0.86387-0.28346 0.28387-0.95679 0.50556
 -11   0   9    1.60    1.30 113-0.65252-0.05597-0.74491 0.74449-0.20232 0.65356
 -11   0  10    2.00    1.90  90 0.18107-0.88315 0.32238-0.32295 0.94237-0.43180
  12   0   5    0.40    2.10 122 0.40979 0.45814 0.88452-0.88637 0.26162 0.12541
  12   0   4   -2.30    2.00 122 0.40290 0.45862 0.88741-0.88911 0.26196 0.06573
  12   0   3    3.30    3.10 122 0.40031 0.45479 0.88848-0.89003 0.26208 0.00627
  12   0   2   -1.10    2.80 122 0.40198 0.44671 0.88779-0.88918 0.26200-0.05299
  12   0   1    0.80    2.10 122 0.40787 0.43441 0.88533-0.88656 0.26172-0.11204
  12   0   0   -0.40    1.90 122 0.41793 0.41793 0.88102-0.88210 0.26120-0.17086
  12   0  -1    1.60    1.30  31 0.36194 0.46751 0.52437-0.52529-0.72810 0.75910
  12   0  -1    7.50    3.00 121 0.43211 0.39734 0.87472-0.87565 0.26042-0.22941
  12   0  -2    1.80    1.20  26 0.29691 0.52613 0.41985-0.42062-0.82140 0.79306
  12   0  -2    1.90    2.10 121 0.45035 0.37269 0.86624-0.86700 0.25930-0.28764
  12   0  -3    0.70    1.30  22 0.22721 0.58941 0.30909-0.30970-0.89420 0.80652
  12   0  -3   -0.70    2.00 120 0.47255 0.34408 0.85529-0.85590 0.25778-0.34546
  12   0  -4   -0.40    1.70  18 0.15768 0.65254 0.19959-0.20004-0.94486 0.79784
  12   0  -4    2.60    2.20 119 0.49860 0.31161 0.84156-0.84201 0.25576-0.40277
  12   0  -5    0.00    1.70  15 0.09230 0.71150 0.09743-0.09773-0.97540 0.76905
  12   0  -5   -1.80    1.90 118 0.52837 0.27543 0.82463-0.82492 0.25312-0.45947
  12   0  -6    1.80    1.80  12 0.03362 0.76377 0.00632-0.00646-0.98994 0.72425
  12   0  -6    1.00    2.00 117 0.56164 0.23574 0.80403-0.80417 0.24972-0.51541
  12   0  -7   -0.60    1.60   9-0.01725 0.80822-0.07222 0.07224-0.99308 0.66805
  12   0  -7    0.80    1.90 116 0.59820 0.19278 0.77922-0.77921 0.24540-0.57043
  12   0  -8    3.00    2.40   7-0.06021 0.84477-0.13825 0.13842-0.98892 0.60456
  12   0  -8    2.20    2.50 114 0.63772 0.14684 0.74955-0.74938 0.23998-0.62435
  13   0   2    2.20    2.70 121 0.43929 0.47906 0.87144-0.87292 0.25999-0.04345
  13   0   1    3.50    2.70 121 0.44410 0.46783 0.86919-0.87052 0.25970-0.10249
  13   0   0    5.50    2.60 121 0.45276 0.45276 0.86508-0.86625 0.25914-0.16128
  13   0  -1    5.80    3.30 120 0.46522 0.43389 0.85898-0.85999 0.25830-0.21977
  13   0  -2    3.00    2.30 120 0.48141 0.41129 0.85073-0.85159 0.25712-0.27793
  13   0  -3    0.80    2.20 119 0.50125 0.38503 0.84010-0.84080 0.25554-0.33568
  13   0  -4   -2.50    3.20 118 0.52465 0.35522 0.82681-0.82736 0.25347-0.39295
  13   0  -5    1.80    3.00 117 0.55148 0.32198 0.81052-0.81091 0.25081-0.44963
  13  -1  -5    0.90    2.40 115 0.61446 0.25909 0.76739-0.84144 0.24327-0.44190
  13  -1  -4    0.10    2.20 116 0.58973 0.29023 0.78518-0.85939 0.24646-0.38575
  13  -1  -3    0.70    2.10 117 0.56809 0.31829 0.79983-0.87419 0.24900-0.32896
  13  -1  -2    1.30    3.10 118 0.54970 0.34309 0.81164-0.88616 0.25099-0.27161
  13  -1  -1    1.90    2.30 118 0.53469 0.36451 0.82085-0.89553 0.25251-0.21378
  13  -1   0   -0.50    3.10 118 0.52318 0.38243 0.82767-0.90251 0.25360-0.15554
  13  -1   1   -0.40    2.30 119 0.51526 0.39677 0.83225-0.90724 0.25432-0.09692
  13  -1   2    0.00    2.00 119 0.51100 0.40744 0.83467-0.90981 0.25470-0.03796
 -12   1   8   -1.20    2.20 111-0.68896-0.09570-0.70976 0.78326-0.21438 0.59855
 -12   1   7    1.20    1.70 113-0.64505-0.14602-0.75168 0.82533-0.19986 0.52469
  12  -1  -6    1.00    2.00 115 0.62807 0.16941 0.75708-0.83089 0.24138-0.50688
  12  -1  -5    2.60    2.20 116 0.59763 0.20626 0.77962-0.85358 0.24548-0.45164
  12  -1  -4    1.70    2.10 117 0.57027 0.24004 0.79839-0.87251 0.24876-0.39558
  12  -1  -3    1.60    2.70 118 0.54620 0.27052 0.81382-0.88809 0.25136-0.33884
  12  -1  -2    3.60    2.00 118 0.52564 0.29750 0.82624-0.90067 0.25337-0.28152
  12  -1  -1    5.30    2.10 119 0.50872 0.32083 0.83595-0.91054 0.25490-0.22371
  12  -1   0    1.10    2.10 119 0.49558 0.34038 0.84320-0.91794 0.25600-0.16547
  12  -1   1    3.10    2.10 120 0.48633 0.35605 0.84815-0.92305 0.25674-0.10687
  12  -1   2    5.10    2.20 120 0.48103 0.36775 0.85093-0.92598 0.25715-0.04794
  12  -1   3    1.40    2.20 120 0.47977 0.37543 0.85158-0.92679 0.25724 0.01130
  12  -1   4    4.30    2.30 120 0.48261 0.37900 0.85010-0.92547 0.25703 0.07086
  12  -1   5    1.30    3.00 120 0.48962 0.37841 0.84640-0.92193 0.25648 0.13074
 -11   1  10   -1.70    1.60  89 0.20128-0.90346 0.35293-0.27984 0.92916-0.41878
 -11   1   9   -1.10    2.20  90 0.17459-0.88317 0.31257-0.23932 0.94626-0.49521
 -11   1   9    0.90    1.80 109-0.73897 0.03038-0.65503 0.72828-0.23098 0.68202
 -11   1   8    0.70    1.90 112-0.68275-0.03225-0.71601 0.78941-0.21232 0.60402
  11  -1  -8   -1.70    2.00   2-0.14002 0.85502-0.26012 0.18671-0.96421 0.57251
  11  -1  -7   -1.00    1.60   5-0.09584 0.81725-0.19278 0.11922-0.98068 0.64832
  11  -1  -7    1.40    1.90 114 0.65389 0.06752 0.73647-0.81003 0.23751-0.56988
  11  -1  -6    2.60    1.50   8-0.04023 0.76806-0.10758 0.03387-0.99163 0.71861
  11  -1  -6    1.90    1.70 115 0.61732 0.11051 0.76525-0.83897 0.24288-0.51591
  11  -1  -5    0.00    1.20  11 0.02824 0.70600-0.00201-0.07186-0.99068 0.77700
  11  -1  -5    1.00    2.40 116 0.58365 0.15058 0.78938-0.86325 0.24720-0.46089
  11  -1  -4    1.10    1.00  16 0.10964 0.63101 0.12446-0.19849-0.96881 0.81446
  11  -1  -4    1.00    1.30  60 0.53543 0.20523 0.83375-0.90777 0.18554-0.33989
  11  -1  -4   -0.30    2.40 117 0.55325 0.18741 0.80940-0.88343 0.25062-0.40497
  11  -1  -3    0.80    1.00  21 0.20121 0.54586 0.26803-0.34221-0.91549 0.82048
  11  -1  -3    2.40    1.00  62 0.52717 0.21989 0.82433-0.89851 0.25733-0.35234
  11  -1  -3    2.80    1.80 118 0.52638 0.22069 0.82580-0.89998 0.25330-0.34831
  11  -1  -2    2.40    0.90  26 0.29585 0.45762 0.41817-0.49251-0.82269 0.78701
  11  -1  -2    1.60    0.90  64 0.51352 0.23996 0.80714-0.88148 0.34119-0.37686
  11  -1  -2    1.20    1.80 119 0.50329 0.25019 0.83898-0.91332 0.25536-0.29104
  11  -1  -1    3.50    0.90  67 0.49143 0.26846 0.77763-0.85212 0.43979-0.41612
  11  -1  -1    3.70    1.80 120 0.48416 0.27573 0.84929-0.92379 0.25691-0.23324
  11  -1   0    4.60    2.10 120 0.46914 0.29717 0.85702-0.93167 0.25802-0.17502
  11  -1   1    8.30    2.70 121 0.45834 0.31438 0.86238-0.93719 0.25877-0.11643
  11  -1   2   -1.00    0.80  47 0.52352 0.25561 0.79552-0.87048-0.24695 0.44863
  11  -1   2    0.70    1.80 121 0.45185 0.32728 0.86552-0.94048 0.25920-0.05752
  11  -1   3   11.60    1.40  50 0.53677 0.24878 0.82113-0.89625-0.13394 0.39496
  11  -1   3    9.40    2.10 121 0.44976 0.33578 0.86652-0.94164 0.25934 0.00168
  11  -1   4   -0.70    1.70 121 0.45213 0.33983 0.86538-0.94066 0.25918 0.06117
  11  -1   5    5.90    2.70 121 0.45902 0.33935 0.86204-0.93748 0.25873 0.12097
  11  -1   6    6.10    2.00 120 0.47051 0.33428 0.85633-0.93192 0.25793 0.18111
  11  -1   7    3.20    2.90 120 0.48668 0.32451 0.84796-0.92371 0.25671 0.24166
 -10   1  11    0.70    2.60  85 0.27384-0.89994 0.46190-0.38905 0.86691-0.28966
 -10   1  10   -0.90    2.40  86 0.25771-0.89023 0.43777-0.36477 0.88290-0.36500
 -10   1   9    2.10    1.50  87 0.23574-0.87467 0.40481-0.33166 0.90264-0.44407
 -10   1   9    0.70    1.00 109-0.74646 0.10753-0.64609 0.71925-0.23348 0.69205
  10  -1  -9    0.70    2.00  53 0.54151 0.09742 0.83187-0.90503-0.05946-0.39911
 -10   1   8   -1.10    1.70  89 0.20634-0.85168 0.36056-0.28725 0.92559-0.52636
 -10   1   8   -0.10    1.50 112-0.68304 0.03770-0.71572 0.78903-0.21242 0.61165
 -10   1   8   -1.00    2.10 140-0.74422 0.09888-0.62269 0.69600-0.31663 0.71586
  10  -1  -8    1.60    1.30  54 0.54293 0.10241 0.83625-0.90956-0.01187-0.38736
 -10   1   7    0.50    1.10  91 0.16750-0.81926 0.30184-0.22837 0.95031-0.61042
 -10   1   7    0.40    2.00 138-0.69217 0.04041-0.67765 0.75112-0.31761 0.65750
  10  -1  -7    0.20    1.10   1-0.16750 0.81926-0.30184 0.22837-0.95031 0.61042
  10  -1  -7    0.50    1.60  55 0.54307 0.10868 0.83880-0.91227 0.03901-0.37890
  10  -1  -7   -0.70    1.40 114 0.65112 0.00063 0.73875-0.81222 0.23795-0.57784
 -10   1   6    2.60    2.20 136-0.64312-0.01505-0.72273 0.79635-0.31696 0.59752
  10  -1  -6   -0.30    1.30   4-0.11680 0.77497-0.22478 0.15115-0.97374 0.69319
  10  -1  -6    0.80    1.10  57 0.54160 0.11657 0.83907-0.91270 0.09428-0.37483
  10  -1  -6    4.60    2.30 115 0.61073 0.04744 0.77015-0.84378 0.24377-0.52433
 -10   1   5   -0.30    1.40 134-0.59790-0.06668-0.75949 0.83327-0.31524 0.53645
  10  -1  -5    1.90    0.90   7-0.05172 0.71631-0.12523 0.05145-0.99024 0.76903
  10  -1  -5    2.20    1.00  59 0.53798 0.12660 0.83631-0.91009 0.15550-0.37671
  10  -1  -5    2.00    1.60 117 0.57333 0.09125 0.79636-0.87014 0.24841-0.46962
 -10   1   4    8.80    2.50 132-0.55707-0.11393-0.78926 0.86320-0.31288 0.47475
  10  -1  -4    7.70    1.40  11 0.02945 0.64155-0.00014-0.07380-0.99053 0.82865
  10  -1  -4   10.90    1.40  61 0.53129 0.13971 0.82918-0.90311 0.22483-0.38670
  10  -1  -4   10.90    2.00 118 0.53938 0.13161 0.81801-0.89195 0.25205-0.41392
 -10   1   3   -0.80    1.30 131-0.52100-0.15641-0.81313 0.88723-0.31022 0.41276
  10  -1  -3    1.60    1.00  17 0.12577 0.55164 0.14964-0.22373-0.96172 0.85918
  10  -1  -3    0.30    0.90  63 0.51994 0.15747 0.81537-0.88947 0.30514-0.40768
  10  -1  -3   -0.50    1.50 119 0.50923 0.16818 0.83567-0.90976 0.25485-0.35739
  10  -1  -2    8.50    1.20  22 0.23109 0.45274 0.31522-0.38947-0.89077 0.84757
  10  -1  -2   15.60    1.70  66 0.50126 0.18257 0.79092-0.86517 0.39967-0.44287
  10  -1  -2   19.00    2.40 120 0.48317 0.20065 0.84981-0.92406 0.25699-0.30019
  10  -1  -1    3.30    1.00  29 0.33303 0.35721 0.47774-0.55215-0.77311 0.78925
  10  -1  -1   11.40    1.40  70 0.47111 0.21913 0.74955-0.82396 0.51035-0.49422
  10  -1  -1   13.80    2.60 120 0.46143 0.22880 0.86086-0.93526 0.25856-0.24243
  10  -1   0   24.10    2.00  35 0.41726 0.27939 0.61452-0.68909-0.62154 0.69702
  10  -1   0   16.80    1.60  74 0.42455 0.27210 0.68346-0.75803 0.63391-0.55843
  10  -1   0   15.40    2.20 121 0.44419 0.25246 0.86915-0.94372 0.25969-0.18421
  10  -1   1    1.70    1.00  40 0.47594 0.22712 0.71228-0.78700-0.46235 0.59716
  10  -1   1    2.10    0.80  79 0.35885 0.34421 0.58790-0.66262 0.75768-0.62286
  10  -1   1    1.60    2.20 121 0.43157 0.27149 0.87497-0.94969 0.26045-0.12563
  10  -1   2   -0.10    0.90  45 0.51123 0.19825 0.77330-0.84817-0.31817 0.51232
  10  -1   2    3.70    0.90  84 0.27767 0.43181 0.46761-0.54249 0.86292-0.66876
  10  -1   2    3.70    1.70 122 0.42369 0.28578 0.87849-0.95337 0.26089-0.06674
  10  -1   3    9.70    1.30  49 0.53024 0.18565 0.80814-0.88317-0.19747 0.45096
  10  -1   3    4.20    1.10  90 0.19063 0.52526 0.33685-0.41188 0.93633-0.68284
  10  -1   3    4.60    1.60 122 0.42063 0.29525 0.87984-0.95487 0.26106-0.00757
  10  -1   4    3.40    1.10  51 0.53942 0.18289 0.82684-0.90203-0.09845 0.41128
  10  -1   4    2.40    1.60 122 0.42247 0.29984 0.87903-0.95422 0.26096 0.05187
  10  -1   5    4.70    1.10  54 0.54286 0.18586 0.83594-0.91128-0.01609 0.38825
  10  -1   5    9.30    2.50 121 0.42925 0.29946 0.87601-0.95136 0.26058 0.11159
  10  -1   6    2.20    1.00  56 0.54284 0.19229 0.83913-0.91463 0.05427 0.37723
  10  -1   6    2.10    1.60 121 0.44107 0.29406 0.87061-0.94611 0.25988 0.17162
  10  -1   7    4.30    1.70  58 0.54055 0.20099 0.83846-0.91411 0.11611 0.37473
  10  -1   7    7.60    2.50 121 0.45801 0.28353 0.86253-0.93819 0.25880 0.23205
  10  -1   8    0.20    1.60 120 0.48021 0.26775 0.85136-0.92717 0.25721 0.29297
  10  -1   9    1.20    1.70 119 0.50783 0.24654 0.83645-0.91242 0.25498 0.35454
  -9   1  12   -1.50    2.10  81 0.32901-0.87905 0.54392-0.47132 0.80133-0.15722
  -9   1  11    0.60    2.50  82 0.32102-0.87746 0.53208-0.45932 0.81198-0.22720
  -9   1  10   -2.00    2.20  83 0.30901-0.87187 0.51428-0.44137 0.82719-0.30176
  -9   1  10    1.00    1.10 104-0.84593 0.28307-0.50172 0.57463-0.26686 0.79229
   9  -1 -10    2.90    2.40  52 0.53949 0.02337 0.82701-0.89992-0.09728-0.42816
  -9   1   9   11.40    2.30  84 0.29187-0.86115 0.48879-0.41572 0.84741-0.38132
  -9   1   9   11.10    1.60 108-0.76480 0.19553-0.62324 0.69631-0.23960 0.70569
   9  -1  -9    5.70    1.70  53 0.54186 0.02742 0.83279-0.90585-0.05102-0.41508
  -9   1   8    1.10    1.20  85 0.26803-0.84372 0.45322-0.37999 0.87282-0.46606
  -9   1   8    2.00    1.40 111-0.69233 0.11664-0.70633 0.77955-0.21549 0.62225
  -9   1   8    0.50    1.20 140-0.75693 0.18125-0.60796 0.68118-0.31608 0.72284
   9  -1  -8    0.70    1.50  54 0.54307 0.03261 0.83692-0.91014-0.00188-0.40488
  -9   1   7    0.70    1.10  87 0.23533-0.81744 0.40421-0.33083 0.90298-0.55556
  -9   1   7    0.10    1.20 138-0.69964 0.11754-0.67025 0.74363-0.31758 0.66500
   9  -1  -7    2.00    1.10  56 0.54290 0.03920 0.83908-0.91246 0.05108-0.39850
   9  -1  -7    0.70    1.30 114 0.65429-0.07219 0.73615-0.80953 0.23745-0.58487
  -9   1   6    1.10    1.30  90 0.19091-0.77942 0.33726-0.26373 0.93615-0.64807
  -9   1   6    4.00    1.70 136-0.64514 0.05663-0.72098 0.79452-0.31701 0.60510
   9  -1  -6    1.80    1.30  57 0.54092 0.04760 0.83870-0.91224 0.10914-0.39722
   9  -1  -6    4.10    2.00 115 0.60952-0.02100 0.77104-0.84457 0.24393-0.53202
  -9   1   5    2.00    1.30 134-0.59458-0.00035-0.76203 0.83572-0.31507 0.54382
   9  -1  -5    3.50    1.30   3-0.13122 0.72615-0.24674 0.17304-0.96805 0.73931
   9  -1  -5    5.10    1.40  59 0.53645 0.05848 0.83481-0.90850 0.17418-0.40293
   9  -1  -5    3.60    1.40 117 0.56779 0.02714 0.80003-0.87372 0.24904-0.47778
  -9   1   4    0.70    1.20 132-0.54874-0.05260-0.79497 0.86882-0.31231 0.48171
   9  -1  -4    1.00    0.70   7-0.05268 0.65402-0.12669 0.05285-0.99011 0.82070
   9  -1  -4    2.80    1.10  62 0.52831 0.07303 0.82569-0.89954 0.24882-0.41823
   9  -1  -4    1.40    1.30 118 0.52967 0.07167 0.82385-0.89770 0.25299-0.42240
  -9   1   3   11.50    1.90 131-0.50813-0.09963-0.82114 0.89514-0.30915 0.41922
   9  -1  -3   16.40    1.60  12 0.04644 0.56131 0.02618-0.10018-0.98777 0.87770
   9  -1  -3   11.50    1.50  64 0.51440 0.09336 0.80827-0.88228 0.33655-0.44661
   9  -1  -3   13.50    2.40 119 0.49563 0.11213 0.84318-0.91718 0.25600-0.36607
  -9   1   2    0.50    1.70 130-0.47306-0.14111-0.84167 0.91583-0.30594 0.35667
   9  -1  -2   -1.80    0.80  19 0.16216 0.45201 0.20662-0.28078-0.94218 0.89145
   9  -1  -2    3.40    0.80  68 0.49108 0.12309 0.77714-0.85130 0.44116-0.49188
   9  -1  -2    2.00    1.40 120 0.46602 0.14815 0.85858-0.93274 0.25825-0.30897
  -9   1   1   23.00    2.60 129-0.44368-0.17690-0.85748 0.93180-0.30293 0.29432
   9  -1  -1   26.10    1.80  25 0.28110 0.33948 0.39463-0.46895-0.84010 0.84871
   9  -1  -1   25.80    2.00  72 0.45269 0.16789 0.72363-0.79795 0.56425-0.55564
   9  -1  -1   24.30    2.60 121 0.44115 0.17944 0.87058-0.94489 0.25988-0.25127
  -9   1   0    7.20    1.70 128-0.42003-0.20697-0.86935 0.94382-0.30030 0.23235
   9  -1   0   16.70    1.30  32 0.38362 0.24337 0.55954-0.63402-0.68993 0.75787
   9  -1   0   15.80    1.60  77 0.39278 0.23421 0.63751-0.71199 0.69929-0.63134
   9  -1   0   19.20    2.30 122 0.42123 0.20577 0.87958-0.95405 0.26102-0.19308
   9  -1   1    4.50    0.90  38 0.45643 0.17697 0.67945-0.75407-0.52278 0.65006
   9  -1   1    2.60    0.80  82 0.30934 0.32406 0.51477-0.58940 0.82678-0.69950
   9  -1   1    3.20    1.40 122 0.40644 0.22697 0.88593-0.96056 0.26179-0.13450
  -9   1  -2    8.10    2.10 127-0.38963-0.25019-0.88352 0.95830-0.29666 0.11004
   9  -1   2    5.10    1.30  43 0.50046 0.13936 0.75437-0.82916-0.36897 0.55560
   9  -1   2   13.50    1.30  88 0.21039 0.42943 0.36667-0.44145 0.92266-0.73603
   9  -1   2   15.00    2.40 123 0.39689 0.24293 0.88988-0.96467 0.26224-0.07562
  -9   1  -3   10.10    1.30   4-0.11061-0.53562-0.21534 0.29028-0.97596 0.72999
  -9   1  -3    8.20    1.90 127-0.38263-0.26360-0.88661 0.96155-0.29579 0.04982
   9  -1   3   11.00    1.30  47 0.52446 0.12178 0.79725-0.87219-0.24064 0.48660
  -9   1  -4   10.10    1.40   9-0.02193-0.63072-0.07943 0.15453-0.99293 0.68763
   9  -1   4   13.70    1.40  50 0.53657 0.11608 0.82071-0.89581-0.13628 0.44158
   9  -1   4   20.20    2.60 123 0.39390 0.25875 0.89110-0.96620 0.26238 0.04292
  -9   1  -5    6.10    1.40  13 0.05069-0.70976 0.03277 0.04248-0.98693 0.62229
   9  -1   5    9.90    1.20  53 0.54189 0.11717 0.83287-0.90812-0.05025 0.41489
   9  -1   5    7.30    2.20 122 0.40060 0.25846 0.88836-0.96362 0.26207 0.10257
  -9   1  -6    8.60    1.60  16 0.10738-0.77286 0.12093-0.04552-0.96973 0.54575
   9  -1   6   14.10    1.60  55 0.54318 0.12229 0.83822-0.91363 0.02266 0.40131
   9  -1   6   18.30    2.40 122 0.41285 0.25262 0.88321-0.95862 0.26147 0.16251
  -9   1  -7    1.90    1.60  18 0.15042-0.82231 0.18821-0.11265-0.94903 0.46571
   9  -1   7    0.70    1.10  57 0.54192 0.12997 0.83919-0.91476 0.08632 0.39700
   9  -1   7    2.40    2.00 121 0.43076 0.24113 0.87534-0.95090 0.26049 0.22282
   9  -1   8    4.10    1.90  58 0.53887 0.13943 0.83711-0.91284 0.14336 0.39930
   9  -1   8    8.30    2.30 121 0.45447 0.22383 0.86426-0.93998 0.25903 0.28362
   9  -1   9   -1.10    1.30  60 0.53445 0.15026 0.83271-0.90859 0.19559 0.40640
   9  -1   9    0.00    1.40 120 0.48417 0.20054 0.84929-0.92517 0.25691 0.34508
   9  -1  10    2.10    2.20  61 0.52890 0.16222 0.82639-0.90242 0.24428 0.41705
   9  -1  10    1.60    2.30 119 0.52017 0.17095 0.82942-0.90546 0.25388 0.40745
  -8   1  13    3.10    3.10  78 0.36996-0.84392 0.60419-0.53183 0.73969-0.02871
  -8   1  12    1.70    2.70  79 0.36783-0.84821 0.60107-0.52856 0.74321-0.09157
  -8   1  11   -0.30    1.60  79 0.36307-0.84987 0.59410-0.52143 0.75096-0.15866
  -8   1  10   -0.40    2.00  79 0.35500-0.84821 0.58224-0.50942 0.76368-0.23072
  -8   1  10   -0.30    0.70 101-0.89012 0.39691-0.41407 0.48689-0.28191 0.81488
   8  -1 -10   -1.60    2.30  51 0.53940-0.04619 0.82681-0.89963-0.09868-0.43428
  -8   1   9   -1.20    1.20  80 0.34263-0.84225 0.56402-0.49104 0.78222-0.30859
  -8   1   9    0.30    0.90 106-0.79831 0.29869-0.57761 0.65059-0.25081 0.72444
   8  -1  -9    1.10    1.20  53 0.54182-0.04220 0.83268-0.90566-0.05201-0.42162
  -8   1   8    9.80    2.10  82 0.32450-0.83054 0.53725-0.46411 0.80738-0.39310
  -8   1   8    9.20    1.40 110-0.71441 0.20837-0.68294 0.75607-0.22282 0.63710
   8  -1  -8    7.50    1.70  54 0.54307-0.03704 0.83690-0.91003-0.00220-0.41209
  -8   1   7    7.80    1.40  83 0.29853-0.81097 0.49870-0.42541 0.83976-0.48481
  -8   1   7    5.90    1.60 138-0.71629 0.20384-0.65319 0.72648-0.31739 0.67234
   8  -1  -7    5.30    1.20  56 0.54288-0.03044 0.83909-0.91238 0.05179-0.40674
  -8   1   6   18.70    2.20  85 0.26162-0.78048 0.44363-0.37018 0.87915-0.58353
  -8   1   6   22.80    2.20 136-0.65552 0.13666-0.71187 0.78532-0.31725 0.61286
   8  -1  -6   21.00    2.30  58 0.54080-0.02194 0.83862-0.91207 0.11147-0.40708
   8  -1  -6   23.30    2.20 115 0.61542-0.09656 0.76667-0.84012 0.24314-0.53875
  -8   1   5   11.50    1.60  89 0.20949-0.73476 0.36531-0.29171 0.92331-0.68704
  -8   1   5   12.30    1.70 134-0.59859 0.07332-0.75896 0.83256-0.31527 0.55154
   8  -1  -5   10.40    1.50  60 0.53602-0.01075 0.83437-0.90797 0.17904-0.41531
   8  -1  -5    9.30    1.60 117 0.56863-0.04336 0.79947-0.87308 0.24894-0.48522
  -8   1   4    3.80    1.20 132-0.54664 0.01495-0.79639 0.87015-0.31216 0.48910
   8  -1  -4    4.00    1.00   3-0.13665 0.66833-0.25499 0.18123-0.96572 0.78878
   8  -1  -4    7.60    1.10  62 0.52712 0.00456 0.82427-0.89803 0.25769-0.43462
   8  -1  -4    9.00    2.00 118 0.52556 0.00613 0.82628-0.90004 0.25338-0.43031
  -8   1   3   16.50    2.20 131-0.50043-0.03767-0.82580 0.89972-0.30849 0.42608
   8  -1  -3   10.00    1.40   8-0.03788 0.57598-0.10398 0.03006-0.99186 0.87427
   8  -1  -3   23.30    1.80  65 0.51146 0.02664 0.80445-0.87837 0.35184-0.46944
   8  -1  -3   20.70    2.40 120 0.48681 0.05129 0.84790-0.92181 0.25670-0.37430
  -8   1   2    9.50    1.50 129-0.46043-0.08409-0.84862 0.92269-0.30468 0.36294
   8  -1  -2   14.50    1.30  14 0.08704 0.45747 0.08923-0.16330-0.97719 0.91893
   8  -1  -2   16.50    1.40  68 0.48420 0.06031 0.76771-0.84178 0.46654-0.52480
   8  -1  -2   17.70    1.80 121 0.45289 0.09162 0.86502-0.93909 0.25913-0.31739
  -8   1   1   16.30    2.00 128-0.42685-0.12407-0.86600 0.94023-0.30107 0.29999
   8  -1  -1   22.10    1.40  22 0.22541 0.32552 0.30624-0.38046-0.89577 0.89685
   8  -1  -1   25.40    1.90  73 0.43738 0.11354 0.70186-0.77609 0.60374-0.60266
   8  -1  -1   23.50    2.20 122 0.42419 0.12673 0.87827-0.95250 0.26086-0.25978
  -8   1   0   11.10    1.70 127-0.39977-0.15756-0.87892 0.95330-0.29791 0.23749
   8  -1   0    7.90    0.90  30 0.35045 0.20689 0.50581-0.58019-0.74673 0.80715
   8  -1   0    9.80    1.00  79 0.36189 0.19545 0.59237-0.66675 0.75285-0.69243
   8  -1   0    8.90    2.00 122 0.40100 0.15634 0.88820-0.96258 0.26205-0.20163
   8  -1   1   36.20    2.20  86 0.25674 0.30701 0.43633-0.51087 0.88382-0.76406
   8  -1   1   36.00    2.70 123 0.38354 0.18022 0.89522-0.96976 0.26282-0.14307
  -8   1  -2    1.30    0.70   3-0.13733-0.43283-0.25603 0.33073-0.96541 0.78632
   8  -1   2    3.00    0.80  42 0.49257 0.07759 0.74071-0.81540-0.40177 0.58087
   8  -1   2   -1.80    1.20 123 0.37195 0.19821 0.89968-0.97437 0.26328-0.08419
  -8   1  -3   49.50    2.80   9-0.02538-0.55120-0.08474 0.15959-0.99277 0.75434
   8  -1   3   38.50    2.50  47 0.52061 0.05597 0.79018-0.86503-0.26555 0.50399
   8  -1   3   50.60    3.50 123 0.36636 0.21022 0.90177-0.97662 0.26349-0.02505
  -8   1  -4    1.30    0.90  13 0.06651-0.64951 0.05732 0.01769-0.98325 0.68548
   8  -1   4    1.50    1.70 123 0.36683 0.21616 0.90159-0.97660 0.26347 0.03430
  -8   1  -5   21.30    2.10  17 0.13651-0.72592 0.16644-0.09127-0.95646 0.59935
   8  -1   5   12.90    1.70  52 0.54110 0.04831 0.83081-0.90597-0.06861 0.42572
   8  -1   5   22.40    2.00 123 0.37345 0.21596 0.89911-0.97427 0.26323 0.09389
  -8   1  -6    4.50    1.10  20 0.18791-0.78373 0.24708-0.17176-0.92527 0.50882
   8  -1   6    5.90    1.50  54 0.54314 0.05268 0.83736-0.91268 0.00544 0.41101
   8  -1   6   12.20    1.70 123 0.38628 0.20954 0.89414-0.96946 0.26271 0.15374
  -8   1  -7   15.70    1.80  22 0.22496-0.82719 0.30552-0.23005-0.89616 0.42037
  -8   1  -7   11.70    2.40 127-0.38048-0.22175-0.88755 0.96302-0.29551-0.18027
   8  -1   7   16.60    2.10  56 0.54247 0.05976 0.83927-0.91475 0.06964 0.40615
   8  -1   7   16.30    1.90 122 0.40543 0.19680 0.88636-0.96183 0.26184 0.21395
  -8   1  -8    3.80    1.70  24 0.25129-0.85994 0.34724-0.27160-0.87177 0.33664
   8  -1   8    2.40    1.20  58 0.53994 0.06871 0.83800-0.91364 0.12689 0.40824
   8  -1   8    5.20    2.00 121 0.43106 0.17759 0.87520-0.95083 0.26048 0.27465
  -8   1  -9    1.40    2.10  25 0.26966-0.88471 0.37641-0.30062-0.85280 0.25833
   8  -1   9    4.70    1.90  60 0.53601 0.07904 0.83436-0.91015 0.17914 0.41533
   8  -1   9    5.30    1.90 120 0.46340 0.15166 0.85989-0.93567 0.25843 0.33604
   8  -1  10    4.10    1.70  61 0.53095 0.09052 0.82879-0.90473 0.22770 0.42610
   8  -1  10    3.00    1.50 119 0.50283 0.11864 0.83923-0.91518 0.25540 0.39840
   8  -1  11    2.60    2.40  62 0.52489 0.10300 0.82154-0.89764 0.27349 0.43965
  -7   1  14    3.10    2.40  76 0.39969-0.79759 0.64755-0.57544 0.68606 0.09178
  -7   1  13    0.60    2.00  76 0.40163-0.80595 0.65037-0.57811 0.68224 0.03626
  -7   1  12   -0.20    1.80  76 0.40185-0.81258 0.65069-0.57827 0.68181-0.02264
  -7   1  11    3.50    1.80  76 0.39999-0.81713 0.64798-0.57540 0.68548-0.08565
   7  -1 -11    3.90    1.80  50 0.53511-0.11797 0.81773-0.89031-0.15237-0.44746
  -7   1  10    0.80    2.00  76 0.39551-0.81906 0.64147-0.56874 0.69413-0.15364
  -7   1  10    0.60    0.50  96-0.95047 0.52692-0.23491 0.30764-0.30307 0.84356
   7  -1 -10    2.40    1.40  51 0.53873-0.11518 0.82533-0.89806-0.10856-0.43194
  -7   1   9    4.80    1.50  77 0.38761-0.81757 0.62998-0.55709 0.70888-0.22772
  -7   1   9    6.10    1.00 103-0.85275 0.42279-0.48949 0.56237-0.26917 0.75032
   7  -1  -9    4.60    1.80  53 0.54139-0.11143 0.83155-0.90444-0.06229-0.41886
  -7   1   8   19.50    2.30  78 0.37509-0.81146 0.61170-0.53865 0.73103-0.30921
  -7   1   8   19.30    1.80 109-0.75518 0.31880-0.63540 0.70845-0.23638 0.65820
   7  -1  -8   22.50    2.10  54 0.54292-0.10654 0.83618-0.90922-0.01279-0.40902
  -7   1   7   16.60    2.20  79 0.35606-0.79885 0.58379-0.51059 0.76205-0.39957
  -7   1   7   20.40    1.90 112-0.66845 0.22565-0.72999 0.80319-0.20759 0.57006
  -7   1   7   14.60    1.80 140-0.74497 0.30218-0.62184 0.69504-0.31660 0.67908
   7  -1  -7   13.90    1.80  56 0.54305-0.10026 0.83885-0.91206 0.04108-0.40356
  -7   1   6    6.90    1.60  81 0.32758-0.77678 0.54179-0.46843 0.80327-0.50014
  -7   1   6    5.00    1.10 137-0.67724 0.22804-0.69200 0.76535-0.31756 0.62070
   7  -1  -6    8.50    1.60  57 0.54131-0.09210 0.83893-0.91229 0.10100-0.40414
   7  -1  -6   10.70    1.80 115 0.63084-0.18163 0.75494-0.82830 0.24099-0.54412
  -7   1   5   13.80    1.50  84 0.28504-0.74065 0.47861-0.40509 0.85501-0.61121
  -7   1   5   12.40    1.70 134-0.61276 0.15714-0.74788 0.82139-0.31591 0.55971
   7  -1  -5   12.30    1.60  59 0.53686-0.08124 0.83521-0.90873 0.16950-0.41330
   7  -1  -5   11.80    1.90 117 0.57817-0.12255 0.79311-0.86662 0.24785-0.49165
  -7   1   4   39.70    2.60  88 0.22149-0.68352 0.38339-0.30972 0.91424-0.72978
   7  -1  -4   36.90    2.60  62 0.52810-0.06607 0.82544-0.89910 0.25044-0.43491
   7  -1  -4   29.00    2.40 118 0.52917-0.06714 0.82415-0.89782 0.25304-0.43750
  -7   1   3   31.10    2.50 131-0.50005 0.03161-0.82603 0.89986-0.30845 0.43358
   7  -1  -3   22.20    1.90   3-0.12780 0.59624-0.24153 0.16770-0.96947 0.84435
   7  -1  -3   41.20    2.50  65 0.51190-0.04346 0.80503-0.87885 0.34960-0.47473
   7  -1  -3   36.50    2.70 120 0.48469-0.01625 0.84901-0.92284 0.25687-0.38199
  -7   1   2   30.10    2.40 129-0.45376-0.02109-0.85219 0.92617-0.30399 0.36978
   7  -1  -2   34.70    1.80  10 0.00322 0.47164-0.04067-0.03331-0.99286 0.92708
   7  -1  -2   48.90    2.60  69 0.48199-0.00714 0.76467-0.83865 0.47432-0.54010
   7  -1  -2   38.60    2.80 121 0.44543 0.02942 0.86857-0.94255 0.25961-0.32540
  -7   1   1   20.80    2.00 128-0.41482-0.06645-0.87186 0.94600-0.29969 0.30614
   7  -1  -1   20.00    1.30  19 0.16365 0.31762 0.20895-0.28309-0.94127 0.93483
   7  -1  -1   24.10    1.30  74 0.42689 0.05438 0.68683-0.76097 0.62858-0.63503
   7  -1  -1   18.70    1.70 122 0.41195 0.06932 0.88360-0.95774 0.26151-0.26796
  -7   1   0   85.20    4.90 127-0.38335-0.10433-0.88629 0.96058-0.29588 0.24299
   7  -1   0   78.10    3.30  28 0.31798 0.16970 0.45358-0.52787-0.79422 0.84711
   7  -1   0   95.40    4.30  81 0.33238 0.15530 0.54890-0.62319 0.79672-0.74383
   7  -1   0   89.70    4.40 123 0.38464 0.10305 0.89479-0.96908 0.26278-0.20989
   7  -1   1    0.10    0.70  36 0.42766 0.06643 0.63166-0.70611-0.59764 0.70987
   7  -1   1    1.00    0.60  89 0.19905 0.29505 0.34955-0.42400 0.93071-0.81848
   7  -1   1    2.70    1.60 124 0.36381 0.13029 0.90271-0.97716 0.26358-0.15135
  -7   1  -2   46.10    2.50   7-0.05575-0.44476-0.13141 0.20601-0.98965 0.81808
   7  -1   2   49.00    2.50  42 0.48895 0.01156 0.73448-0.80908-0.41585 0.58742
   7  -1   2   58.70    3.20 124 0.34965 0.15086 0.90779-0.98240 0.26404-0.09247
  -7   1  -3   16.60    1.30  13 0.06636-0.57328 0.05708 0.01769-0.98329 0.75238
   7  -1   3   22.20    2.00  46 0.51959-0.01267 0.78832-0.86308-0.27180 0.50270
   7  -1   3   31.10    2.20 124 0.34231 0.16461 0.91033-0.98510 0.26426-0.03335
   7  -1   4   33.70    2.30 124 0.34188 0.17145 0.91048-0.98540 0.26427 0.02597
  -7   1  -5   28.60    2.10  22 0.22075-0.74050 0.29887-0.22379-0.89977 0.55018
   7  -1   5   32.50    2.40  52 0.54095-0.02120 0.83044-0.90551-0.07163 0.42121
   7  -1   5   38.60    2.90 124 0.34843 0.17132 0.90822-0.98329 0.26408 0.08550
  -7   1  -6   17.20    1.90  24 0.26436-0.79052 0.36798-0.29275-0.85844 0.44952
   7  -1   6   21.00    2.20  54 0.54311-0.01695 0.83716-0.91239 0.00195 0.40697
   7  -1   6   28.20    2.60 124 0.36203 0.16413 0.90336-0.97859 0.26364 0.14528
  -7   1  -7    6.70    1.20  26 0.29403-0.82660 0.41525-0.33987-0.82491 0.35665
   7  -1   7   12.00    1.60  56 0.54259-0.01001 0.83925-0.91464 0.06532 0.40294
   7  -1   7    9.50    1.40 123 0.38281 0.14977 0.89551-0.97089 0.26285 0.20541
  -7   1  -8    7.30    1.90  28 0.31399-0.85297 0.44718-0.37163-0.79958 0.27198
   7  -1   8    9.50    1.50  58 0.54025-0.00126 0.83824-0.91378 0.12164 0.40596
   7  -1   8    5.60    1.30 122 0.41094 0.12805 0.88403-0.95957 0.26156 0.26603
  -7   1  -9    5.90    2.40 127-0.40524-0.14016-0.87639 0.95209-0.29856-0.28837
   7  -1   9   10.50    2.10  59 0.53656 0.00884 0.83492-0.91061 0.17295 0.41399
   7  -1   9    8.50    1.50 121 0.44672 0.09868 0.86796-0.94366 0.25953 0.32741
  -7   1 -10   -0.40    1.60  29 0.33505-0.88686 0.48099-0.40514-0.77016 0.12389
  -7   1 -10    0.00    2.10 128-0.43715-0.11467-0.86084 0.93669-0.30222-0.34406
   7  -1  10    4.00    2.10  61 0.53178 0.02004 0.82974-0.90559 0.22060 0.42567
   7  -1  10   -1.00    1.40 120 0.49064 0.06117 0.84586-0.92171 0.25640 0.38987
   7  -1  11    2.80    1.80  62 0.52603 0.03219 0.82295-0.89896 0.26552 0.44009
   7  -1  11    4.50    1.60 118 0.54350 0.01473 0.81549-0.89150 0.25163 0.45398
  -7   1 -12    1.20    2.70 113-0.65941 0.09477-0.73853 0.81470-0.20460-0.56035
  -6   1  14   -0.10    2.20  74 0.42549-0.75373 0.68481-0.61280 0.63178 0.15359
  -6   1  13    2.10    1.90  74 0.42902-0.76368 0.68988-0.61771 0.62368 0.10236
  -6   1  12    3.80    2.50  74 0.43120-0.77227 0.69302-0.62068 0.61858 0.04812
  -6   1  11    2.60    2.20  74 0.43179-0.77928 0.69386-0.62138 0.61718-0.00982
   6  -1 -11    3.00    2.20  49 0.53341-0.18593 0.81433-0.88681-0.16938-0.43798
  -6   1  10    2.00    1.90  74 0.43042-0.78432 0.69190-0.61925 0.62041-0.07239
  -6   1   9    4.10    1.40  74 0.42651-0.78682 0.68628-0.61348 0.62946-0.14078
  -6   1   9    3.80    0.60  98-0.93108 0.57077-0.30559 0.37839-0.29614 0.78482
   6  -1  -9    4.10    1.40  52 0.54042-0.18011 0.82915-0.90195-0.08180-0.40688
  -6   1   8    5.50    1.80  75 0.41913-0.78586 0.67567-0.60272 0.64592-0.21658
  -6   1   8    6.10    0.90 105-0.82316 0.45643-0.53990 0.61285-0.25916 0.68851
   6  -1  -8    5.90    1.70  53 0.54244-0.17572 0.83448-0.90743-0.03369-0.39565
  -6   1   7    9.90    1.70  76 0.40682-0.77995 0.65788-0.58477 0.67186-0.30186
  -6   1   7    8.30    0.90 110-0.71938 0.34624-0.67746 0.75057-0.22447 0.59447
   6  -1  -7    2.80    1.00  55 0.54319-0.17005 0.83804-0.91115 0.01871-0.38872
  -6   1   6    0.80    0.90  77 0.38707-0.76662 0.62919-0.55592 0.70987-0.39920
  -6   1   6    0.90    1.00 138-0.71444 0.33489-0.65513 0.72840-0.31742 0.62809
   6  -1  -6    2.10    1.20  57 0.54224-0.16269 0.83927-0.91253 0.07719-0.38785
  -6   1   5   50.20    3.20  79 0.35560-0.74156 0.58312-0.50970 0.76275-0.51143
  -6   1   5   45.60    3.00 136-0.64130 0.25534-0.72429 0.79771-0.31691 0.56824
   6  -1  -5   52.00    3.30  58 0.53879-0.15283 0.83704-0.91047 0.14451-0.39584
   6  -1  -5   61.10    3.20 116 0.59986-0.21390 0.77803-0.85146 0.24519-0.49652
  -6   1   4    0.10    1.20  83 0.30497-0.69735 0.50828-0.43470 0.83211-0.64012
  -6   1   4    4.50    1.00 133-0.57262 0.18024-0.77828 0.85186-0.31386 0.50585
   6  -1  -4    3.60    0.70  61 0.53124-0.13887 0.82912-0.90270 0.22523-0.41722
   6  -1  -4    3.60    1.00 118 0.54379-0.15141 0.81531-0.88889 0.25160-0.44359
  -6   1   3  197.30    7.70  88 0.22276-0.62155 0.38530-0.31156 0.91325-0.78059
  -6   1   3  191.50    8.30 131-0.51040 0.11161-0.81975 0.89348-0.30935 0.44200
   6  -1  -3  169.80    7.30  64 0.51619-0.11741 0.81060-0.88433 0.32675-0.45940
   6  -1  -3  166.70    7.30 119 0.49224-0.09345 0.84500-0.91874 0.25627-0.38893
  -6   1   2   32.30    2.20 129-0.45591 0.05071-0.85105 0.92494-0.30422 0.37753
   6  -1  -2   27.80    1.50   5-0.09226 0.49746-0.18732 0.11343-0.98171 0.90839
   6  -1  -2   40.60    1.90  68 0.48595-0.08075 0.77012-0.84402 0.46024-0.53356
   6  -1  -2   33.10    2.30 121 0.44625-0.04105 0.86818-0.94207 0.25956-0.33287
  -6   1   1  102.20    4.40 128-0.40988-0.00173-0.87421 0.94826-0.29912 0.31309
   6  -1  -1   65.20    3.50  15 0.09187 0.31974 0.09675-0.17080-0.97555 0.96158
   6  -1  -1   85.70    3.10  74 0.42384-0.01223 0.68245-0.75650 0.63550-0.64947
   6  -1  -1   80.00    4.30 122 0.40663 0.00498 0.88585-0.95990 0.26178-0.27575
   6  -1   0   25.20    1.20  26 0.28668 0.13135 0.40352-0.47773-0.83366 0.87902
   6  -1   0   31.70    1.60  83 0.30520 0.11283 0.50862-0.58283 0.83183-0.78647
   6  -1   0   26.80    2.00 123 0.37399 0.04403 0.89890-0.97311 0.26320-0.21784
  -6   1  -1   59.00    2.40   3-0.13275-0.29169-0.24907 0.32343-0.96740 0.86270
   6  -1   1   62.00    2.60  35 0.42260 0.00184 0.62332-0.69768-0.60945 0.71415
   6  -1   1   58.30    3.10 124 0.34877 0.07567 0.90810-0.98246 0.26407-0.15937
  -6   1  -2   41.60    2.30  12 0.03792-0.46877 0.01297 0.06154-0.98927 0.82523
   6  -1   2   37.00    1.90  42 0.49112-0.06026 0.73819-0.81271-0.40751 0.57155
   6  -1   2   45.30    2.60 125 0.33127 0.09958 0.91404-0.98856 0.26455-0.10051
  -6   1  -3   50.50    2.60  19 0.16499-0.60226 0.21107-0.13639-0.94045 0.71707
   6  -1   3   65.20    3.30 125 0.32166 0.11560 0.91715-0.99182 0.26478-0.04140
  -6   1  -4   56.90    3.20  23 0.24839-0.69207 0.34263-0.26780-0.87462 0.59190
   6  -1   4   48.00    2.90  50 0.53574-0.09206 0.81902-0.89385-0.14557 0.42828
   6  -1   4   53.30    2.90 125 0.32007 0.12361 0.91766-0.99249 0.26481 0.01791
  -6   1  -5   11.30    1.30  27 0.30137-0.75147 0.42699-0.35201-0.81586 0.47380
   6  -1   5   15.30    1.50  53 0.54154-0.09144 0.83193-0.90691-0.05893 0.40098
  -6   1  -6   26.20    2.00  29 0.33504-0.79154 0.48097-0.40583-0.77018 0.36879
   6  -1   6   22.30    2.10  55 0.54318-0.08667 0.83772-0.91286 0.01212 0.38927
   6  -1   6   27.80    2.10 124 0.34122 0.11528 0.91071-0.98585 0.26429 0.13710
   6  -1   7   10.40    1.70  56 0.54237-0.07945 0.83928-0.91457 0.07306 0.38767
   6  -1   7    8.10    1.50 124 0.36419 0.09873 0.90257-0.97786 0.26356 0.19717
   6  -1   8   34.00    2.80  58 0.53992-0.07059 0.83799-0.91344 0.12718 0.39289
   6  -1   8   37.10    2.70 123 0.39569 0.07365 0.89038-0.96583 0.26230 0.25777
  -6   1  -9    0.20    1.20  32 0.37769-0.85343 0.54989-0.47428-0.70079 0.12138
  -6   1  -9    0.70    1.30 127-0.39104-0.08471-0.88288 0.95849-0.29684-0.28257
   6  -1   9    1.50    1.70  59 0.53625-0.06050 0.83460-0.91020 0.17654 0.40287
   6  -1   9    1.10    1.10 121 0.43612 0.03963 0.87290-0.94850 0.26018 0.31923
  -6   1 -10    6.60    1.80  32 0.38163-0.86379 0.55631-0.48054-0.69360 0.05486
  -6   1 -10    3.10    1.40 128-0.42647-0.05569-0.86619 0.94195-0.30103-0.33771
   6  -1  10   12.30    2.00  61 0.53156-0.04940 0.82949-0.90526 0.22246 0.41629
   6  -1  10   11.20    1.80 120 0.48617-0.00401 0.84823-0.92400 0.25675 0.38199
  -6   1 -11    1.90    1.90 129-0.46793-0.02064-0.84451 0.92043-0.30544-0.39265
   6  -1  11    0.20    1.60  62 0.52599-0.03742 0.82290-0.89882 0.26582 0.43226
   6  -1  11    0.80    1.20 118 0.54703-0.05845 0.81330-0.88922 0.25127 0.44681
  -6   1 -12    4.60    1.80 112-0.67189 0.17691-0.72667 0.80275-0.20873-0.54870
  -6   1 -13    3.70    1.80 110-0.71767 0.21627-0.67935 0.75559-0.22390-0.59286
   6  -1  13    2.80    2.80  65 0.51237-0.01097 0.80564-0.88187 0.34719 0.46958
  -5   1  15   -3.30    3.20  73 0.44183-0.69400 0.70820-0.63643 0.59270 0.25954
  -5   1  14   -0.10    2.00  72 0.44756-0.70615 0.71636-0.64443 0.57796 0.21495
  -5   1  13    5.40    2.80  72 0.45233-0.71733 0.72313-0.65105 0.56521 0.16835
  -5   1  12    3.00    1.70  71 0.45607-0.72748 0.72841-0.65617 0.55494 0.11929
  -5   1  11    6.40    1.80  71 0.45862-0.73644 0.73201-0.65962 0.54774 0.06714
   5  -1 -11    4.50    1.60  49 0.53068-0.25285 0.80899-0.88139-0.19379-0.42109
  -5   1  10    4.20    1.50  71 0.45976-0.74400 0.73363-0.66108 0.54447 0.01108
   5  -1 -10    4.00    1.60  50 0.53504-0.25080 0.81758-0.89013-0.15316-0.40239
  -5   1   9    1.60    1.20  71 0.45914-0.74980 0.73275-0.66004 0.54625-0.05004
   5  -1  -9    3.40    1.20  51 0.53860-0.24795 0.82503-0.89774-0.11045-0.38576
  -5   1   8   38.80    2.80  71 0.45616-0.75323 0.72854-0.65568 0.55468-0.11781
  -5   1   8   30.60    1.60  98-0.92352 0.62646-0.32870 0.40157-0.29349 0.73036
   5  -1  -8   22.10    2.40  52 0.54127-0.24420 0.83124-0.90411-0.06494-0.37193
  -5   1   7    7.70    1.40  72 0.44981-0.75329 0.71955-0.64653 0.57201-0.19448
  -5   1   7    6.10    0.60 106-0.80664 0.50316-0.56538 0.63841-0.25360 0.63114
   5  -1  -7    5.80    1.10  54 0.54287-0.23939 0.83598-0.90900-0.01555-0.36199
  -5   1   6  121.60    6.00  73 0.43830-0.74819 0.70316-0.62999 0.60150-0.28331
  -5   1   6  113.30    4.60 111-0.69538 0.38549-0.70318 0.77636-0.21650 0.53470
   5  -1  -6   82.80    4.40  55 0.54307-0.23318 0.83881-0.91199 0.03945-0.35764
  -5   1   5    6.80    1.30  75 0.41830-0.73460 0.67446-0.60113 0.64775-0.38889
  -5   1   5    4.10    1.00 137-0.69043 0.37412-0.67935 0.75269-0.31761 0.57647
   5  -1  -5    7.80    1.20  57 0.54122-0.22492 0.83888-0.91221 0.10286-0.36172
   5  -1  -5    7.30    1.40 114 0.63882-0.32251 0.74868-0.82201 0.23982-0.49867
  -5   1   4   72.10    4.30  77 0.38325-0.70597 0.62363-0.55014 0.71675-0.51723
  -5   1   4   87.00    4.10 134-0.61086 0.28814-0.74938 0.82287-0.31583 0.51535
   5  -1  -4   60.90    3.30  60 0.53597-0.21325 0.83432-0.90781 0.17958-0.37910
   5  -1  -4   64.90    3.10 117 0.57458-0.25186 0.79553-0.86902 0.24827-0.44778
  -5   1   3   43.50    2.20  82 0.31981-0.64894 0.53030-0.45665 0.81354-0.67336
  -5   1   3   42.40    2.00 132-0.53716 0.20803-0.80270 0.87635-0.31147 0.45165
   5  -1  -3   30.90    1.90  62 0.52414-0.19500 0.82062-0.89427 0.27857-0.41875
   5  -1  -3   33.20    2.00 119 0.51435-0.18522 0.83277-0.90641 0.25440-0.39458
  -5   1   2  185.60    7.20  89 0.20197-0.53751 0.35397-0.28016 0.92868-0.84784
  -5   1   2  195.40    7.90 130-0.47174 0.13619-0.84240 0.91621-0.30581 0.38665
   5  -1  -2  228.30    7.90  67 0.49735-0.16180 0.78567-0.85947 0.41620-0.49704
   5  -1  -2  199.50    8.60 121 0.45975-0.12421 0.86168-0.93549 0.25868-0.33952
  -5   1   1   60.80    2.80 128-0.41601 0.07405-0.87129 0.94525-0.29983 0.32134
   5  -1  -1   59.90    2.60  10 0.00269 0.33926-0.04148-0.03248-0.99289 0.97138
   5  -1  -1   84.40    2.90  73 0.43248-0.09052 0.69484-0.76880 0.61556-0.63707
   5  -1  -1   70.10    3.30 122 0.41207-0.07011 0.88355-0.95750 0.26151-0.28301
   5  -1   0   62.20    2.40  24 0.25758 0.09079 0.35721-0.43132-0.86546 0.90330
   5  -1   0   77.30    2.60  84 0.28243 0.06594 0.47472-0.54884 0.85784-0.82000
   5  -1   0   66.40    3.00 123 0.37229-0.02392 0.89955-0.97366 0.26327-0.22543
  -5   1  -1   33.90    1.60   7-0.05107-0.30371-0.12423 0.19850-0.99033 0.89316
   5  -1   1   38.90    1.90  36 0.42888-0.07410 0.63368-0.70795-0.59474 0.69191
   5  -1   1   64.30    3.00 124 0.34113 0.01366 0.91074-0.98501 0.26429-0.16712
  -5   1  -2   50.80    2.30  18 0.14767-0.50887 0.18390-0.10947-0.95056 0.79405
   5  -1   2   43.30    2.30  43 0.50044-0.13924 0.75434-0.82876-0.36905 0.52556
   5  -1   2   50.70    2.40 125 0.31906 0.04214 0.91798-0.99241 0.26483-0.10832
  -5   1  -3   75.10    3.50  25 0.26882-0.63644 0.37509-0.30050-0.85369 0.63784
   5  -1   3   90.40    4.00  48 0.52775-0.16014 0.80341-0.87799-0.21709 0.43294
   5  -1   3   81.70    4.10 125 0.30636 0.06125 0.92189-0.99647 0.26508-0.04923
  -5   1  -4   19.30    1.40  29 0.33677-0.71080 0.48377-0.40903-0.76762 0.49243
   5  -1   4   11.70    1.90  51 0.53859-0.16456 0.82500-0.89974-0.11064 0.38583
   5  -1   4   22.90    1.70 125 0.30319 0.07083 0.92284-0.99758 0.26513 0.01006
  -5   1  -5   82.10    3.80  32 0.37539-0.75583 0.54617-0.47127-0.70491 0.37038
   5  -1   5  127.00    4.90  53 0.54255-0.16211 0.83483-0.90972-0.02975 0.36428
   5  -1   5   86.70    4.00 125 0.30964 0.07079 0.92090-0.99579 0.26502 0.06951
  -5   1  -6    4.40    1.20  33 0.39784-0.78469 0.58271-0.50766-0.66252 0.26865
   5  -1   6    5.00    1.20  55 0.54310-0.15625 0.83871-0.91376 0.03617 0.35770
  -5   1  -7   38.10    2.90  34 0.41086-0.80413 0.60403-0.52882-0.63552 0.18232
   5  -1   7   43.50    2.60  57 0.54167-0.14840 0.83910-0.91431 0.09278 0.36042
   5  -1   7   41.70    2.50 124 0.35186 0.04141 0.90702-0.98222 0.26397 0.18923
  -5   1  -8    6.30    1.30  35 0.41801-0.81769 0.61576-0.54040-0.61986 0.10732
   5  -1   8    5.00    1.70  58 0.53887-0.13920 0.83712-0.91248 0.14328 0.36926
   5  -1   8    4.40    0.90 123 0.38811 0.01157 0.89342-0.96878 0.26263 0.24991
  -5   1  -9   11.20    2.10  35 0.42122-0.82732 0.62105-0.54553-0.61260 0.04072
  -5   1  -9    5.60    1.30 127-0.38328-0.02281-0.88632 0.96184-0.29587-0.27601
   5  -1   9   11.60    1.60  60 0.53504-0.12895 0.83334-0.90886 0.18959 0.38229
   5  -1   9   12.30    1.50 121 0.43516-0.02907 0.87333-0.94885 0.26024 0.31164
  -5   1 -10    9.40    2.20  35 0.42164-0.83414 0.62173-0.54606-0.61165-0.01957
  -5   1 -10    5.30    1.40 128-0.42326 0.01075-0.86777 0.94345-0.30067-0.33055
   5  -1  10    7.20    1.70  61 0.53033-0.11782 0.82806-0.90374 0.23289 0.39832
   5  -1  10    3.90    1.10 119 0.49412-0.08161 0.84399-0.91967 0.25612 0.37510
  -5   1 -11    5.80    2.40  35 0.41993-0.83885 0.61892-0.54309-0.61554-0.07502
  -5   1 -11    6.90    1.50 113-0.64724 0.22832-0.74971 0.82554-0.20058-0.48998
  -5   1 -11    7.40    1.80 130-0.47011 0.05119-0.84331 0.91914-0.30565-0.38490
   5  -1  11    2.90    2.20  62 0.52481-0.10589 0.82145-0.89728 0.27400 0.41656
   5  -1  11    3.50    0.80 117 0.56701-0.14809 0.80054-0.87637 0.24913 0.44143
  -5   1 -12    3.40    1.40 111-0.69432 0.26899-0.70427 0.78026-0.21615-0.53374
   5  -1  12    5.50    2.50  64 0.51854-0.09321 0.81359-0.88958 0.31344 0.43645
  -5   1 -13   -0.10    1.30 109-0.74303 0.31129-0.65020 0.72635-0.23234-0.57690
   5  -1  13    0.70    2.60  65 0.51151-0.07976 0.80452-0.88066 0.35160 0.45763
  -4   1  15   -1.10    2.20  71 0.45971-0.64223 0.73356-0.66188 0.54461 0.31516
  -4   1  14    3.10    2.30  70 0.46618-0.65511 0.74264-0.67080 0.52558 0.27485
  -4   1  13   -0.10    2.70  70 0.47185-0.66720 0.75058-0.67859 0.50801 0.23308
  -4   1  12   -0.40    1.90  69 0.47671-0.67847 0.75735-0.68520 0.49226 0.18949
  -4   1  11   12.40    2.60  69 0.48070-0.68887 0.76287-0.69057 0.47881 0.14360
   4  -1 -11    8.60    1.90  48 0.52663-0.31846 0.80130-0.87361-0.22535-0.39706
   4  -1 -10    1.60    1.30  49 0.53142-0.31683 0.81042-0.88288-0.18750-0.37558
  -4   1   9   29.60    2.80  68 0.48555-0.70655 0.76957-0.69695 0.46170 0.04204
   4  -1  -9   24.40    2.20  50 0.53552-0.31452 0.81855-0.89117-0.14805-0.35569
  -4   1   8    6.10    1.30  68 0.48594-0.71335 0.77010-0.69733 0.46030-0.01590
   4  -1  -8    3.50    1.10  51 0.53888-0.31147 0.82565-0.89843-0.10642-0.33798
  -4   1   7   29.90    2.20  68 0.48432-0.71815 0.76788-0.69495 0.46611-0.08105
  -4   1   7   28.00    1.30  97-0.93466 0.70083-0.29391 0.36684-0.29741 0.68247
   4  -1  -7   35.60    2.60  53 0.54141-0.30759 0.83161-0.90454-0.06173-0.32333
  -4   1   6    3.30    1.00  69 0.47969-0.71992 0.76148-0.68839 0.48226-0.15654
  -4   1   6    3.30    0.60 106-0.81159 0.57135-0.55792 0.63101-0.25527 0.58099
   4  -1  -6    2.80    0.90  54 0.54292-0.30269 0.83620-0.90928-0.01256-0.31317
  -4   1   5   18.40    1.60  70 0.47002-0.71667 0.74803-0.67478 0.51377-0.24738
  -4   1   5   17.30    1.10 111-0.69094 0.44429-0.70775 0.78099-0.21503 0.48142
   4  -1  -5   16.50    1.60  56 0.54302-0.29637 0.83892-0.91216 0.04355-0.30994
  -4   1   4  173.60    6.80  72 0.45094-0.70401 0.72116-0.64776 0.56897-0.36193
  -4   1   4  150.10    5.90 137-0.67778 0.42471-0.69149 0.76489-0.31756 0.52461
   4  -1  -4  181.30    7.10  58 0.54082-0.28775 0.83864-0.91204 0.11113-0.31817
   4  -1  -4  191.10    7.10 115 0.62969-0.37663 0.75583-0.82923 0.24115-0.44820
  -4   1   3  123.50    5.10  75 0.41185-0.67132 0.66516-0.59160 0.66149-0.51378
  -4   1   3  116.10    4.70 134-0.59016 0.33069-0.76537 0.83893-0.31485 0.46255
   4  -1  -3  134.10    5.00  60 0.53407-0.27460 0.83230-0.90585 0.19936-0.34707
   4  -1  -3  120.50    5.20 117 0.55933-0.29985 0.80552-0.87908 0.24997-0.39768
  -4   1   2  172.00    6.00  82 0.32444-0.59033 0.53715-0.46344 0.80747-0.71910
  -4   1   2  158.60    6.60 131-0.51005 0.24416-0.81996 0.89367-0.30932 0.39769
   4  -1  -2  206.40    7.30  64 0.51580-0.24991 0.81008-0.88380 0.32894-0.41731
   4  -1  -2  195.10    8.00 119 0.49380-0.22791 0.84416-0.91787 0.25615-0.34452
  -4   1   1    8.10    1.20 129-0.44058 0.16828-0.85908 0.93295-0.30259 0.33163
   4  -1  -1    7.10    0.60   4-0.11828 0.39058-0.22702 0.15315-0.97320 0.94417
   4  -1  -1   11.20    0.50  71 0.45909-0.18678 0.73268-0.80654 0.54640-0.57544
   4  -1  -1    8.80    1.00 121 0.43531-0.16301 0.87327-0.94713 0.26023-0.28926
  -4   1   0  195.40    7.90 127-0.38346 0.10474-0.88625 0.96027-0.29589 0.26558
   4  -1   0  147.20    6.00  23 0.23349 0.04523 0.31902-0.39304-0.88861 0.91892
   4  -1   0  191.60    5.80  85 0.26958 0.00913 0.45553-0.52956 0.87126-0.84095
   4  -1   0  189.30    7.50 123 0.38562-0.10690 0.89441-0.96843 0.26274-0.23243
  -4   1  -1    5.80    0.50  13 0.06049-0.34562 0.04797 0.02621-0.98475 0.89511
   4  -1   1    6.80    0.50  38 0.45339-0.16826 0.67435-0.74853-0.53142 0.62107
   4  -1   1    7.10    0.90 124 0.34601-0.06088 0.90906-0.98324 0.26415-0.17451
  -4   1  -2   89.80    3.40  25 0.27518-0.56673 0.38520-0.31087-0.84675 0.69777
   4  -1   2  128.60    5.10  46 0.51691-0.22537 0.78347-0.85781-0.28747 0.43645
   4  -1   2  109.40    5.00 125 0.31735-0.02581 0.91851-0.99285 0.26487-0.11589
  -4   1  -3    3.40    0.70  31 0.37186-0.66982 0.54045-0.46595-0.71113 0.50281
   4  -1   3    4.90    0.60  50 0.53563-0.23768 0.81879-0.89328-0.14678 0.35510
   4  -1   3    6.50    1.00 125 0.30017-0.00222 0.92373-0.99823 0.26518-0.05686
  -4   1  -4   33.80    2.00  35 0.41670-0.72107 0.61361-0.53896-0.62277 0.35511
   4  -1   4   43.90    2.20  53 0.54176-0.23739 0.83252-0.90717-0.05352 0.32118
   4  -1   4   39.30    2.40 126 0.29473 0.00964 0.92532-0.99996 0.26526 0.00240
  -4   1  -5   14.70    1.20  37 0.43911-0.74989 0.65059-0.57579-0.56954 0.24255
   4  -1   5   15.50    1.40  55 0.54319-0.23241 0.83795-0.91275 0.01666 0.31034
   4  -1   5   17.40    1.30 125 0.30117 0.00961 0.92344-0.99824 0.26516 0.06184
  -4   1  -6   78.20    3.90  38 0.45062-0.76781 0.66973-0.59477-0.53911 0.15277
   4  -1   6   80.00    3.80  56 0.54233-0.22514 0.83927-0.91423 0.07427 0.31207
   4  -1   6   65.00    3.20 125 0.31960-0.00241 0.91781-0.99277 0.26482 0.12152
  -4   1  -7   17.10    1.90  38 0.45615-0.77976 0.67897-0.60385-0.52360 0.07792
   4  -1   7   16.80    1.70  58 0.54009-0.21648 0.83812-0.91324 0.12439 0.32128
   4  -1   7   14.20    1.20 124 0.35029-0.02668 0.90757-0.98269 0.26402 0.18165
  -4   1  -8   37.90    3.00  39 0.45803-0.78805 0.68211-0.60684-0.51818 0.01317
   4  -1   8   38.10    2.40  59 0.53684-0.20682 0.83519-0.91047 0.16971 0.33530
   4  -1   8   32.60    2.20 123 0.39375-0.06373 0.89116-0.96643 0.26238 0.24263
  -4   1  -9   32.60    3.10  39 0.45745-0.79389 0.68115-0.60572-0.51985-0.04451
  -4   1  -9   31.20    2.60 127-0.38549 0.04905-0.88535 0.96078-0.29615-0.26821
   4  -1   9   57.20    4.30  60 0.53276-0.19633 0.83085-0.90628 0.21179 0.35256
   4  -1   9   49.50    2.90 121 0.45106-0.11462 0.86590-0.94133 0.25925 0.30510
  -4   1 -10   17.80    2.50  38 0.45508-0.79793 0.67718-0.60160-0.52664-0.09705
  -4   1 -10    9.60    1.60 128-0.43157 0.08872-0.86365 0.93924-0.30160-0.32209
   4  -1  10   17.10    2.40  62 0.52795-0.18510 0.82526-0.90084 0.25158 0.37211
   4  -1  10   14.10    1.40 118 0.52433-0.18149 0.82700-0.90258 0.25350 0.37020
  -4   1 -11   22.80    2.80  38 0.45129-0.80055 0.67085-0.59511-0.53726-0.14577
  -4   1 -11   19.80    2.10 112-0.67974 0.33048-0.71900 0.79474-0.21132-0.47171
  -4   1 -11   16.90    1.90 130-0.48575 0.13649-0.83445 0.91019-0.30715-0.37587
   4  -1  11   20.30    2.50  63 0.52243-0.17317 0.81851-0.89425 0.28970 0.39333
   4  -1  11   17.40    1.60 115 0.61813-0.26886 0.76465-0.84039 0.24277 0.44026
  -4   1 -12    1.80    1.50 110-0.72988 0.37421-0.66560 0.74150-0.22796-0.51441
   4  -1  12   -0.20    1.60  64 0.51623-0.16055 0.81064-0.88653 0.32656 0.41580
  -4   1 -13    7.70    1.90 107-0.78130 0.41922-0.60145 0.67750-0.24511-0.55659
   4  -1  13    2.90    2.10  65 0.50933-0.14724 0.80166-0.87771 0.36246 0.43924
   4  -1  14    0.00    1.90  66 0.50173-0.13323 0.79156-0.86776 0.39761 0.46343
  -3   1  14    6.90    3.10  69 0.48164-0.60092 0.76418-0.69243 0.47555 0.33241
  -3   1  13    3.20    2.10  68 0.48789-0.61358 0.77279-0.70088 0.45314 0.29548
  -3   1  12    3.80    2.00  67 0.49347-0.62558 0.78041-0.70835 0.43184 0.25745
  -3   1  11    3.10    2.10  67 0.49837-0.63689 0.78705-0.71483 0.41195 0.21800
  -3   1  10    5.10    1.50  66 0.50257-0.64750 0.79269-0.72031 0.39389 0.17671
  -3   1   9   10.90    2.20  66 0.50602-0.65736 0.79728-0.72475 0.37827 0.13300
   3  -1  -9    9.70    1.60  49 0.53063-0.37929 0.80890-0.88143-0.19419-0.31707
  -3   1   8   95.50    5.50  65 0.50861-0.66637 0.80071-0.72803 0.36596 0.08596
  -3   1   8   89.40    4.30 125 0.32005-0.47781 0.91766-0.84498 0.26481 0.18712
   3  -1  -8   69.00    4.10  50 0.53459-0.37684 0.81668-0.88937-0.15773-0.29420
  -3   1   7   74.80    4.10  65 0.51017-0.67434 0.80276-0.72992 0.35834 0.03425
  -3   1   7   65.80    3.20 124 0.35815-0.52232 0.90477-0.83193 0.26377 0.12882
   3  -1  -7   51.30    3.30  51 0.53793-0.37376 0.82359-0.89643-0.11948-0.27311
   3  -1  -7   55.00    2.50 128-0.41816 0.58233-0.87026 0.79741-0.30008-0.09251
  -3   1   6    2.20    0.90  65 0.51031-0.68089 0.80295-0.72995 0.35762-0.02437
  -3   1   6    2.00    0.30  93-0.96479 0.79421-0.16264 0.23564-0.30838 0.64163
  -3   1   6    2.20    0.60 123 0.38170-0.55229 0.89594-0.82294 0.26290 0.07035
   3  -1  -6    5.30    1.00  52 0.54059-0.37001 0.82957-0.90256-0.07859-0.25466
   3  -1  -6    7.70    0.80 128-0.43632 0.60690-0.86126 0.78826-0.30213-0.03112
  -3   1   5  209.80    8.40  65 0.50826-0.68526 0.80025-0.72710 0.36766-0.09374
  -3   1   5  187.10    7.20 104-0.85086 0.67387-0.49292 0.56607-0.26853 0.54244
  -3   1   5  189.50    7.70 123 0.39134-0.56833 0.89213-0.81898 0.26249 0.01142
   3  -1  -5  182.30    7.40  53 0.54244-0.36545 0.83449-0.90765-0.03351-0.24041
   3  -1  -5  185.70    7.20 128-0.43672 0.61372-0.86105 0.78790-0.30217 0.02826
  -3   1   4   67.70    3.00  66 0.50217-0.68558 0.79215-0.71884 0.39566-0.18109
  -3   1   4   60.60    2.40 110-0.72025 0.53684-0.67649 0.74980-0.22476 0.43933
  -3   1   4   58.40    2.80 123 0.38698-0.57039 0.89387-0.82056 0.26268-0.04810
   3  -1  -4   60.60    3.20  55 0.54319-0.35978 0.83804-0.91135 0.01873-0.23331
   3  -1  -4   68.60    3.00 128-0.42102 0.60443-0.86886 0.79555-0.30041 0.08584
  -3   1   3   83.60    3.40  68 0.48695-0.67678 0.77150-0.69803 0.45660-0.30136
  -3   1   3   77.20    3.40 123 0.36809-0.55791 0.90112-0.82766 0.26343-0.10819
  -3   1   3   66.50    3.00 137-0.68566 0.49584-0.68398 0.75744-0.31761 0.47284
   3  -1  -3   55.90    2.30  57 0.54198-0.35216 0.83921-0.91268 0.08471-0.23994
   3  -1  -3   51.30    2.50 114 0.64122-0.45140 0.74677-0.82023 0.23946-0.39470
   3  -1  -3   54.80    2.60 127-0.39017 0.57999-0.88327 0.80981-0.29673 0.14149
  -3   1   2  175.90    6.50  72 0.44497-0.64120 0.71267-0.63905 0.58470-0.48880
  -3   1   2  175.10    7.10 124 0.33380-0.53004 0.91320-0.83958 0.26449-0.16859
  -3   1   2  163.60    6.90 134-0.58755 0.39132-0.76733 0.84095-0.31471 0.41061
   3  -1  -2  156.70    6.20  60 0.53575-0.33951 0.83408-0.90771 0.18206-0.27795
   3  -1  -2  164.70    6.40 117 0.56315-0.36691 0.80306-0.87668 0.24955-0.34545
  -3   1   1  140.20    5.10  83 0.29381-0.49646 0.49169-0.41791 0.84521-0.80865
  -3   1   1  148.30    5.80 126 0.28318-0.48583 0.92857-0.85479 0.26540-0.22884
  -3   1   1  151.00    6.10 130-0.49857 0.29593-0.82692 0.90069-0.30832 0.34488
   3  -1  -1  152.40    5.60  65 0.50708-0.30443 0.79868-0.87246 0.37331-0.40987
   3  -1  -1  137.30    6.00 120 0.49053-0.28788 0.84592-0.91970 0.25641-0.29297
  -3   1   0   49.20    2.50 128-0.42344 0.21438-0.86769 0.94162-0.30069 0.27791
   3  -1   0   46.20    1.80  22 0.22565-0.01659 0.30662-0.38056-0.89556 0.91834
   3  -1   0   56.40    1.90  84 0.28766-0.07860 0.48251-0.55645 0.85213-0.82935
   3  -1   0   53.70    2.80 122 0.42677-0.21770 0.87713-0.95106 0.26072-0.23794
  -3   1  -1  138.70    4.90  22 0.23184-0.44731 0.31640-0.24231-0.89010 0.80798
   3  -1   1  139.50    5.80  44 0.50211-0.28663 0.75724-0.83133-0.36170 0.44382
   3  -1   1  191.80    7.30 123 0.37453-0.15905 0.89870-0.97279 0.26318-0.18107
  -3   1  -2  121.30    4.40  34 0.41013-0.63202 0.60283-0.52858-0.63710 0.49564
   3  -1   2  108.50    4.10  50 0.53572-0.31383 0.81897-0.89322-0.14583 0.28729
   3  -1   2  115.80    5.00 124 0.33571-0.11383 0.91257-0.98681 0.26444-0.12298
  -3   1  -3  164.90    6.20  39 0.46182-0.69012 0.68848-0.61407-0.50701 0.30622
   3  -1   3  210.40    7.50  53 0.54219-0.31389 0.83373-0.90813-0.04167 0.24246
   3  -1   3  189.40    7.80 125 0.31149-0.08319 0.92033-0.99474 0.26498-0.06419
  -3   1  -4  201.10    7.70  41 0.48107-0.71578 0.72100-0.64644-0.44472 0.18459
   3  -1   4  200.20    7.20  55 0.54317-0.30846 0.83839-0.91295 0.02695 0.23318
   3  -1   4  178.90    7.30 125 0.30247-0.06775 0.92306-0.99761 0.26514-0.00501
  -3   1  -5   74.00    3.20  42 0.48893-0.73006 0.73444-0.65972-0.41594 0.09647
   3  -1   5  115.00    4.30  57 0.54213-0.30100 0.83925-0.91396 0.08047 0.23900
   3  -1   5   81.20    3.80 125 0.30894-0.06781 0.92111-0.99583 0.26503 0.05444
  -3   1  -6   64.40    3.50  42 0.49165-0.73919 0.73911-0.66424-0.40543 0.02662
   3  -1   6   90.00    4.10  58 0.53998-0.29244 0.83803-0.91290 0.12626 0.25255
   3  -1   6   80.80    3.50 125 0.33116-0.08362 0.91408-0.98895 0.26455 0.11425
  -3   1  -7   33.70    2.70  42 0.49154-0.74549 0.73893-0.66390-0.40585-0.03230
   3  -1   7   26.80    2.20  59 0.53702-0.28306 0.83537-0.91040 0.16759 0.27055
   3  -1   7   26.90    1.40 123 0.36962-0.11566 0.90055-0.97558 0.26337 0.17478
  -3   1  -8   62.90    3.90  42 0.48963-0.75000 0.73564-0.66046-0.41326-0.08422
   3  -1   8   59.10    3.90  60 0.53337-0.27300 0.83153-0.90671 0.20613 0.29136
   3  -1   8   57.30    2.70 122 0.42547-0.16510 0.87771-0.95289 0.26079 0.23669
  -3   1  -9   23.50    1.90 127-0.40447 0.13769-0.87675 0.95209-0.29847-0.25835
   3  -1   9   42.90    3.00  61 0.52909-0.26231 0.82662-0.90195 0.24279 0.31403
   3  -1   9   28.50    1.90 119 0.50128-0.23450 0.84009-0.91542 0.25553 0.30129
  -3   1 -10    2.20    2.00  41 0.48214-0.75533 0.72283-0.64733-0.44093-0.17523
  -3   1 -10    6.00    1.00 112-0.67903 0.40584-0.71970 0.79519-0.21109-0.40507
  -3   1 -10    2.00    1.00 129-0.45927 0.18607-0.84924 0.92474-0.30456-0.31160
   3  -1  10    6.20    2.00  62 0.52420-0.25100 0.82070-0.89619 0.27815 0.33801
   3  -1  10    6.60    0.80 116 0.60312-0.32992 0.77569-0.85119 0.24477 0.37139
  -3   1 -11    0.90    2.10  41 0.47696-0.75657 0.71402-0.63837-0.45889-0.21661
  -3   1 -11    1.50    1.30 110-0.73022 0.45062-0.66521 0.74086-0.22807-0.44743
  -3   1 -11    0.20    0.90 131-0.52424 0.24463-0.81108 0.88673-0.31048-0.36502
   3  -1  11    1.00    1.90  63 0.51869-0.23908 0.81378-0.88943 0.31256 0.36294
  -3   1 -12    2.30    1.10 134-0.60070 0.31468-0.75734 0.83314-0.31537-0.41947
   3  -1  12    3.80    2.30  65 0.51255-0.22653 0.80588-0.88168 0.34626 0.38858
  -3   1 -13    3.40    1.30 104-0.83588 0.54345-0.51904 0.59500-0.26346-0.53072
   3  -1  13    6.20    2.80  66 0.50577-0.21334 0.79695-0.87291 0.37942 0.41476
   3  -1  14    4.00    3.00  67 0.49833-0.19948 0.78698-0.86310 0.41215 0.44136
  -2   1  15    3.50    2.50  68 0.48708-0.53029 0.77168-0.70017 0.45612 0.41870
  -2   1  14   -0.10    2.10  67 0.49427-0.54389 0.78150-0.70984 0.42867 0.38682
  -2   1  13    2.30    2.00  66 0.50082-0.55686 0.79034-0.71853 0.40154 0.35461
  -2   1  11   17.80    2.80  65 0.51210-0.58096 0.80529-0.73316 0.34857 0.28890
   2  -1 -11   17.80    2.70  45 0.51312-0.44426 0.77667-0.84880-0.30829-0.32918
  -2   1  10   33.60    3.10  64 0.51687-0.59214 0.81146-0.73917 0.32300 0.25513
  -2   1  10   26.10    1.60 125 0.32411-0.39939 0.91637-0.84409 0.26472 0.31341
   2  -1 -10   36.90    2.80  46 0.51850-0.44323 0.78634-0.85863-0.27828-0.29986
   2  -1 -10   33.50    1.90 129-0.45815 0.53342-0.84985 0.77756-0.30445-0.27369
  -2   1   9   17.90    2.10  63 0.52106-0.60275 0.81679-0.74435 0.29831 0.22049
  -2   1   9   12.80    1.00 122 0.41433-0.49602 0.88258-0.81014 0.26139 0.25741
   2  -1  -9   14.90    2.00  47 0.52333-0.44164 0.79516-0.86760-0.24822-0.27058
   2  -1  -9   18.80    1.10 133-0.56180 0.64349-0.78596 0.71352-0.31319-0.20561
  -2   1   8   51.00    3.30  62 0.52469-0.61279 0.82131-0.74871 0.27482 0.18464
  -2   1   8   48.70    2.70 120 0.48045-0.56855 0.85123-0.77863 0.25719 0.20226
   2  -1  -8   58.40    3.80  48 0.52762-0.43951 0.80316-0.87575-0.21808-0.24137
   2  -1  -8   59.60    2.60 135-0.62292 0.71102-0.73967 0.66708-0.31631-0.14314
  -2   1   7   50.80    3.20  62 0.52775-0.62227 0.82502-0.75227 0.25305 0.14707
  -2   1   7   45.70    2.20 118 0.52798-0.62249 0.82486-0.75210 0.25315 0.14697
   2  -1  -7   43.50    2.50  49 0.53137-0.43686 0.81034-0.88309-0.18785-0.21227
   2  -1  -7   45.90    1.90 136-0.65823 0.75275-0.70945 0.63670-0.31731-0.08281
  -2   1   6  175.40    7.30  61 0.53021-0.63114 0.82793-0.75502 0.23384 0.10694
  -2   1   6  138.50    5.70 117 0.55949-0.66042 0.80542-0.73251 0.24995 0.09083
   2  -1  -6  118.00    6.10  50 0.53462-0.43369 0.81673-0.88964-0.15747-0.18331
   2  -1  -6  133.90    4.80 137-0.67388 0.77481-0.69515 0.62224-0.31753-0.02325
  -2   1   5   54.70    3.10  61 0.53199-0.63933 0.82998-0.75692 0.21872 0.06273
  -2   1   5   34.10    1.80 117 0.57591-0.68325 0.79463-0.72157 0.24811 0.03333
   2  -1  -5   34.60    1.60 137-0.67202 0.77936-0.69688 0.62382-0.31751 0.03607
  -2   1   4  135.70    5.50  60 0.53289-0.64664 0.83099-0.75777 0.21066 0.01144
  -2   1   4  101.30    4.00  98-0.93132 0.81757-0.30481 0.37803-0.29623 0.51833
  -2   1   4  108.10    4.20 117 0.57691-0.69067 0.79396-0.72074 0.24799-0.02589
   2  -1  -4   75.20    3.80  52 0.53958-0.42583 0.82722-0.90044-0.09583-0.12627
   2  -1  -4   88.90    3.10 136-0.65272 0.76647-0.71436 0.64114-0.31719 0.09509
  -2   1   3  519.40   16.60  61 0.53224-0.65240 0.83026-0.75688 0.21653-0.05377
  -2   1   3  435.30   15.40 106-0.80654 0.68637-0.56553 0.63891-0.25357 0.41634
  -2   1   3  412.00   15.00 117 0.56106-0.68123 0.80441-0.73104 0.24978-0.08702
   2  -1  -3  234.80   12.20  52 0.54131-0.42115 0.83135-0.90473-0.06399-0.09878
   2  -1  -3  446.50   12.70 135-0.61488 0.73505-0.74618 0.67280-0.31600 0.15324
  -2   1   2  386.70   13.20  62 0.52735-0.65392 0.82453-0.75100 0.25606-0.15264
  -2   1   2  378.60   12.90 112-0.68557 0.55899-0.71319 0.78672-0.21325 0.31668
  -2   1   2  352.70   12.30 118 0.52587-0.65245 0.82610-0.75257 0.25335-0.14993
  -2   1   2  311.90   11.90 139-0.73284 0.60626-0.63542 0.70896-0.31701 0.42044
   2  -1  -2  499.30   16.20  53 0.54254-0.41596 0.83479-0.90833-0.03013-0.07330
   2  -1  -2  417.10   15.80 132-0.55709 0.68367-0.78925 0.71572-0.31288 0.20945
  -2   1   1  856.80   27.10  67 0.49735-0.63034 0.78567-0.71198 0.41620-0.37211
  -2   1   1  835.40   28.40 120 0.46803-0.60103 0.85757-0.78389 0.25810-0.21402
  -2   1   1  798.70   28.30 135-0.62172 0.48873-0.74065 0.81434-0.31627 0.36036
   2  -1  -1  768.70   27.00  55 0.54318-0.41018 0.83769-0.91137 0.01140-0.05549
   2  -1  -1  825.60   28.00 115 0.60776-0.47477 0.77233-0.84601 0.24417-0.28826
   2  -1  -1  881.70   27.90 130-0.47858 0.61157-0.83856 0.76487-0.30648 0.26239
  -2   1   0  434.50   15.40 123 0.38404-0.52345 0.89502-0.82118 0.26280-0.27805
  -2   1   0  430.30   15.50 131-0.51965 0.38024-0.81399 0.88783-0.31011 0.29486
   2  -1   0  358.70   13.40 118 0.52601-0.38660 0.82602-0.89986 0.25334-0.23809
   2  -1   0  385.90   13.60 127-0.38016 0.51957-0.88768 0.81384-0.29547 0.31072
  -2   1  -1  252.90    9.70  40 0.46875-0.61457 0.70013-0.62613-0.48574 0.41115
  -2   1  -1  323.40   11.40 128-0.43538 0.28956-0.86173 0.93573-0.30203 0.22744
   2  -1   1  204.40    7.50  55 0.54319-0.39737 0.83808-0.91208 0.01956 0.05503
   2  -1   1  244.00    8.50 121 0.45492-0.30910 0.86404-0.93804 0.25900-0.18441
  -2   1  -2  100.10    3.80  46 0.51472-0.66696 0.77954-0.70538-0.29968 0.16575
   2  -1   2  109.20    4.20  56 0.54264-0.39040 0.83924-0.91340 0.06327 0.07065
   2  -1   2  117.30    4.80 122 0.39946-0.24723 0.88883-0.96299 0.26212-0.12819
  -2   1  -3  146.30    5.30  47 0.52235-0.68100 0.79337-0.71906-0.25456 0.06130
   2  -1   3  185.80    6.80  57 0.54146-0.38282 0.83901-0.91332 0.09754 0.09573
   2  -1   3  170.70    7.20 124 0.36308-0.20444 0.90297-0.97729 0.26360-0.07034
  -2   1  -4   30.90    1.70  47 0.52356-0.68862 0.79559-0.72112-0.24667-0.00593
   2  -1   4   52.90    2.40  58 0.53978-0.37472 0.83788-0.91235 0.12953 0.12308
   2  -1   4   45.90    2.10 124 0.34781-0.18275 0.90844-0.98291 0.26410-0.01149
  -2   1  -5   40.80    2.40  47 0.52248-0.69395 0.79360-0.71897-0.25378-0.05816
   2  -1   5   43.10    2.70  59 0.53758-0.36611 0.83593-0.91055 0.16062 0.15132
  -2   1  -6    1.90    1.00  46 0.52015-0.69804 0.78934-0.71456-0.26839-0.10289
   2  -1   6    1.60    0.90  60 0.53488-0.35699 0.83317-0.90795 0.19127 0.18001
  -2   1  -7   67.50    3.70  46 0.51695-0.70125 0.78353-0.70860-0.28728-0.14334
   2  -1   7   93.60    4.30  61 0.53165-0.34736 0.82959-0.90453 0.22167 0.20894
   2  -1   7   80.00    3.10 121 0.43952-0.25522 0.87133-0.94627 0.25998 0.17064
  -2   1  -8   22.60    2.30  45 0.51302-0.70373 0.77648-0.70139-0.30885-0.18111
  -2   1  -8   26.80    1.80 113-0.65326 0.46255-0.74423 0.81932-0.20257-0.28739
  -2   1  -8   25.50    1.60 127-0.39967 0.20896-0.87897 0.95406-0.29789-0.19206
   2  -1   8   25.00    2.50  62 0.52790-0.33719 0.82520-0.90029 0.25192 0.23804
   2  -1   8   24.40    1.20 118 0.52348-0.33277 0.82750-0.90259 0.25357 0.23638
  -2   1  -9   35.70    3.00  45 0.50843-0.70555 0.76834-0.69309-0.33219-0.21710
  -2   1  -9   33.10    2.20 111-0.70168 0.50456-0.69660 0.77185-0.21859-0.33070
  -2   1  -9   32.40    2.00 129-0.45544 0.25831-0.85130 0.92655-0.30417-0.24513
   2  -1   9   47.20    3.30  63 0.52361-0.32648 0.81997-0.89522 0.28206 0.26723
  -2   1 -10   22.90    2.30  44 0.50320-0.70674 0.75915-0.68375-0.35678-0.25185
  -2   1 -10   25.60    2.00 109-0.75253 0.54900-0.63867 0.71408-0.23550-0.37313
  -2   1 -10   25.10    1.70 131-0.52429 0.32076-0.81104 0.88645-0.31049-0.29815
   2  -1  10   26.20    2.80  63 0.51876-0.31522 0.81388-0.88928 0.31214 0.29650
  -2   1 -11    9.20    1.90  43 0.49735-0.70730 0.74897-0.67341-0.38228-0.28569
  -2   1 -11   10.10    1.40 106-0.80482 0.59487-0.56809 0.64365-0.25299-0.41498
  -2   1 -11   10.00    1.00 134-0.60803 0.39808-0.75162 0.82718-0.31571-0.35226
  -2   1 -12    3.30    1.00 103-0.85740 0.64103-0.48092 0.55664-0.27074-0.45657
  -2   1 -12    3.50    0.70 138-0.71206 0.49569-0.65760 0.73332-0.31746-0.40985
   2  -1  12    2.90    1.70  65 0.50732-0.29096 0.79901-0.87473 0.37214 0.35517
  -2   1 -13    2.20    0.90 100-0.90858 0.68581-0.36972 0.44559-0.28828-0.49837
   2  -1  13    4.40    2.10  66 0.50069-0.27792 0.79017-0.86604 0.40210 0.38455
   2  -1  14    1.00    2.20  67 0.49342-0.26423 0.78034-0.85637 0.43203 0.41396
   2  -1  15   -1.00    2.20  68 0.48548-0.24988 0.76948-0.84566 0.46195 0.44337
  -1   1  15    0.20    2.20  67 0.49716-0.47071 0.78540-0.71399 0.41700 0.46535
  -1   1  14    2.00    2.10  66 0.50442-0.48438 0.79515-0.72358 0.38563 0.43739
  -1   1  13    5.10    2.20  65 0.51103-0.49741 0.80389-0.73216 0.35403 0.40965
  -1   1  12   10.50    2.20  64 0.51702-0.50981 0.81165-0.73977 0.32214 0.38220
  -1   1  11   78.10    5.50  63 0.52240-0.52161 0.81847-0.74643 0.28990 0.35510
  -1   1  11   73.80    3.30 124 0.36440-0.36361 0.90249-0.83045 0.26356 0.38144
   1  -1 -11   51.70    4.10  44 0.50283-0.50362 0.75850-0.83054-0.35847-0.28653
   1  -1 -11   61.20    2.90 136-0.66142 0.66063-0.70659 0.63455-0.31736-0.32764
  -1   1  10    1.90    1.50  62 0.52719-0.53281 0.82435-0.75215 0.25719 0.32847
  -1   1  10    1.50    0.50 119 0.51351-0.51913 0.83325-0.76105 0.25448 0.33118
   1  -1 -10    0.30    1.70  45 0.50819-0.50258 0.76793-0.84012-0.33332-0.25234
  -1   1   9   48.20    3.70  61 0.53140-0.54343 0.82931-0.75696 0.22386 0.30247
  -1   1   9   42.60    2.20 115 0.61458-0.62661 0.76730-0.69495 0.24326 0.28307
   1  -1  -9   31.70    3.10  45 0.51296-0.50093 0.77639-0.84874-0.30912-0.21720
  -1   1   8    7.70    1.60  60 0.53503-0.55348 0.83333-0.76083 0.18966 0.27732
   1  -1  -8    9.40    1.40  46 0.51713-0.49869 0.78387-0.85637-0.28623-0.18075
  -1   1   7   58.00    3.40  59 0.53808-0.56294 0.83640-0.76373 0.15425 0.25340
   1  -1  -7   55.00    3.30  47 0.52067-0.49581 0.79029-0.86295-0.26519-0.14245
   1  -1  -7   60.90    2.20 103-0.85678 0.88164-0.48207 0.40941-0.27053-0.13711
  -1   1   6   60.90    3.60  58 0.54051-0.57178 0.83843-0.76561 0.11702 0.23129
   1  -1  -6   41.80    2.50  47 0.52352-0.49225 0.79552-0.86834-0.24692-0.10139
   1  -1  -6   42.10    1.70  99-0.91436 0.94564-0.35449 0.28167-0.29029-0.05802
  -1   1   5  357.40   13.30  57 0.54225-0.57993 0.83927-0.76629 0.07689 0.21208
   1  -1  -5  265.00   11.70  48 0.52556-0.48787 0.79929-0.87227-0.23304-0.05593
   1  -1  -5  278.70    9.30  98-0.92403 0.96171-0.32721 0.25423-0.29366 0.00469
  -1   1   4  208.00    7.40  55 0.54314-0.58724 0.83857-0.76544 0.03177 0.19786
   1  -1  -4  191.90    7.30  48 0.52644-0.48234 0.80095-0.87408-0.22672-0.00291
   1  -1  -4  153.30    5.50  99-0.91352 0.95762-0.35677 0.28364-0.29000 0.06037
   1  -1  -3  456.50   19.90  47 0.52525-0.47474 0.79872-0.87201-0.23519 0.06489
   1  -1  -3  677.60   19.40 101-0.88469 0.93520-0.42606 0.35278-0.28005 0.10976
  -1   1   2  337.10   11.20  51 0.53922-0.59614 0.82639-0.75295-0.10150 0.21245
  -1   1   2  286.40   10.10  96-0.94535 0.88843-0.25561 0.32906-0.30122 0.41217
   1  -1  -2  261.20    9.00  46 0.51843-0.46150 0.78621-0.85965-0.27871 0.16775
   1  -1  -2  230.20    8.30 104-0.83592 0.89284-0.51898 0.44553-0.26347 0.15251
  -1   1   1  116.60    4.40  47 0.52121-0.58455 0.79128-0.71768-0.26182 0.31343
  -1   1   1  125.50    4.30 104-0.84770 0.78436-0.49859 0.57219-0.26745 0.31907
   1  -1  -1  139.40    5.30  41 0.48234-0.41900 0.72316-0.79676-0.44022 0.38861
   1  -1  -1  153.60    5.50 108-0.76761 0.83095-0.61962 0.54602-0.24053 0.18892
  -1   1   0  313.50   15.20  20 0.18863-0.25838 0.24822-0.17446-0.92476 0.91704
  -1   1   0  605.40   18.10 109-0.75113 0.68138-0.64040 0.71415-0.23503 0.22731
  -1   1   0  576.40   17.60 139-0.73883 0.66908-0.62877 0.70252-0.31682 0.30910
   1  -1   0  425.80   16.00   8-0.04076 0.11051-0.10840 0.03464-0.99158 0.99930
   1  -1   0  568.00   18.10 112-0.68304 0.75279-0.71572 0.64197-0.21242 0.22014
   1  -1   0  522.00   17.70 137-0.66751 0.73726-0.70104 0.62729-0.31746 0.32518
  -1   1  -1    8.60    0.60  62 0.52402-0.60019 0.82048-0.74657 0.27933-0.34639
  -1   1  -1   13.00    0.80 112-0.68246 0.60630-0.71630 0.79021-0.21222 0.14516
  -1   1  -1   10.70    0.70 118 0.54275-0.61892 0.81595-0.74204 0.25171-0.31877
  -1   1  -1   11.20    0.70 135-0.62059 0.54443-0.74157 0.81548-0.31623 0.24917
   1  -1   1   13.50    0.70  70 0.47345-0.39729 0.75281-0.82672 0.50291-0.43585
   1  -1   1   13.70    0.80 131-0.50299 0.57915-0.82426 0.75035-0.30871 0.37577
  -1   1  -2  420.00   16.10  57 0.54168-0.62425 0.83911-0.76504 0.09250-0.21890
  -1   1  -2  472.20   16.20 113-0.64406 0.56148-0.75257 0.82663-0.19953 0.07313
  -1   1  -2  487.90   15.70 125 0.32860-0.41118 0.91492-0.84085 0.26462-0.39102
  -1   1  -2  447.00   15.50 131-0.52018 0.43760-0.81365 0.88772-0.31016 0.18376
   1  -1   2  390.30   14.80  63 0.51893-0.43635 0.81409-0.88815 0.31116-0.18476
   1  -1   2  435.40   14.20 116 0.59552-0.51294 0.78112-0.85519 0.24574-0.11934
  -1   1  -3   13.60    1.10  55 0.54316-0.63215 0.83753-0.76330 0.00841-0.19414
  -1   1  -3   15.70    0.90 129-0.44920 0.36021-0.85461 0.92883-0.30352 0.11778
   1  -1   3   16.70    1.10  62 0.52675-0.43776 0.82381-0.89803 0.26043-0.07469
   1  -1   3   14.80    0.80 118 0.54129-0.45230 0.81685-0.89107 0.25185-0.06612
  -1   1  -4  233.70    8.20  53 0.54195-0.63735 0.83304-0.75866-0.04858-0.19649
  -1   1  -4  216.50    8.30 128-0.40987 0.31447-0.87422 0.94859-0.29911 0.05404
   1  -1   4  285.70   10.00  62 0.52825-0.43285 0.82562-0.90000 0.24929-0.00422
   1  -1   4  214.40    8.40 119 0.51746-0.42205 0.83099-0.90537 0.25413-0.00905
  -1   1  -5  185.50    7.90  52 0.53966-0.64147 0.82738-0.75285-0.09468-0.20973
  -1   1  -5  199.40    7.20 127-0.39950 0.29769-0.87904 0.95358-0.29787-0.00654
   1  -1   5  233.50    9.50  62 0.52758-0.42576 0.82481-0.89935 0.25434 0.05007
  -1   1  -6  151.30    6.70  50 0.53665-0.64488 0.82088-0.74619-0.13534-0.22841
  -1   1  -6  143.50    6.00 112-0.68607 0.57784-0.71268 0.78737-0.21342-0.15033
  -1   1  -6  140.30    5.30 128-0.41417 0.30594-0.87217 0.94687-0.29962-0.06413
   1  -1   6  148.00    6.40  62 0.52575-0.41752 0.82260-0.89729 0.26753 0.09622
   1  -1   6  134.50    4.90 116 0.59347-0.48524 0.78257-0.85726 0.24600 0.11775
  -1   1  -7   10.60    1.60  49 0.53304-0.64768 0.81359-0.73875-0.17289-0.25020
  -1   1  -7   14.10    1.10 110-0.72344 0.60880-0.67292 0.74777-0.22582-0.19727
  -1   1  -7   13.10    0.90 129-0.45060 0.33595-0.85387 0.92872-0.30366-0.11943
   1  -1   7   17.10    2.00  63 0.52310-0.40846 0.81934-0.89419 0.28538 0.13771
  -1   1  -8   22.80    2.20  48 0.52886-0.64992 0.80552-0.73052-0.20852-0.27391
  -1   1  -8   21.30    1.50 108-0.76600 0.64494-0.62171 0.69671-0.23999-0.24244
  -1   1  -8   20.80    1.10 131-0.50698 0.38593-0.82184 0.89684-0.30906-0.17337
   1  -1   8   14.90    1.90  63 0.51977-0.39872 0.81516-0.89016 0.30614 0.17629
  -1   1  -9    7.00    1.70  47 0.52413-0.65160 0.79665-0.72149-0.24286-0.29891
  -1   1  -9    9.80    1.00 106-0.81190 0.68443-0.55744 0.63260-0.25538-0.28639
  -1   1  -9    7.20    0.70 133-0.58366 0.45619-0.77022 0.84538-0.31450-0.22727
   1  -1   9   16.40    1.90  64 0.51581-0.38835 0.81011-0.88527 0.32885 0.21292
  -1   1 -10    6.70    2.00  46 0.51884-0.65272 0.78695-0.71164-0.27630-0.32481
  -1   1 -10    3.90    0.80 103-0.85942 0.72554-0.47712 0.55244-0.27143-0.32967
  -1   1 -10    5.80    0.50 137-0.68526 0.55138-0.68436 0.75968-0.31760-0.28350
   1  -1  10    8.90    2.20  65 0.51125-0.37737 0.80418-0.87949 0.35290 0.24820
  -1   1 -11    5.20    2.30  45 0.51297-0.65327 0.77640-0.70093-0.30909-0.35136
  -1   1 -11    5.80    0.80 100-0.90649 0.76619-0.37506 0.45053-0.28756-0.37289
   1  -1  11   10.90    2.60  65 0.50609-0.36579 0.79737-0.87284 0.37795 0.28250
  -1   1 -12    1.60    0.60  96-0.94962 0.80291-0.23849 0.31412-0.30276-0.41702
   1  -1  12    1.20    1.70  66 0.50031-0.35361 0.78966-0.86529 0.40373 0.31605
   1  -1  13    5.60    2.10  67 0.49392-0.34080 0.78101-0.85680 0.43008 0.34905
   1  -1  14    3.40    2.10  68 0.48688-0.32735 0.77140-0.84734 0.45686 0.38160
   1  -1  15    3.20    2.30  69 0.47918-0.31323 0.76077-0.83686 0.48400 0.41379
   0   1  15   -1.90    3.10  66 0.50521-0.40911 0.79621-0.72488 0.38200 0.50789
   0   1  14    5.00    3.00  65 0.51241-0.42272 0.80569-0.73421 0.34700 0.48355
   0   1  13    1.40    2.70  63 0.51890-0.43563 0.81406-0.74243 0.31128 0.45992
   0   1  12    7.10    2.70  62 0.52471-0.44785 0.82133-0.74954 0.27468 0.43719
   0   1  11    4.10    1.70  61 0.52983-0.45938 0.82748-0.75554 0.23694 0.41559
   0   1  11    5.00    0.60 115 0.61242-0.54197 0.76890-0.69695 0.24355 0.40898
   0  -1 -11    4.70    1.70  42 0.48961-0.56006 0.73560-0.80755-0.41334-0.23919
   0   1  10   47.70    3.70  60 0.53424-0.47020 0.83248-0.76037 0.19772 0.39547
   0  -1 -10   45.70    2.40 112-0.68209 0.61805-0.71667 0.64456-0.21210-0.38109
   0   1   9   30.70    2.60  59 0.53790-0.48028 0.83623-0.76397 0.15656 0.37729
   0  -1  -9   36.60    2.90  43 0.49893-0.55655 0.75170-0.82396-0.37560-0.15825
   0   1   8  120.90    6.00  58 0.54073-0.48952 0.83858-0.76616 0.11275 0.36177
   0  -1  -8  100.60    5.50  44 0.50239-0.55360 0.75773-0.83014-0.36046-0.11405
   0   1   7   26.50    2.10  56 0.54259-0.49779 0.83925-0.76668 0.06518 0.34999
   0  -1  -7   29.30    2.20  44 0.50486-0.54966 0.76206-0.83463-0.34917-0.06600
   0   1   6   26.10    1.90  55 0.54318-0.50479 0.83772-0.76499 0.01211 0.34372
   0  -1  -6   15.50    1.40  44 0.50606-0.54445 0.76417-0.83690-0.34355-0.01228
   0   1   5   74.60    3.50  53 0.54191-0.50994 0.83294-0.76006-0.04951 0.34601
   0  -1  -5   70.90    3.60  44 0.50538-0.53736 0.76298-0.83587-0.34673 0.05024
   0   1   4   44.40    2.20  51 0.53747-0.51191 0.82261-0.74956-0.12539 0.36255
   0  -1  -4   55.00    2.70  44 0.50146-0.52702 0.75611-0.82915-0.36458 0.12742
   0   1   3  301.90   11.10  48 0.52636-0.50721 0.80079-0.72760-0.22732 0.40514
   0  -1  -3  250.70    9.60  42 0.49068-0.50982 0.73744-0.81064-0.40922 0.23139
   0   1   2   83.40    3.30  43 0.49724-0.48450 0.74877-0.67541-0.38276 0.50125
   0  -1  -2   67.70    2.60  39 0.46124-0.47397 0.68750-0.76085-0.50875 0.39026
   0   1   1  231.30   10.20  34 0.40138-0.39506 0.58849-0.51499-0.65538 0.71452
   0  -1  -1  390.70   15.00  31 0.36246-0.36878 0.52522-0.59872-0.72722 0.66808
   0   1  -1  212.20    9.60  77 0.38827-0.39477 0.63094-0.55712 0.70768-0.76721
   0   1  -1  139.90    7.30  94-0.96070 0.95419-0.18627 0.26009-0.30683 0.24730
   0  -1   1  504.70   17.50  80 0.34458-0.33807 0.56690-0.64073 0.77936-0.71983
   0  -1   1  462.10   16.60  98-0.93283 0.93934-0.29993 0.22611-0.29676 0.35629
   0   1  -2   78.00    2.90  99-0.92023 0.90731-0.33823 0.41220-0.29234 0.17347
   0  -1   2   87.60    3.10  71 0.46154-0.44862 0.73613-0.81011 0.53932-0.42045
   0  -1   2   71.50    2.90 105-0.81827 0.83119-0.54761 0.47364-0.25752 0.37639
   0  -1   2   67.30    2.60 139-0.72515 0.73807-0.64378 0.56981-0.31721 0.43608
   0   1  -3  338.70   10.80  61 0.52971-0.54904 0.82734-0.75321 0.23792-0.41613
   0   1  -3  242.90    9.80 101-0.88525 0.86592-0.42484 0.49897-0.28025 0.10204
   0  -1   3  333.20   12.20  67 0.49446-0.47512 0.78175-0.85588 0.42794-0.24973
   0   1  -4   44.30    1.90  58 0.53976-0.56551 0.83787-0.76358 0.12974-0.36728
   0   1  -4   41.30    1.80 103-0.86684 0.84109-0.46287 0.53716-0.27396 0.03641
   0  -1   4   75.90    3.50  65 0.50612-0.48037 0.79742-0.87171 0.37779-0.14024
   0   1  -5   75.80    3.60  56 0.54290-0.57507 0.83907-0.76463 0.05065-0.34753
   0   1  -5   70.40    2.70 103-0.86521 0.83305-0.46606 0.54050-0.27340-0.02349
   0   1  -5   62.40    2.30 139-0.72644 0.69428-0.64239 0.71683-0.31718 0.02029
   0  -1   5   86.50    4.30  65 0.51042-0.47826 0.80309-0.87754 0.35708-0.06020
   0   1  -6   28.80    2.00  54 0.54292-0.58149 0.83618-0.76158-0.01282-0.34340
   0   1  -6   28.00    1.10 139-0.73431 0.69574-0.63380 0.70840-0.31697-0.03926
   0  -1   6   19.50    1.90  65 0.51138-0.47281 0.80435-0.87895 0.35225 0.00397
   0   1  -7   14.50    1.90  52 0.54117-0.58616 0.83099-0.75624-0.06704-0.34853
   0   1  -7   25.00    1.30 100-0.89798 0.85300-0.39589 0.47065-0.28462-0.13094
   0  -1   7   41.80    2.70  65 0.51047-0.46548 0.80315-0.87791 0.35685 0.05872
   0   1  -8  120.50    6.40  51 0.53824-0.58964 0.82426-0.74934-0.11536-0.35955
   0   1  -8   90.10    3.80  98-0.92449 0.87309-0.32584 0.40075-0.29383-0.18107
   0  -1   8  137.30    6.20  65 0.50830-0.45690 0.80031-0.87522 0.36745 0.10745
   0   1  -9   29.20    2.50  50 0.53440-0.59221 0.81629-0.74123-0.15970-0.37454
   0   1  -9   28.30    1.50  95-0.95217 0.89436-0.22757 0.30264-0.30369-0.23055
   0  -1   9   49.90    3.40  66 0.50519-0.44737 0.79617-0.87124 0.38212 0.15212
   0   1 -10   58.50    4.10  48 0.52978-0.59400 0.80726-0.73204-0.20124-0.39234
   0  -1  10   58.20    4.00  66 0.50126-0.43703 0.79093-0.86615 0.39965 0.19393
   0   1 -11    2.90    2.10  47 0.52444-0.59508 0.79723-0.72184-0.24074-0.41218
   0  -1  11    9.50    2.00  67 0.49661-0.42597 0.78466-0.86004 0.41927 0.23365
   0  -1  12    8.30    2.60  67 0.49126-0.41420 0.77739-0.85293 0.44046 0.27180
   0  -1  13    2.50    1.90  68 0.48523-0.40176 0.76913-0.84482 0.46286 0.30873
   0  -1  14   -3.20    1.90  69 0.47852-0.38864 0.75986-0.83571 0.48621 0.34472
   0  -1  15   -2.40    2.20  70 0.47112-0.37483 0.74957-0.82557 0.51032 0.37995
   1   1  15    0.30    3.30  65 0.51152-0.34577 0.80454-0.73330 0.35152 0.54589
   1   1  14    2.20    2.80  64 0.51857-0.35922 0.81363-0.74224 0.31325 0.52482
   1   1  13    4.60    2.60  62 0.52483-0.37190 0.82148-0.74993 0.27385 0.50488
   1   1  12    3.00    1.80  61 0.53031-0.38379 0.82804-0.75634 0.23303 0.48636
  -1  -1 -12    1.20    0.60 109-0.73747 0.59095-0.65679 0.58509-0.23048-0.48891
   1   1  11    5.10    1.60  60 0.53496-0.39485 0.83325-0.76139 0.19043 0.46962
  -1  -1 -11    7.50    1.80  40 0.47306-0.61317 0.70742-0.77927-0.47188-0.18818
   1   1  10    3.20    2.00  59 0.53872-0.40502 0.83698-0.76496 0.14553 0.45519
   1   1   9    7.40    1.30  57 0.54146-0.41418 0.83901-0.76684 0.09762 0.44376
  -1  -1  -9   14.40    1.80  41 0.48070-0.60797 0.72036-0.79253-0.44603-0.09535
  -1  -1  -8   16.00    1.90  41 0.48277-0.60364 0.72390-0.79623-0.43867-0.04337
   1   1   7   12.20    1.50  54 0.54293-0.42848 0.83624-0.76376-0.01198 0.43468
  -1  -1  -7   13.60    1.70  41 0.48325-0.59771 0.72473-0.79721-0.43694 0.01424
   1   1   6  144.10    6.40  52 0.54064-0.43260 0.82968-0.75704-0.07767 0.44104
  -1  -1  -6  129.10    5.70  41 0.48147-0.58951 0.72169-0.79433-0.44329 0.07992
   1   1   5  206.00    8.40  50 0.53481-0.43319 0.81713-0.74433-0.15546 0.45949
  -1  -1  -5  221.10    9.10  40 0.47613-0.57776 0.71261-0.78541-0.46170 0.15767
   1   1   4  192.00    8.40  47 0.52272-0.42751 0.79404-0.72109-0.25220 0.49689
  -1  -1  -4  156.30    6.80  39 0.46448-0.55969 0.69293-0.76588-0.49900 0.25431
   1   1   3   13.80    1.10  43 0.49790-0.40910 0.74992-0.67681-0.37997 0.56532
  -1  -1  -3   11.50    0.90  37 0.44003-0.52883 0.65212-0.72522-0.56720 0.38185
   1   1   2  437.00   16.30  37 0.44337-0.36099 0.65767-0.58441-0.55854 0.68455
  -1  -1  -2  420.70   15.30  32 0.38579-0.46818 0.56308-0.63634-0.68587 0.55986
   1   1   1   11.10    0.80  27 0.31384-0.23787 0.44695-0.37353-0.79977 0.86644
  -1  -1  -1    9.90    0.60  24 0.25665-0.33263 0.35574-0.42916-0.86640 0.79973
   1   1   0  389.10   15.50  12 0.04627 0.02329 0.02592 0.04766-0.98780 0.99514
  -1  -1   0  462.60   17.20   9-0.00966-0.05990-0.06054-0.01304-0.99316 0.98583
   1   1  -1  136.70    5.00  83 0.29351-0.23037 0.49124-0.41750 0.84555-0.89755
  -1  -1   1  141.60    5.10  87 0.23947-0.30262 0.41042-0.48415 0.89945-0.84745
   1   1  -2  374.90   12.90  73 0.43907-0.38233 0.70426-0.63038 0.59960-0.71094
  -1  -1   2  285.20   10.30  77 0.38613-0.44286 0.62782-0.70170 0.71158-0.60024
   1   1  -3  700.40   24.80  67 0.49872-0.44840 0.78751-0.71347 0.41052-0.58120
  -1  -1   3  869.40   29.90  72 0.44641-0.49674 0.71473-0.78878 0.58095-0.41027
   1   1  -4  136.50    6.80  62 0.52454-0.48064 0.82113-0.74693 0.27581-0.50583
   1   1  -4  180.00    5.60 122 0.40890-0.36499 0.88489-0.81070 0.26167-0.49169
  -1  -1   4  175.30    7.80  70 0.47278-0.51669 0.75188-0.82607 0.50506-0.27504
  -1  -1   4  166.20    6.00 103-0.85281 0.80890-0.48938 0.41518-0.26919 0.49921
   1   1  -5  320.20   11.70  59 0.53639-0.49890 0.83475-0.76039 0.17488-0.46423
  -1  -1   5  385.40   14.00  68 0.48515-0.52264 0.76902-0.84337 0.46315-0.17379
   1   1  -6   61.30    3.30  57 0.54160-0.51051 0.83907-0.76456 0.09447-0.44317
  -1  -1   6   59.70    3.10  68 0.49089-0.52197 0.77688-0.85139 0.44188-0.09318
   1   1  -7   58.80    3.10  55 0.54317-0.51850 0.83840-0.76373 0.02707-0.43510
  -1  -1   7   73.00    3.70  67 0.49301-0.51767 0.77977-0.85444 0.43367-0.02564
   1   1  -8   14.90    1.90  53 0.54249-0.52424 0.83465-0.75983-0.03171-0.43566
  -1  -1   8   11.00    1.70  67 0.49289-0.51114 0.77961-0.85443 0.43413 0.03324
   1   1  -9   46.60    3.40  52 0.54026-0.52842 0.82879-0.75381-0.08451-0.44220
  -1  -1   9   37.00    3.00  67 0.49122-0.50306 0.77734-0.85232 0.44059 0.08612
   1   1 -10    3.40    1.90  50 0.53684-0.53141 0.82129-0.74615-0.13303-0.45302
  -1  -1  10    6.10    1.60  68 0.48837-0.49380 0.77345-0.84858 0.45135 0.13470
   1   1 -11   69.60    4.70  49 0.53244-0.53343 0.81242-0.73713-0.17838-0.46701
  -1  -1  11   71.60    4.60  68 0.48455-0.48357 0.76819-0.84348 0.46530 0.18009
  -1  -1  12    4.80    1.80  69 0.47987-0.47247 0.76173-0.83717 0.48165 0.22308
  -1  -1  14    0.70    2.10  70 0.46815-0.44793 0.74541-0.82117 0.51956 0.30384
  -1  -1  15   -0.50    2.10  71 0.46116-0.43452 0.73560-0.81151 0.54044 0.34230
   2   1  15    2.10    2.40  64 0.51634-0.28093 0.81079-0.73964 0.32592 0.57902
   2   1  13    1.10    2.60  61 0.52918-0.30659 0.82672-0.75526 0.24213 0.54413
  -2  -1 -13    4.70    1.00 110-0.71340 0.49082-0.68404 0.61258-0.22248-0.56378
   2   1  12    4.00    1.90  60 0.53425-0.31807 0.83248-0.76087 0.19767 0.52926
   2   1  11   10.50    2.00  59 0.53833-0.32857 0.83663-0.76486 0.15091 0.51667
  -2  -1 -11   11.30    2.00  38 0.45286-0.66262 0.67348-0.74524-0.53289-0.13470
   2   1  10   24.60    2.60  57 0.54130-0.33795 0.83892-0.76700 0.10123 0.50702
  -2  -1 -10   23.70    2.70  38 0.45608-0.65942 0.67884-0.75077-0.52381-0.08444
   2   1   9   35.70    3.00  56 0.54295-0.34602 0.83901-0.76693 0.04775 0.50116
  -2  -1  -9   37.40    3.00  39 0.45788-0.65482 0.68187-0.75395-0.51861-0.03030
   2   1   8   26.70    2.30  54 0.54295-0.35243 0.83632-0.76409-0.01077 0.50034
  -2  -1  -8   15.00    2.00  39 0.45790-0.64842 0.68190-0.75414-0.51854 0.02897
   2   1   7   65.20    3.70  52 0.54072-0.35661 0.82988-0.75749-0.07612 0.50635
  -2  -1  -7   57.70    3.70  38 0.45551-0.63962 0.67791-0.75030-0.52541 0.09518
   2   1   6    0.60    0.90  50 0.53524-0.35755 0.81800-0.74545-0.15097 0.52186
  -2  -1  -6    0.60    0.80  38 0.44961-0.62731 0.66805-0.74060-0.54187 0.17098
   2   1   5   28.70    2.30  47 0.52464-0.35336 0.79760-0.72489-0.23936 0.55092
  -2  -1  -5   38.80    2.00  37 0.43818-0.60946 0.64905-0.72175-0.57191 0.26036
   2   1   4   28.60    2.20  44 0.50523-0.34036 0.76271-0.68985-0.34745 0.59967
  -2  -1  -4   44.90    2.20  35 0.41729-0.58216 0.61458-0.68744-0.62146 0.36925
   2   1   3  161.20    6.10  40 0.46934-0.31088 0.70112-0.62811-0.48388 0.67676
  -2  -1  -3  162.50    6.20  32 0.37895-0.53740 0.55195-0.62496-0.69851 0.50563
   2   1   2   79.30    3.60  34 0.40082-0.24878 0.58758-0.51441-0.65651 0.79005
  -2  -1  -2   93.60    4.10  27 0.30671-0.45875 0.43552-0.50870-0.80909 0.67555
   2   1   1  255.80   10.50  25 0.27077-0.12514 0.37817-0.30484-0.85159 0.92580
  -2  -1  -1  215.70    9.00  19 0.17260-0.31823 0.22301-0.29634-0.93564 0.86144
   2   1   0  340.10   13.30  13 0.06224 0.07698 0.05068 0.02280-0.98433 0.99919
  -2  -1   0  260.00    9.10   8-0.03577-0.10344-0.10073 0.02725-0.99205 0.97719
   2   1  -1  708.00   23.20  86 0.24959-0.11678 0.42560-0.35196 0.89047-0.93495
   2   1  -2  355.90   12.30  77 0.39063-0.26424 0.63437-0.56058 0.70332-0.80713
  -2  -1   2  409.60   14.50  83 0.30788-0.43427 0.51260-0.58639 0.82858-0.72477
  -2  -1   3  423.40   14.90  77 0.38793-0.50791 0.63045-0.70440 0.70829-0.54514
   2   1  -4  138.10    5.40  66 0.50421-0.39065 0.79488-0.72077 0.38656-0.60905
  -2  -1   4   86.10    4.70  74 0.42952-0.54308 0.69061-0.76471 0.62251-0.40002
   2   1  -5   31.10    2.20  62 0.52467-0.41752 0.82128-0.74701 0.27498-0.55681
   2   1  -5   34.70    1.50 120 0.46973-0.36258 0.85672-0.78245 0.25798-0.53981
  -2  -1   5   42.10    2.30  72 0.45176-0.55891 0.72232-0.79659 0.56676-0.28493
  -2  -1   5   29.20    1.20  92-0.97054 0.86339-0.12166 0.04739-0.31063 0.59246
  -2  -1   5   29.10    1.30 137-0.69060 0.58345-0.67919 0.60492-0.31761 0.59944
   2   1  -6  149.60    6.90  60 0.53556-0.43482 0.83389-0.75947 0.18410-0.52527
  -2  -1   6  152.60    6.70  71 0.46387-0.56461 0.73941-0.81383 0.53249-0.19132
   2   1  -7   30.20    2.60  57 0.54100-0.44668 0.83875-0.76417 0.10751-0.50802
  -2  -1   7   53.00    3.40  70 0.47023-0.56456 0.74832-0.82290 0.51311-0.11260
   2   1  -8   52.10    3.60  55 0.54305-0.45514 0.83885-0.76412 0.04092-0.50076
  -2  -1   8   61.70    3.90  70 0.47305-0.56096 0.75226-0.82699 0.50418-0.04434
   2   1  -9   14.20    1.90  54 0.54281-0.46131 0.83575-0.76086-0.01851-0.50068
  -2  -1   9   17.00    2.30  70 0.47350-0.55499 0.75288-0.82777 0.50275 0.01643
   2   1 -10   26.20    2.80  52 0.54090-0.46581 0.83031-0.75527-0.07267-0.50585
  -2  -1  10   41.80    3.60  70 0.47222-0.54730 0.75110-0.82614 0.50684 0.07168
   2   1 -11   16.20    2.20  51 0.53767-0.46900 0.82303-0.74783-0.12286-0.51500
  -2  -1  11   25.70    2.80  70 0.46960-0.53827 0.74744-0.82264 0.51508 0.12278
  -2  -1  12    6.30    1.80  70 0.46587-0.52812 0.74221-0.81757 0.52651 0.17068
  -2  -1  13    3.10    1.90  71 0.46116-0.51700 0.73559-0.81111 0.54044 0.21609
  -2  -1  14   -0.50    2.10  71 0.45556-0.50499 0.72769-0.80336 0.55636 0.25952
  -2  -1  15    2.30    2.40  72 0.44911-0.49213 0.71856-0.79438 0.57387 0.30134
   3   1  14    4.80    2.50  62 0.52656-0.22790 0.82358-0.75237 0.26180 0.59133
   3   1  13    8.30    2.80  61 0.53225-0.24001 0.83027-0.75891 0.21642 0.57737
   3   1  12    1.80    1.80  59 0.53691-0.25108 0.83526-0.76374 0.16889 0.56556
   3   1  11   -0.60    1.50  58 0.54041-0.26100 0.83836-0.76668 0.11870 0.55641
  -3  -1 -11    3.70    1.90  36 0.42874-0.70816 0.63344-0.70512-0.59508-0.08004
   3   1  10    5.30    1.60  56 0.54259-0.26959 0.83925-0.76742 0.06515 0.55062
  -3  -1 -10    4.50    1.60  36 0.43045-0.70345 0.63626-0.70809-0.59099-0.02478
   3   1   9   25.70    2.90  55 0.54315-0.27656 0.83746-0.76547 0.00729 0.54914
  -3  -1  -9   23.10    2.20  36 0.43027-0.69686 0.63596-0.70795-0.59142 0.03499
   3   1   8   66.00    4.20  53 0.54165-0.28148 0.83223-0.76009-0.05617 0.55327
  -3  -1  -8   47.40    3.30  36 0.42765-0.68782 0.63163-0.70378-0.59768 0.10058
  -3  -1  -7   34.00    2.80  35 0.42169-0.67545 0.62181-0.69411-0.61155 0.17379
   3   1   6   80.10    4.60  48 0.52895-0.28160 0.80568-0.73322-0.20786 0.58628
  -3  -1  -6   74.70    3.80  34 0.41090-0.65825 0.60408-0.67654-0.63545 0.25703
   3   1   5  112.30    5.40  45 0.51427-0.27333 0.77872-0.70611-0.30215 0.62123
  -3  -1  -5   85.30    3.80  33 0.39272-0.63366 0.57437-0.64698-0.67262 0.35353
   3   1   4  184.90    7.80  42 0.48930-0.25478 0.73508-0.66231-0.41452 0.67426
  -3  -1  -4  173.70    6.90  31 0.36269-0.59722 0.52559-0.59836-0.72684 0.46709
   3   1   3  180.70    7.00  38 0.44672-0.21861 0.66324-0.59032-0.54967 0.75008
  -3  -1  -3  204.70    7.30  27 0.31297-0.54108 0.44554-0.51847-0.80093 0.60052
   3   1   2  112.30    4.40  32 0.37392-0.15222 0.54377-0.47069-0.70752 0.84859
  -3  -1  -2   95.90    3.60  22 0.23103-0.45273 0.31514-0.38822-0.89082 0.74975
   3   1   1  152.40    5.90  24 0.25455-0.03927 0.35241-0.27917-0.86852 0.95025
   3   1   0   39.00    1.80  14 0.08631 0.12256 0.08811-0.01471-0.97743 0.99982
  -3  -1   0   44.40    2.10   6-0.06568-0.14319-0.14664 0.07324-0.98794 0.96555
   3   1  -1  107.80    4.40   5-0.09290 0.29536-0.18829 0.26184-0.98153 0.94458
   3   1  -1  126.90    4.70  87 0.23422-0.03176 0.40253-0.32898 0.90392-0.94087
   3   1  -2  172.90    6.20  79 0.35991-0.16387 0.58946-0.51575 0.75600-0.85229
  -3  -1   2  151.10    5.80  87 0.23366-0.42971 0.40170-0.47540 0.90439-0.80810
   3   1  -3   82.70    3.60  73 0.43840-0.24876 0.70331-0.62944 0.60126-0.75688
  -3  -1   3   63.80    2.90  82 0.32442-0.51405 0.53712-0.61099 0.80749-0.65187
   3   1  -4   62.00    2.80  68 0.48453-0.30131 0.76817-0.69415 0.46537-0.68033
  -3  -1   4   71.40    3.70  78 0.37879-0.56201 0.61711-0.69113 0.72463-0.50967
   3   1  -5  206.60    8.00  65 0.51154-0.33474 0.80456-0.73039 0.35143-0.62573
   3   1  -5  173.10    7.00 124 0.35120-0.17440 0.90725-0.83307 0.26399-0.53830
  -3  -1   5  179.00    7.30  75 0.41110-0.58791 0.66408-0.73825 0.66305-0.38875
  -3  -1   5  147.90    6.10 128-0.41414 0.23733-0.87219 0.79801-0.29962 0.57392
   3   1  -6    2.60    0.90  62 0.52740-0.35701 0.82460-0.75027 0.25565-0.58929
   3   1  -6    2.00    0.60 118 0.52281-0.35242 0.82789-0.75356 0.25364-0.58728
  -3  -1   6    4.30    1.30  74 0.43045-0.60085 0.69194-0.76628 0.62033-0.28669
  -3  -1   6    5.80    0.50 137-0.68088 0.51049-0.68855 0.61422-0.31758 0.65122
   3   1  -7   70.30    4.00  59 0.53650-0.37252 0.83486-0.76037 0.17363-0.56660
  -3  -1   7   54.80    3.70  73 0.44197-0.60595 0.70841-0.78290 0.59233-0.19935
   3   1  -8   79.10    5.00  57 0.54127-0.38371 0.83891-0.76426 0.10182-0.55414
  -3  -1   8   84.80    4.40  72 0.44851-0.60608 0.71772-0.79236 0.57544-0.12312
   3   1  -9   11.30    2.10  55 0.54309-0.39194 0.83876-0.76396 0.03764-0.54930
  -3  -1   9   10.90    2.20  72 0.45170-0.60285 0.72223-0.79703 0.56693-0.05527
   3   1 -10    4.20    1.50  54 0.54276-0.39802 0.83557-0.76062-0.02076-0.55023
  -3  -1  10    5.70    2.10  72 0.45249-0.59723 0.72335-0.79831 0.56478 0.00621
   3   1 -11    0.30    1.40  52 0.54079-0.40247 0.83005-0.75494-0.07474-0.55560
  -3  -1  11    0.50    1.50  72 0.45147-0.58979 0.72191-0.79702 0.56755 0.06278
  -3  -1  12    5.00    1.70  72 0.44899-0.58091 0.71840-0.79367 0.57417 0.11550
  -3  -1  13    1.10    1.80  72 0.44530-0.57080 0.71315-0.78857 0.58383 0.16517
  -3  -1  14    8.90    2.60  73 0.44053-0.55962 0.70636-0.78194 0.59595 0.21240
  -3  -1  15    1.90    2.40  73 0.43478-0.54746 0.69814-0.77388 0.61006 0.25763
   4   1  14   -1.50    3.10  61 0.52886-0.16055 0.82634-0.75522 0.24460 0.61606
   4   1  13    2.10    2.10  60 0.53432-0.17242 0.83257-0.76129 0.19692 0.60440
   4   1  12    1.80    2.40  59 0.53862-0.18313 0.83689-0.76546 0.14690 0.59508
   4   1  11   17.10    2.60  57 0.54162-0.19254 0.83908-0.76749 0.09397 0.58867
   4   1  10   18.00    2.80  55 0.54309-0.20043 0.83875-0.76701 0.03742 0.58588
  -4  -1 -10   11.20    2.30  34 0.40038-0.74304 0.58686-0.65861-0.65740 0.03410
   4   1   8   42.60    3.40  52 0.53990-0.21007 0.82795-0.75589-0.09067 0.59529
  -4  -1  -8   31.90    2.50  33 0.39211-0.72194 0.57336-0.64542-0.67381 0.16919
   4   1   7   11.70    1.90  50 0.53385-0.21043 0.81520-0.74298-0.16515 0.61044
  -4  -1  -7   12.30    1.60  32 0.38214-0.70556 0.55714-0.62935-0.69266 0.24737
   4   1   6   57.80    3.30  47 0.52315-0.20615 0.79484-0.72247-0.24936 0.63531
  -4  -1  -6   54.50    3.40  31 0.36617-0.68317 0.53121-0.60358-0.72097 0.33502
   4   1   5   12.20    1.50  44 0.50552-0.19493 0.76322-0.69070-0.34609 0.67270
  -4  -1  -5   14.20    1.30  29 0.34140-0.65199 0.49121-0.56373-0.76071 0.43410
  -4  -1  -4   37.40    2.10  27 0.30346-0.60764 0.43033-0.50301-0.81323 0.54596
   4   1   3   -1.30    1.30  36 0.43174-0.13398 0.63840-0.56556-0.58786 0.79579
  -4  -1  -3    4.70    0.70  23 0.24588-0.54365 0.33865-0.41149-0.87705 0.66911
   4   1   2   87.60    4.00  31 0.36031-0.06896 0.52173-0.44874-0.73080 0.87940
  -4  -1  -2   97.10    3.90  18 0.16070-0.45205 0.20433-0.27732-0.94306 0.79447
   4   1   1    4.50    0.70  24 0.25387 0.03107 0.35133-0.27818-0.86920 0.95846
  -4  -1  -1    6.60    0.70  12 0.04324-0.32818 0.02122-0.09436-0.98836 0.89911
   4   1   0  159.70    6.90  16 0.11418 0.16435 0.13153-0.05823-0.96691 0.99683
  -4  -1   0  155.60    6.10   5-0.09737-0.18116-0.19512 0.12181-0.98023 0.95031
   4   1  -1    7.80    0.80   8-0.03575 0.30787-0.10070 0.17416-0.99206 0.96264
   4   1  -1    8.50    0.80  87 0.23470 0.03741 0.40326-0.32980 0.90351-0.93293
   4   1  -2  127.10    5.60   1-0.16505 0.43075-0.29812 0.37174-0.95167 0.86291
   4   1  -2  155.60    5.40  80 0.34408-0.07838 0.56616-0.49254 0.78010-0.86886
  -4  -1   2  188.50    7.30  91 0.16505-0.43075 0.29812-0.37174 0.95167-0.86291
   4   1  -3  107.70    4.70  75 0.41972-0.16043 0.67651-0.60274 0.64465-0.79274
  -4  -1   3  103.80    5.70  86 0.25967-0.51896 0.44071-0.51449 0.88103-0.73293
   4   1  -4  179.20    8.00  70 0.46864-0.21576 0.74609-0.67216 0.51806-0.72550
  -4  -1   4  213.60    8.10  82 0.32319-0.57606 0.53530-0.60923 0.80912-0.60169
   4   1  -5   16.00    1.60  66 0.49962-0.25316 0.78872-0.71464 0.40671-0.67348
   4   1  -5   14.50    1.10 125 0.31406-0.06760 0.91954-0.84545 0.26494-0.53171
  -4  -1   5   14.40    1.40  79 0.36451-0.61097 0.59620-0.67029 0.74864-0.48187
   4   1  -6    3.70    1.30  63 0.51911-0.27906 0.81432-0.74008 0.31007-0.63618
   4   1  -6    3.10    0.70 121 0.44005-0.20001 0.87108-0.79684 0.25994-0.58606
  -4  -1   6    3.20    1.00  77 0.39121-0.63125 0.63522-0.70946 0.70224-0.37613
  -4  -1   6    3.20    0.60 131-0.51911 0.27906-0.81432 0.74008-0.31007 0.63618
   4   1  -7   30.00    2.30  61 0.53119-0.29756 0.82906-0.75467 0.22567-0.61111
   4   1  -7   27.20    1.70 117 0.57375-0.34011 0.79608-0.72168 0.24836-0.63381
  -4  -1   7   45.40    3.30  75 0.40837-0.64201 0.66014-0.73453 0.66868-0.28324
  -4  -1   7   42.80    2.10 138-0.71381 0.48018-0.65578 0.58138-0.31743 0.70288
   4   1  -8    3.70    1.20  59 0.53833-0.31110 0.83663-0.76207 0.15093-0.59572
  -4  -1   8    2.50    1.70  75 0.41920-0.64642 0.67577-0.75033 0.64577-0.20098
  -4  -1   8    4.60    0.30  97-0.94093 0.71371-0.27215 0.19759-0.29964 0.74443
   4   1  -9   27.50    2.70  57 0.54202-0.32121 0.83922-0.76451 0.08372-0.58785
  -4  -1   9   29.40    2.60  74 0.42566-0.64647 0.68506-0.75977 0.63139-0.12726
   4   1 -10    3.80    1.50  55 0.54319-0.32879 0.83821-0.76334 0.02240-0.58586
  -4  -1  10    4.10    1.70  74 0.42898-0.64337 0.68982-0.76469 0.62378-0.06031
   4   1 -11   13.00    2.70  53 0.54242-0.33444 0.83442-0.75940-0.03432-0.58849
  -4  -1  11   10.70    2.40  74 0.42993-0.63791 0.69119-0.76622 0.62155 0.00125
  -4  -1  12   -0.60    1.70  74 0.42903-0.63060 0.68990-0.76508 0.62364 0.05850
  -4  -1  13    1.10    1.80  74 0.42661-0.62177 0.68643-0.76176 0.62922 0.11226
  -4  -1  14    3.70    2.30  74 0.42289-0.61163 0.68108-0.75657 0.63763 0.16318
  -4  -1  15    4.90    3.40  75 0.41800-0.60033 0.67404-0.74969 0.64838 0.21178
   5   1  12    3.20    2.00  58 0.53963-0.11449 0.83776-0.76642 0.13180 0.61770
   5   1  11    8.30    2.60  57 0.54225-0.12352 0.83927-0.76777 0.07678 0.61339
   5   1  10    5.60    1.70  55 0.54319-0.13087 0.83801-0.76636 0.01801 0.61282
  -5  -1 -10    2.70    1.60  31 0.36586-0.77818 0.53072-0.60238-0.72149 0.09066
   5   1   9   13.10    2.00  53 0.54206-0.13616 0.83336-0.76155-0.04540 0.61690
  -5  -1  -9    8.70    2.00  31 0.36063-0.76653 0.52225-0.59406-0.73027 0.15878
   5   1   8    6.00    1.30  51 0.53829-0.13881 0.82437-0.75240-0.11465 0.62680
  -5  -1  -8    4.30    1.30  30 0.35159-0.75108 0.50764-0.57961-0.74493 0.23278
   5   1   7   43.40    3.00  49 0.53098-0.13791 0.80959-0.73746-0.19120 0.64402
  -5  -1  -7   35.30    2.50  29 0.33749-0.73056 0.48491-0.55704-0.76657 0.31375
   5   1   6    4.60    1.50  46 0.51874-0.13208 0.78677-0.71449-0.27689 0.67037
  -5  -1  -6    4.10    1.40  28 0.31647-0.70313 0.45116-0.52343-0.79626 0.40278
   5   1   5  104.80    5.00  43 0.49936-0.11911 0.75245-0.68001-0.37376 0.70790
  -5  -1  -5   79.00    4.10  26 0.28584-0.66609 0.40218-0.47462-0.83464 0.50050
   5   1   4   17.00    1.60  40 0.46944-0.09561 0.70130-0.62871-0.48355 0.75835
  -5  -1  -4   17.60    1.50  23 0.24183-0.61567 0.33224-0.40483-0.88090 0.60610
   5   1   3   96.90    4.40  36 0.42400-0.05658 0.62562-0.55287-0.60622 0.82168
  -5  -1  -3   68.70    3.30  20 0.17978-0.54720 0.23430-0.30705-0.93089 0.71543
   5   1   2   46.20    2.90  30 0.35672 0.00429 0.51593-0.44303-0.73669 0.89281
  -5  -1  -2   40.20    2.10  15 0.09551-0.45652 0.10242-0.17532-0.97426 0.81814
   5   1   1   28.70    2.10  24 0.26260 0.09200 0.36519-0.29213-0.86028 0.95707
  -5  -1  -1   49.60    2.50   9-0.01086-0.34373-0.06239-0.01067-0.99316 0.89638
   5   1   0   63.20    3.20  18 0.14411 0.20407 0.17834-0.10512-0.95249 0.98994
  -5  -1   0   55.90    2.80   3-0.13003-0.21815-0.24492 0.17171-0.96855 0.93111
   5   1  -1   48.60    2.80  11 0.01594 0.32583-0.02103 0.09440-0.99202 0.97013
   5   1  -1   62.60    2.80  86 0.24457 0.09720 0.41807-0.34470 0.89499-0.91688
   5   1  -2  154.30    7.20   4-0.10163 0.43699-0.20163 0.27516-0.97892 0.89769
   5   1  -2  210.70    8.00  81 0.33925-0.00389 0.55904-0.48551 0.78708-0.86831
   5   1  -3   43.50    2.70  75 0.40921-0.08027 0.66135-0.58766 0.66696-0.80753
  -5  -1   3   37.50    2.60  89 0.19577-0.52471 0.34461-0.41829 0.93293-0.79236
   5   1  -4  102.20    4.90  71 0.45770-0.13517 0.73072-0.65688 0.55034-0.75025
  -5  -1   4   59.80    3.10  85 0.26490-0.58743 0.44853-0.52237 0.87594-0.67603
   5   1  -5    3.30    1.40  68 0.49034-0.17423 0.77614-0.70214 0.44395-0.70320
   5   1  -5    4.50    0.80 125 0.30717 0.00895 0.92165-0.84765 0.26506-0.52431
  -5  -1   5    6.20    1.00  82 0.31347-0.62958 0.52089-0.59489 0.82165-0.56240
   5   1  -6  101.80    5.50  65 0.51201-0.20231 0.80518-0.73103 0.34902-0.66760
   5   1  -6   94.60    4.60 122 0.40573-0.09603 0.88623-0.81208 0.26182-0.58041
  -5  -1   6   90.90    5.10  80 0.34696-0.65666 0.57040-0.64455 0.77586-0.45728
  -5  -1   6   92.90    4.50 129-0.45668 0.14698-0.85063 0.77648-0.30430 0.62288
   5   1  -7    7.00    1.40  62 0.52618-0.22289 0.82313-0.74882 0.26447-0.64239
   5   1  -7    6.20    1.10 119 0.51211-0.20882 0.83404-0.75974 0.25460-0.63252
  -5  -1   7    5.30    1.60  78 0.36983-0.67312 0.60400-0.67830 0.73991-0.36199
  -5  -1   7    5.00    0.70 134-0.60084 0.29755-0.75723 0.68292-0.31538 0.69330
   5   1  -8   32.00    2.80  60 0.53513-0.23826 0.83344-0.75897 0.18863-0.62589
   5   1  -8   30.70    2.00 115 0.62333-0.32645 0.76071-0.68625 0.24205-0.67931
  -5  -1   8   41.60    3.20  77 0.38524-0.68212 0.62653-0.70099 0.71318-0.27592
   5   1  -9    3.60    1.50  58 0.54035-0.24988 0.83831-0.76369 0.11986-0.61646
  -5  -1   9    4.20    1.90  76 0.39535-0.68581 0.64124-0.71586 0.69444-0.19784
  -5  -1   9    5.00    0.40 107-0.78741 0.49694-0.59306 0.51844-0.24715 0.74375
   5   1 -10    1.80    1.50  56 0.54279-0.25874 0.83917-0.76439 0.05679-0.61272
  -5  -1  10    4.70    1.60  76 0.40156-0.68561 0.65027-0.72504 0.68239-0.12645
   5   1 -11    1.30    2.20  54 0.54308-0.26544 0.83693-0.76200-0.00171-0.61357
  -5  -1  11    4.20    1.70  76 0.40483-0.68247 0.65501-0.72994 0.67587-0.06059
  -5  -1  12    3.70    2.40  76 0.40581-0.67703 0.65642-0.73150 0.67391 0.00070
  -5  -1  13    6.20    2.40  76 0.40491-0.66972 0.65512-0.73036 0.67572 0.05823
  -5  -1  14   -0.50    2.10  76 0.40244-0.66084 0.65154-0.72694 0.68065 0.11264
  -5  -1  15    0.70    2.50  76 0.39860-0.65059 0.64597-0.72153 0.68817 0.16446
   6   1  13    3.40    3.10  59 0.53619-0.03498 0.83454-0.76344 0.17716 0.63921
   6   1  12    7.70    2.40  58 0.54013-0.04533 0.83815-0.76690 0.12368 0.63335
   6   1  11    4.10    2.50  56 0.54254-0.05415 0.83926-0.76785 0.06713 0.63057
   6   1  10    9.50    2.50  55 0.54315-0.06118 0.83744-0.76587 0.00684 0.63152
  -6  -1  -9   -1.20    1.50  28 0.31894-0.79450 0.45512-0.52684-0.79291 0.21389
  -6  -1  -8   27.50    2.80  27 0.30652-0.77566 0.43522-0.50710-0.80933 0.28965
   6   1   7   12.70    2.00  48 0.52918-0.06645 0.80611-0.73408-0.20605 0.66640
  -6  -1  -7    5.70    1.40  26 0.28842-0.75115 0.40630-0.47834-0.83161 0.37127
   6   1   6   29.30    2.40  46 0.51613-0.05982 0.78207-0.70988-0.29189 0.69289
   6   1   5   16.30    1.70  43 0.49609-0.04619 0.74678-0.67443-0.38754 0.72920
  -6  -1  -5   16.60    1.50  22 0.22747-0.67738 0.30950-0.38185-0.89397 0.55230
   6   1   4   41.10    2.90  39 0.46615-0.02266 0.69575-0.62325-0.49387 0.77619
  -6  -1  -4   45.10    2.80  19 0.17935-0.62285 0.23363-0.30613-0.93118 0.64885
   6   1   3   57.40    3.50  35 0.42241 0.01467 0.62299-0.55034-0.60990 0.83289
  -6  -1  -3   49.60    2.90  16 0.11559-0.55266 0.13373-0.20639-0.96631 0.74332
   6   1   2   47.50    2.50  31 0.36044 0.07022 0.52195-0.44914-0.73058 0.89423
  -6  -1  -2   36.40    2.10  12 0.03467-0.46534 0.00795-0.08076-0.98978 0.82613
   6   1   1   61.70    3.20  25 0.27734 0.14691 0.38864-0.31567-0.84435 0.94866
  -6  -1  -1   53.80    2.70   7-0.06099-0.36326-0.13945 0.06648-0.98879 0.88448
   6   1   0   21.40    1.90  19 0.17531 0.24253 0.22727-0.15414-0.93388 0.97885
   6   1   0   29.30    1.80  91 0.16329 0.25455 0.29545-0.22232 0.95263-0.90765
  -6  -1   0   24.80    1.50   1-0.16329-0.25455-0.29545 0.22232-0.95263 0.90765
   6   1  -1   80.80    4.60  13 0.06407 0.34736 0.05352 0.01976-0.98387 0.96951
   6   1  -1  104.60    5.30  86 0.26033 0.15109 0.44170-0.36842 0.88039-0.89475
   6   1  -2   26.50    2.10   8-0.04250 0.44751-0.11107 0.18451-0.99140 0.91769
   6   1  -2   32.70    2.30  80 0.34234 0.06267 0.56360-0.49016 0.78263-0.85633
   6   1  -3  158.80    6.80   3-0.13364 0.53224-0.25042 0.32401-0.96703 0.83399
   6   1  -4    4.60    1.00  72 0.45177-0.05958 0.72233-0.64858 0.56674-0.75912
  -6  -1   4    2.60    0.90  89 0.20547-0.59766 0.35925-0.43300 0.92621-0.73383
   6   1  -5   62.00    3.60  68 0.48431-0.09854 0.76787-0.69396 0.46614-0.71785
   6   1  -5   51.00    3.20 125 0.31478 0.07100 0.91932-0.84541 0.26492-0.51664
  -6  -1   5   56.80    3.80  86 0.25934-0.64511 0.44021-0.51411 0.88135-0.62964
   6   1  -6    1.10    1.40  65 0.50686-0.12750 0.79840-0.72433 0.37433-0.68539
   6   1  -6    0.10    1.10 123 0.39519-0.01583 0.89058-0.81651 0.26232-0.57337
  -6  -1   6   -0.20    0.90  83 0.29864-0.67800 0.49887-0.57293 0.83963-0.52858
  -6  -1   6    0.60    1.00 128-0.43381 0.05445-0.86253 0.78846-0.30185 0.61291
   6   1  -7    7.70    1.40  63 0.52221-0.14926 0.81822-0.74401 0.29114-0.66153
   6   1  -7    8.40    1.30 120 0.48269-0.10974 0.85006-0.77585 0.25702-0.62742
  -6  -1   7    3.00    1.60  81 0.32688-0.69983 0.54077-0.61498 0.80421-0.43381
  -6  -1   7    5.20    0.90 132-0.54702 0.17408-0.79613 0.72191-0.31219 0.68258
   6   1  -8   11.30    2.00  61 0.53235-0.16582 0.83038-0.75601 0.21555-0.64528
   6   1  -8    7.10    1.40 117 0.57563-0.20910 0.79482-0.72044 0.24814-0.67787
  -6  -1   8    3.00    1.50  80 0.34692-0.71345 0.57035-0.64472 0.77592-0.34619
  -6  -1   8    3.60    0.90 137-0.67162 0.30508-0.69725 0.62288-0.31751 0.74724
   6   1  -9    3.60    2.00  59 0.53865-0.17854 0.83692-0.76239 0.14640-0.63547
  -6  -1   9    3.80    1.50  79 0.36086-0.72098 0.59086-0.66539 0.75449-0.26542
   6   1 -10    3.10    1.70  57 0.54206-0.18835 0.83923-0.76455 0.08257-0.63097
  -6  -1  10    4.80    2.20  78 0.37024-0.72394 0.60460-0.67928 0.73922-0.19082
  -6  -1  11    3.20    1.80  78 0.37610-0.72339 0.61317-0.68802 0.72929-0.12155
  -6  -1  12    1.00    2.60  78 0.37919-0.72007 0.61770-0.69270 0.72392-0.05684
  -6  -1  13   -0.10    2.80  78 0.38005-0.71452 0.61895-0.69411 0.72242 0.00400
  -6  -1  14    2.20    2.10  78 0.37904-0.70710 0.61748-0.69279 0.72419 0.06158
   7   1  12    0.80    1.90  58 0.54019 0.02426 0.83820-0.76703 0.12261 0.64196
   7   1  11    4.60    2.10  56 0.54259 0.01545 0.83925-0.76793 0.06503 0.64020
   7   1  10    2.90    2.40  54 0.54313 0.00850 0.83726-0.76579 0.00378 0.64210
   7   1   9    7.30    2.20  53 0.54141 0.00380 0.83159-0.75996-0.06191 0.64846
  -7  -1  -9    6.20    1.90  25 0.27306-0.81828 0.38183-0.45346-0.84909 0.26254
   7   1   8    9.10    2.10  50 0.53685 0.00195 0.82130-0.74951-0.13298 0.66019
  -7  -1  -8    6.50    1.70  24 0.25739-0.79619 0.35692-0.42871-0.86565 0.33844
   7   1   7    8.20    1.90  48 0.52861 0.00378 0.80504-0.73309-0.21050 0.67837
  -7  -1  -7    8.10    1.80  23 0.23567-0.76806 0.32247-0.39442-0.88663 0.41875
  -7  -1  -6   22.90    2.20  21 0.20631-0.73228 0.27607-0.34817-0.91155 0.50301
   7   1   5   34.60    2.70  43 0.49566 0.02390 0.74603-0.67378-0.38931 0.73851
  -7  -1  -5   35.00    2.50  19 0.16740-0.68696 0.21485-0.28711-0.93895 0.58975
   7   1   4   20.10    2.00  39 0.46678 0.04637 0.69681-0.62440-0.49192 0.78177
  -7  -1  -4   25.90    2.00  16 0.11697-0.63012 0.13590-0.20831-0.96570 0.67585
   7   1   3   21.00    1.90  36 0.42578 0.08095 0.62856-0.55599-0.60207 0.83259
  -7  -1  -3   23.90    2.10  13 0.05355-0.56028 0.03720-0.10977-0.98633 0.75581
   7   1   2   53.80    2.80  31 0.36950 0.13082 0.53662-0.46389-0.71525 0.88643
  -7  -1  -2   45.70    2.80   9-0.02265-0.47767-0.08054 0.00782-0.99290 0.82172
   7   1   1    0.90    1.00  26 0.29611 0.19780 0.41857-0.34569-0.82238 0.93422
  -7  -1  -1    0.70    0.70   4-0.10838-0.38553-0.21193 0.13905-0.97672 0.86488
   7   1   0   69.80    3.20  21 0.20731 0.28018 0.27766-0.20463-0.91075 0.96326
   7   1   0   92.40    4.70  89 0.19693 0.29056 0.34637-0.27333 0.93215-0.87964
   7   1  -1   18.20    1.50  16 0.10976 0.37132 0.12464-0.05145-0.96876 0.96193
   7   1  -1   23.50    1.90  84 0.28002 0.20106 0.47112-0.39793 0.86043-0.86726
   7   1  -2   26.50    2.10  11 0.01323 0.46144-0.02522 0.09856-0.99224 0.92607
   7   1  -3   25.90    2.00   6-0.07355 0.54180-0.15869 0.23219-0.98635 0.86084
   7   1  -3   33.80    2.40  76 0.40767 0.06058 0.65912-0.58561 0.67013-0.79564
   7   1  -4   29.80    2.10   2-0.14591 0.60775-0.26907 0.34273-0.96147 0.77662
   7   1  -4   43.20    2.80  72 0.45037 0.01147 0.72034-0.64668 0.57051-0.75536
   7   1  -5   17.90    1.90  69 0.48160-0.02617 0.76412-0.69030 0.47570-0.71989
   7   1  -5   14.70    2.10 125 0.33044 0.12499 0.91432-0.84050 0.26457-0.50876
  -7  -1   5   10.60    1.60  89 0.20322-0.65864 0.35585-0.42967 0.92781-0.68362
   7   1  -6    9.70    1.60  66 0.50396-0.05495 0.79454-0.72057 0.38769-0.69122
   7   1  -6    6.20    1.60 122 0.39798 0.05103 0.88944-0.81547 0.26219-0.56572
  -7  -1   6    8.70    1.80  86 0.24716-0.69617 0.42196-0.49593 0.89267-0.58915
  -7  -1   6    8.90    1.30 128-0.43049-0.01853-0.86420 0.79022-0.30148 0.60501
   7   1  -7   14.30    2.00  63 0.51967-0.07706 0.81503-0.74090 0.30678-0.66964
   7   1  -7   19.60    2.00 120 0.47183-0.02923 0.85566-0.78153 0.25783-0.62070
  -7  -1   7   19.70    2.40  84 0.28017-0.72277 0.47135-0.54548 0.86026-0.49740
  -7  -1   7   16.30    1.80 131-0.52325 0.08065-0.81170 0.73758-0.31040 0.67327
   7   1  -8   19.00    2.40  61 0.53039-0.09420 0.82813-0.75385 0.23241-0.65461
   7   1  -8   19.30    2.20 117 0.55096-0.11478 0.81084-0.73656 0.25086-0.67307
  -7  -1   8   18.00    2.20  83 0.30461-0.74080 0.50774-0.58203 0.83255-0.41034
  -7  -1   8   19.00    1.80 135-0.62592 0.18973-0.73722 0.66293-0.31642 0.73863
   7   1  -9    5.30    1.60  59 0.53733-0.10756 0.83568-0.76124 0.16376-0.64530
   7   1  -9    6.50    1.60 115 0.63398-0.20421 0.75249-0.67805 0.24053-0.72207
  -7  -1   9    5.20    2.10  82 0.32241-0.75219 0.53415-0.60859 0.81014-0.32860
  -7  -1   9    4.50    1.10 139-0.73584 0.30606-0.63211 0.55767-0.31692 0.79846
   7   1 -10   -2.40    1.70  57 0.54136-0.11799 0.83895-0.76436 0.09998-0.64086
  -7  -1  10    0.40    1.40  81 0.33507-0.75844 0.55287-0.62747 0.79298-0.25210
  -7  -1  10    1.00    0.50 110-0.71443 0.29107-0.68291 0.60831-0.22283 0.76371
  -7  -1  11    4.90    2.00  80 0.34371-0.76065 0.56561-0.64036 0.78064-0.18043
  -7  -1  12    1.90    2.00  80 0.34913-0.75966 0.57360-0.64851 0.77262-0.11306
  -7  -1  13   -0.20    2.90  80 0.35194-0.75606 0.57774-0.65280 0.76838-0.04948
  -7  -1  14   -9.40    3.30  80 0.35257-0.75028 0.57867-0.65389 0.76741 0.01082
   8   1  11    1.70    2.70  56 0.54244 0.08525 0.83927-0.76804 0.07052 0.64223
   8   1  11    2.40    2.00 125 0.30346 0.32424 0.92276-0.85153 0.26513 0.44763
   8   1  10    4.10    2.60  55 0.54316 0.07812 0.83755-0.76616 0.00880 0.64461
  -8  -1  -9    4.00    1.80  22 0.22332-0.83819 0.30294-0.37448-0.89757 0.30349
  -8  -1  -8    2.20    1.50  21 0.20470-0.81316 0.27354-0.34524-0.91280 0.37806
   8   1   7   24.20    2.60  48 0.52929 0.07275 0.80633-0.73447-0.20516 0.68056
  -8  -1  -7   13.50    2.20  20 0.17989-0.78193 0.23447-0.30632-0.93082 0.45542
   8   1   6    6.20    1.40  46 0.51664 0.07899 0.78298-0.71097-0.28902 0.70508
  -8  -1  -6    7.20    1.70  18 0.14758-0.74320 0.18376-0.25577-0.95061 0.53454
   8   1   5   31.80    2.60  43 0.49779 0.09143 0.74972-0.67756-0.38044 0.73716
  -8  -1  -5   14.80    1.90  15 0.10640-0.69561 0.11939-0.19156-0.97013 0.61340
   8   1   4    0.80    1.00  40 0.47073 0.11207 0.70347-0.63115-0.47944 0.77682
  -8  -1  -4    1.00    1.20  13 0.05519-0.63800 0.03975-0.11207-0.98597 0.68858
   8   1   3   21.00    2.20  36 0.43308 0.14331 0.64061-0.56813-0.58460 0.82265
  -8  -1  -3   34.10    2.70  10-0.00640-0.56998-0.05552-0.01696-0.99314 0.75509
   8   1   2    0.70    0.80  32 0.38248 0.18749 0.55769-0.48505-0.69204 0.87075
  -8  -1  -2    1.60    1.10   6-0.07721-0.49277-0.16429 0.09166-0.98554 0.80683
   8   1   1   35.30    2.60  28 0.31767 0.24589 0.45308-0.38029-0.79464 0.91401
  -8  -1  -1   31.40    2.50   2-0.15382-0.40974-0.28109 0.20830-0.95759 0.83822
   8   1   0    8.40    1.10  23 0.23988 0.31726 0.32915-0.25620-0.88273 0.94276
   8   1   0    8.60    1.40  87 0.23085 0.32630 0.39747-0.32453 0.90672-0.84669
   8   1  -1   11.50    1.30  18 0.15374 0.39700 0.19341-0.12031-0.94715 0.94784
   8   1  -1   19.10    1.70  83 0.30241 0.24833 0.50447-0.43137 0.83518-0.83449
   8   1  -2    7.00    1.40  13 0.06630 0.47802 0.05699 0.01627-0.98330 0.92466
   8   1  -2   10.00    1.30  79 0.36410 0.18023 0.59560-0.52234 0.74931-0.80796
   8   1  -3   12.60    1.40   9-0.01543 0.55334-0.06942 0.14284-0.99312 0.87513
   8   1  -3   21.20    2.00  75 0.41410 0.12381 0.66841-0.59499 0.65676-0.77474
   8   1  -4    0.90    0.90   5-0.08676 0.61826-0.17891 0.25248-0.98320 0.80588
   8   1  -4    1.60    1.40  72 0.45284 0.07865 0.72385-0.65028 0.56383-0.74115
   8   1  -4    3.60    1.80 126 0.29918 0.23231 0.92402-0.85045 0.26519-0.44252
   8   1  -5    9.40    1.40   2-0.14592 0.67100-0.26909 0.34282-0.96146 0.72480
   8   1  -5   16.10    2.00  69 0.48195 0.04313 0.76461-0.69089 0.47446-0.71112
   8   1  -5   14.10    1.90 124 0.35104 0.17405 0.90731-0.83358 0.26400-0.50066
   8   1  -6   25.30    2.60  66 0.50334 0.01533 0.79371-0.71983 0.39049-0.68648
   8   1  -6   18.90    2.20 122 0.40898 0.10969 0.88486-0.81098 0.26166-0.55766
  -8  -1   6   17.90    2.30  89 0.19329-0.71195 0.34085-0.41474 0.93459-0.63859
  -8  -1   6   21.60    2.40 129-0.43822-0.08045-0.86029 0.78641-0.30234 0.59833
   8   1  -7    7.30    1.90  63 0.51872-0.00646 0.81383-0.73979 0.31238-0.66771
   8   1  -7    7.30    1.50 120 0.47254 0.03972 0.85530-0.78126 0.25778-0.61312
  -8  -1   7    8.00    1.90  87 0.23031-0.74257 0.39666-0.47070 0.90717-0.55183
  -8  -1   7    4.20    1.10 131-0.51657 0.00431-0.81592 0.74188-0.30986 0.66520
   8   1  -8   12.50    2.40  61 0.52946-0.02362 0.82705-0.75286 0.23987-0.65455
   8   1  -8   12.10    1.70 118 0.54102-0.03518 0.81701-0.74281 0.25188-0.66656
  -8  -1   8    7.40    2.20  86 0.25875-0.76460 0.43934-0.51353 0.88191-0.46724
  -8  -1   8    6.60    1.20 134-0.60338 0.09754-0.75526 0.68106-0.31550 0.73017
   8   1  -9    3.00    2.30  59 0.53661-0.03718 0.83496-0.76061 0.17239-0.64641
   8   1  -9    0.20    1.60 115 0.61350-0.11407 0.76810-0.69375 0.24340-0.71742
  -8  -1   9   -1.80    2.00  84 0.28026-0.77969 0.47148-0.54583 0.86017-0.38615
  -8  -1   9   -1.00    1.30 138-0.69722 0.19779-0.67266 0.59831-0.31760 0.79161
   8   1 -10   -1.80    2.50  57 0.54091-0.04789 0.83870-0.76419 0.10929-0.64264
  -8  -1  10    0.70    1.60  83 0.29621-0.78923 0.49526-0.56976 0.84245-0.30910
  -8  -1  11    1.20    2.40  83 0.30771-0.79431 0.51234-0.58701 0.82879-0.23610
  -8  -1  12    0.30    1.90  82 0.31559-0.79578 0.52404-0.59886 0.81896-0.16694
  -8  -1  13    0.10    2.50  82 0.32050-0.79428 0.53132-0.60629 0.81265-0.10128
   9   1  10    3.60    1.90  55 0.54319 0.14775 0.83819-0.76689 0.02196 0.63899
   9   1  10    3.00    2.30 125 0.30306 0.38788 0.92288-0.85158 0.26513 0.39581
   9   1   9   -1.30    1.60  53 0.54212 0.14240 0.83352-0.76206-0.04385 0.64545
   9   1   8   11.70    2.10  51 0.53831 0.13980 0.82441-0.75280-0.11438 0.65665
  -9  -1  -8    7.60    2.40  18 0.14888-0.82699 0.18580-0.25741-0.94989 0.40762
   9   1   7    1.30    1.40  49 0.53108 0.14062 0.80976-0.73800-0.19043 0.67336
   9   1   6    8.40    2.00  46 0.51944 0.14585 0.78804-0.71612-0.27272 0.69631
  -9  -1  -6    9.50    2.20  14 0.08725-0.75254 0.08957-0.16149-0.97712 0.55353
  -9  -1  -5    8.30    1.60  12 0.04495-0.70382 0.02386-0.09594-0.98805 0.62380
  -9  -1  -4    9.00    1.80  10-0.00577-0.64669-0.05454-0.01769-0.99313 0.68822
   9   1   3   10.70    1.80  37 0.44342 0.20262 0.65775-0.58536-0.55842 0.80399
  -9  -1  -3    9.30    1.70   6-0.06452-0.58152-0.14486 0.07247-0.98816 0.74258
   9   1   2    8.80    1.60  33 0.39836 0.24127 0.58356-0.51102-0.66148 0.84772
  -9  -1  -2   10.70    1.40   3-0.12961-0.51002-0.24429 0.17174-0.96873 0.78249
   9   1   1    1.50    1.20  29 0.34123 0.29199 0.49094-0.41824-0.76097 0.88787
   9   1   1    2.60    1.00  89 0.19785 0.43537 0.34775-0.27505 0.93152-0.80462
   9   1   0    9.50    1.20  25 0.27285 0.35395 0.38150-0.30864-0.84932 0.91688
   9   1   0   12.00    1.70  85 0.26497 0.36184 0.44863-0.37578 0.87587-0.80831
   9   1  -1   24.80    2.10  20 0.19648 0.42391 0.26059-0.18758-0.91905 0.92727
   9   1  -1   30.30    2.60  81 0.32672 0.29367 0.54053-0.46752 0.80442-0.79620
   9   1  -2    0.90    0.90  16 0.11731 0.49667 0.13642-0.06325-0.96556 0.91444
   9   1  -2    3.40    1.20  78 0.38012 0.23386 0.61905-0.54589 0.72230-0.77342
   9   1  -3   10.30    1.60  12 0.04093 0.56664 0.01763 0.05569-0.98877 0.87832
   9   1  -3   16.00    1.70  74 0.42395 0.18362 0.68260-0.60928 0.63525-0.74571
   9   1  -3   15.70    2.00 126 0.29023 0.31733 0.92660-0.85328 0.26532-0.37577
   9   1  -4    0.50    1.30   8-0.02829 0.62945-0.08923 0.16271-0.99261 0.82281
   9   1  -4    1.50    1.20  71 0.45852 0.14263 0.73188-0.65840 0.54802-0.71781
   9   1  -4    3.50    2.00 125 0.32975 0.27140 0.91454-0.84106 0.26459-0.43438
   9   1  -5    3.50    1.20   5-0.08800 0.68274-0.18081 0.25444-0.98287 0.75374
   9   1  -5    4.50    1.30  68 0.48501 0.10973 0.76882-0.69519 0.46366-0.69279
   9   1  -5    5.40    1.60 123 0.37488 0.21986 0.89857-0.82493 0.26317-0.49230
  -9  -1   5    4.20    1.30 127-0.39286-0.20188-0.88207 0.80843-0.29706 0.52619
   9   1  -6   -1.00    1.60   3-0.13765 0.72597-0.25651 0.33030-0.96527 0.67680
   9   1  -6    2.60    1.70  66 0.50484 0.08349 0.79571-0.72192 0.38372-0.67219
   9   1  -6   -0.40    1.90 122 0.42538 0.16294 0.87774-0.80395 0.26080-0.54927
  -9  -1   6    0.80    1.20 129-0.45280-0.13552-0.85270 0.77891-0.30389 0.59236
   9   1  -7    1.90    1.80  63 0.51934 0.06257 0.81462-0.74067 0.30870-0.65651
   9   1  -7    2.30    1.40 120 0.48092 0.10100 0.85099-0.77704 0.25716-0.60497
  -9  -1   7    0.80    1.80  90 0.17785-0.75976 0.31751-0.39146 0.94432-0.59651
  -9  -1   7    1.40    1.20 131-0.52045-0.06146-0.81348 0.73953-0.31018 0.65799
   9   1  -8    0.90    2.10  61 0.52964 0.04586 0.82726-0.75315 0.23849-0.64563
   9   1  -8    0.80    1.30 118 0.54098 0.03451 0.81703-0.74293 0.25189-0.65903
  -9  -1   8    1.70    1.90  88 0.20977-0.78527 0.36574-0.43984 0.92311-0.51596
  -9  -1   8   -0.70    1.10 134-0.59540 0.01990-0.76140 0.68730-0.31511 0.72226
   9   1  -9   10.90    2.70  59 0.53658 0.03250 0.83494-0.76068 0.17267-0.63915
   9   1  -9    9.70    2.30 116 0.60493-0.03584 0.77439-0.70013 0.24454-0.71102
  -9  -1   9    8.10    2.00  87 0.23470-0.80379 0.40326-0.47752 0.90352-0.43703
  -9  -1   9    8.80    1.50 137-0.67675 0.10767-0.69245 0.61819-0.31756 0.78404
  -9  -1  10    1.70    1.60  86 0.25383-0.81651 0.43197-0.50638 0.88655-0.36073
  -9  -1  11    3.00    2.00  85 0.26819-0.82445 0.45345-0.52802 0.87267-0.28751
  -9  -1  12    1.90    3.00  84 0.27859-0.82843 0.46899-0.54372 0.86195-0.21745
  10   1   9    2.40    2.10 125 0.31400 0.44018 0.91956-0.84820 0.26494 0.34420
  10   1   8    0.00    1.80 126 0.28604 0.46172 0.92778-0.85626 0.26537 0.28443
  10   1   7    2.60    2.00  49 0.53372 0.20763 0.81495-0.74327-0.16637 0.65683
  10   1   6    1.20    1.90  47 0.52352 0.21142 0.79552-0.72369-0.24692 0.67804
 -10  -1  -6    2.40    1.50  11 0.02571-0.76065-0.00592-0.06591-0.99100 0.55988
  10   1   5    4.30    1.70  45 0.50814 0.22039 0.76783-0.69584-0.33360 0.70538
 -10  -1  -5    3.40    1.20   9-0.01670-0.71183-0.07138-0.00060-0.99309 0.62131
 -10  -1  -4    2.00    1.50   6-0.06593-0.65619-0.14701 0.07487-0.98790 0.67545
  10   1   3    4.40    1.60  38 0.45608 0.25962 0.67886-0.60656-0.52378 0.77689
 -10  -1  -3    4.50    1.60   3-0.12111-0.59459-0.23134 0.15904-0.97212 0.71902
  10   1   2    4.30    1.50  35 0.41637 0.29291 0.61307-0.54062-0.62350 0.81726
  10   1   2    2.50    1.20  90 0.18037 0.52892 0.32132-0.24887 0.94280-0.74903
  10   1   1    0.90    1.00  31 0.36622 0.33665 0.53130-0.45869-0.72087 0.85530
  10   1   1    2.70    1.40  87 0.24086 0.46202 0.41250-0.33989 0.89825-0.76382
  10   1   0    6.20    1.30  27 0.30612 0.39034 0.43458-0.36181-0.80985 0.88494
  10   1   0    9.90    1.50  83 0.29923 0.39723 0.49974-0.42697 0.83894-0.76385
  10   1  -1    9.80    1.40  23 0.23834 0.45171 0.32670-0.25377-0.88417 0.89992
  10   1  -1   13.20    2.00  80 0.35243 0.33762 0.57846-0.50553 0.76763-0.75188
  10   1  -1   12.70    2.40 126 0.27231 0.41773 0.93150-0.85858 0.26550-0.24975
  10   1  -2   13.70    1.80  19 0.16674 0.51690 0.21381-0.14073-0.93936 0.89578
  10   1  -2   22.50    2.70  76 0.39842 0.28522 0.64570-0.57262 0.68853-0.73212
  10   1  -2   21.00    2.80 126 0.29679 0.38684 0.92472-0.85164 0.26523-0.30882
  10   1  -3    1.20    0.90  15 0.09579 0.58143 0.10287-0.02963-0.97416 0.87123
  10   1  -3    1.70    1.10  73 0.43644 0.24078 0.70051-0.62727 0.60605-0.70898
  10   1  -3    0.60    1.60 125 0.32644 0.35078 0.91562-0.84238 0.26467-0.36760
  10   1  -4   10.20    1.80  11 0.02942 0.64138-0.00018 0.07357-0.99053 0.82826
  10   1  -4   11.80    1.70  70 0.46678 0.20403 0.74349-0.67010 0.52376-0.68603
  10   1  -5    3.10    1.60  68 0.49033 0.17407 0.77612-0.70257 0.44401-0.66562
  10   1  -5    2.30    2.20 122 0.40097 0.26343 0.88821-0.81466 0.26205-0.48365
 -10  -1   5    0.20    1.30 128-0.41917-0.24523-0.86977 0.79622-0.30020 0.52180
  10   1  -6    1.20    1.70   6-0.08070 0.73868-0.16963 0.24333-0.98472 0.70378
  10   1  -6    2.50    1.40  65 0.50818 0.14980 0.80015-0.72644 0.36804-0.64898
  10   1  -6    4.20    1.70 121 0.44553 0.21245 0.86852-0.79482 0.25961-0.54055
 -10  -1   6    4.10    2.00 130-0.47193-0.18605-0.84230 0.76860-0.30583 0.58677
  10   1  -7    0.10    1.20   3-0.12325 0.77481-0.23459 0.30845-0.97130 0.63102
  10   1  -7   -1.30    1.40  63 0.52139 0.13018 0.81720-0.74334 0.29626-0.63654
  10   1  -7    1.50    2.00 119 0.49463 0.15694 0.84372-0.76986 0.25608-0.59636
 -10  -1   7    1.40    2.00 132-0.53133-0.12024-0.80652 0.73266-0.31103 0.65131
  10   1  -8   -0.10    1.80  61 0.53084 0.11431 0.82866-0.75464 0.22863-0.62825
  10   1  -8   -0.70    2.20 118 0.54789 0.09726 0.81277-0.73875 0.25118-0.65080
 -10  -1   8    0.30    1.20 134-0.59709-0.04807-0.76012 0.68610-0.31520 0.71482
  10   1  -9    3.00    2.20 116 0.60483 0.03391 0.77446-0.70029 0.24455-0.70351
 -10  -1   9    3.60    1.80  90 0.18603-0.82477 0.32988-0.40405 0.93929-0.48033
 -10  -1   9    2.00    1.90 137-0.66860 0.02986-0.70004 0.62587-0.31747 0.77643
 -10  -1  10    2.30    2.60  89 0.20813-0.84045 0.36326-0.43758 0.92431-0.40601
 -10  -1  11   -1.80    2.80  88 0.22525-0.85116 0.38904-0.46352 0.91127-0.33364
  11   1   7    3.60    2.40  50 0.53687 0.27413 0.82135-0.74977-0.13266 0.63064
  11   1   7    1.60    2.20 125 0.31181 0.49920 0.92024-0.84865 0.26498 0.23301
  11   1   6    2.90    1.90  48 0.52850 0.27610 0.80482-0.73308-0.21137 0.65002
  11   1   6    1.80    2.80 126 0.29547 0.50913 0.92511-0.85337 0.26525 0.17340
  11   1   5    3.00    2.20 126 0.28397 0.51421 0.92835-0.85646 0.26539 0.11392
  11   1   4   -3.70    1.60  43 0.49653 0.29524 0.74754-0.67548-0.38573 0.70570
  11   1   4    2.50    1.90 126 0.27725 0.51452 0.93019-0.85813 0.26546 0.05451
  11   1   3    6.90    2.20  40 0.47044 0.31491 0.70299-0.63078-0.48037 0.74100
  11   1   3    7.40    1.90  90 0.17651 0.60884 0.31549-0.24328 0.94512-0.68449
  11   1   3   12.90    2.50 126 0.27527 0.51009 0.93072-0.85851 0.26547-0.00484
  11   1   2    4.30    1.60  87 0.22990 0.54904 0.39604-0.32368 0.90751-0.70621
  11   1   2    1.30    2.10 126 0.27801 0.50093 0.92998-0.85761 0.26545-0.06416
  11   1   1    3.20    1.10  33 0.39226 0.38027 0.57361-0.50109-0.67352 0.81547
  11   1   1    6.30    1.70  84 0.28313 0.48940 0.47576-0.40324 0.85708-0.71513
  11   1   1    5.90    2.10 126 0.28548 0.48705 0.92793-0.85541 0.26537-0.12342
  11   1   0    1.30    1.50  29 0.33960 0.42651 0.48832-0.41564-0.76341 0.84603
  11   1   0    4.40    1.10  81 0.33361 0.43251 0.55071-0.47803 0.79502-0.71241
  11   1   0    5.50    2.70 126 0.29767 0.46844 0.92447-0.85179 0.26522-0.18260
  11   1  -1    4.10    1.60  25 0.27955 0.48015 0.39216-0.31933-0.84186 0.86514
  11   1  -1    4.00    1.60  78 0.37914 0.38056 0.61762-0.54479 0.72401-0.70074
  11   1  -1    2.50    1.90 125 0.31458 0.44512 0.91938-0.84655 0.26492-0.24165
  11   1  -2    1.70    1.40  22 0.21498 0.53831 0.28976-0.21677-0.90458 0.86852
  11   1  -2    2.00    1.60  75 0.41839 0.33490 0.67460-0.60161 0.64755-0.68361
  11   1  -2    1.60    2.50 124 0.33618 0.41711 0.91241-0.83942 0.26443-0.30049
  11   1  -3    2.50    1.10  18 0.14947 0.59740 0.18673-0.11358-0.94956 0.85416
  11   1  -3    2.20    1.20  72 0.45091 0.29596 0.72112-0.64798 0.56905-0.66444
  11   1  -3    3.40    2.50 124 0.36245 0.38443 0.90321-0.83006 0.26363-0.35902
  11   1  -4    0.40    1.60  14 0.08646 0.65400 0.08833-0.01503-0.97738 0.82265
  11   1  -4   -1.90    1.20  69 0.47703 0.26343 0.75779-0.68449 0.49120-0.64594
  11   1  -5   -1.50    1.70  11 0.02855 0.70550-0.00153 0.07498-0.99064 0.77657
  11   1  -5    0.30    1.90  67 0.49745 0.23660 0.78580-0.71235 0.41578-0.62986
  11   1  -5   -1.10    2.50 122 0.42867 0.30538 0.87628-0.80282 0.26061-0.47469
  11   1  -6    0.80    1.80   9-0.02273 0.75036-0.08066 0.15428-0.99290 0.71948
  11   1  -6   -0.20    2.10  64 0.51304 0.21459 0.80652-0.73291 0.34370-0.61711
  11   1  -6    3.30    1.90 120 0.46837 0.25927 0.85741-0.78379 0.25808-0.53149
  11   1  -7    0.70    2.30  62 0.52462 0.19660 0.82122-0.74745 0.27527-0.60802
  11   1  -7    3.40    1.90 119 0.51219 0.20903 0.83400-0.76023 0.25460-0.58735
  11   1  -8   -0.50    1.60 117 0.55984 0.15497 0.80520-0.73127 0.24992-0.64201
  11   1  -9   -0.60    2.80   3-0.13448 0.84288-0.25170 0.32578-0.96666 0.51523
  11   1  -9    1.20    2.40 115 0.61094 0.09745 0.76999-0.69591 0.24375-0.69517
  12   1   5   -5.50    3.20 125 0.33128 0.53656 0.91404-0.84223 0.26455 0.12229
  12   1   4    3.50    2.30 125 0.32446 0.53696 0.91626-0.84429 0.26471 0.06278
  12   1   3    0.00    2.10 125 0.32203 0.53298 0.91704-0.84492 0.26477 0.00339
  12   1   2    3.20    1.70  38 0.45657 0.39202 0.67968-0.60741-0.52237 0.73120
  12   1   2    3.10    2.20 125 0.32396 0.52464 0.91642-0.84415 0.26473-0.05590
  12   1   1    2.60    1.60  35 0.41902 0.42316 0.61742-0.54499-0.61759 0.76708
  12   1   1   -0.30    2.90 125 0.33022 0.51196 0.91439-0.84196 0.26458-0.11509
  12   1   0    3.30    1.70  32 0.37326 0.46251 0.54270-0.47012-0.70869 0.79883
  12   1   0    2.70    2.10 124 0.34081 0.49496 0.91085-0.83826 0.26430-0.17416
  12   1  -1    2.20    1.20  28 0.32033 0.50903 0.45735-0.38460-0.79102 0.82183
  12   1  -1    3.50    2.10 124 0.35571 0.47365 0.90565-0.83290 0.26385-0.23304
  12   1  -2    2.30    1.60  24 0.26238 0.56056 0.36484-0.29194-0.86051 0.83198
  12   1  -2    2.80    2.30 123 0.37488 0.44806 0.89856-0.82566 0.26317-0.29170
  12   1  -3    0.60    1.20  21 0.20227 0.61426 0.26971-0.19665-0.91468 0.82681
  12   1  -3    1.00    2.70 122 0.39830 0.41823 0.88931-0.81625 0.26218-0.35005
  12   1  -4   -1.00    1.80  17 0.14298 0.66713 0.17657-0.10335-0.95309 0.80589
  12   1  -4   -1.00    2.80 122 0.42590 0.38422 0.87751-0.80430 0.26077-0.40798
  12   1  -5    0.10    2.00  14 0.08702 0.71668 0.08921-0.01584-0.97720 0.77065
  12   1  -5    5.50    2.90 121 0.45758 0.34613 0.86275-0.78938 0.25882-0.46537
  12   1  -6   -0.20    2.10  12 0.03612 0.76117 0.01019 0.06334-0.98956 0.72368
  12   1  -6    2.60    2.90 119 0.49321 0.30408 0.84448-0.77096 0.25620-0.52208
  12   1  -7   -0.70    2.40   9-0.00882 0.79970-0.05924 0.13292-0.99316 0.66794
  12   1  -7   -0.30    1.80 118 0.53262 0.25826 0.82209-0.74842 0.25271-0.57793
  12   1  -8    3.00    2.50   7-0.04754 0.83201-0.11881 0.19264-0.99080 0.60624
  12   1  -8    1.50    2.50 117 0.57557 0.20890 0.79486-0.72103 0.24815-0.63271
  13   1   2   -0.80    3.50 123 0.36842 0.54983 0.90100-0.82882 0.26341-0.04706
  13   1   1    3.20    2.60 123 0.37362 0.53822 0.89904-0.82670 0.26322-0.10621
  13   1   0    1.20    2.50 123 0.38281 0.52261 0.89551-0.82301 0.26285-0.16518
  13   1  -1   -2.50    3.40 123 0.39597 0.50304 0.89026-0.81761 0.26228-0.22395
  13   1  -2   -0.70    2.40 122 0.41306 0.47954 0.88312-0.81031 0.26146-0.28246
  13   1  -3   -3.20    3.20 121 0.43404 0.45214 0.87385-0.80088 0.26030-0.34064
  13   1  -4   -2.50    3.20 121 0.45885 0.42092 0.86212-0.78900 0.25874-0.39842
  13   1  -5   -7.40    3.20 120 0.48741 0.38595 0.84758-0.77430 0.25666-0.45568
 -13   2   4   -1.20    1.90 113-0.64498-0.23508-0.75175 0.89962-0.19983 0.33893
  13  -2  -4   -1.80    2.40 114 0.65260 0.22746 0.73754-0.88541 0.23772-0.37681
  13  -2  -3   -2.10    3.00 115 0.63299 0.25348 0.75327-0.90130 0.24067-0.32043
  13  -2  -2   -1.00    2.10 115 0.61632 0.27657 0.76600-0.91419 0.24302-0.26344
  13  -2  -1    0.70    2.20 116 0.60274 0.29656 0.77597-0.92431 0.24482-0.20591
  13  -2   0   -0.10    2.20 116 0.59238 0.31333 0.78333-0.93182 0.24613-0.14788
  13  -2   1   -0.70    2.20 116 0.58537 0.32675 0.78820-0.93685 0.24699-0.08940
 -12   2   8    1.70    2.60 108-0.76046-0.02429-0.62878 0.77594-0.23814 0.62212
 -12   2   7   -1.50    1.60 110-0.72016-0.07101-0.67659 0.82391-0.22473 0.54937
 -12   2   6   -1.30    2.30 112-0.68485-0.11272-0.71391 0.86138-0.21302 0.47832
 -12   2   5    0.50    1.70 113-0.65458-0.14941-0.74302 0.89064-0.20300 0.40897
  12  -2  -4    0.90    1.90 114 0.63906 0.17134 0.74849-0.89627 0.23978-0.38641
  12  -2  -3    4.00    2.10 115 0.61735 0.19947 0.76523-0.91317 0.24288-0.33017
  12  -2  -2    0.70    2.00 116 0.59876 0.22447 0.77882-0.92692 0.24533-0.27328
  12  -2   0    5.50    2.20 117 0.57167 0.26439 0.79747-0.94587 0.24860-0.15787
  12  -2   1    2.90    2.20 117 0.56345 0.27902 0.80286-0.95142 0.24952-0.09946
  12  -2   2    3.40    2.10 117 0.55894 0.28994 0.80577-0.95449 0.25001-0.04061
  12  -2   3    5.70    2.40 117 0.55823 0.29707 0.80623-0.95511 0.25009 0.01865
  12  -2   4   -1.80    1.90 117 0.56140 0.30031 0.80419-0.95322 0.24975 0.07833
 -11   2  10    0.40    1.60  88 0.21955-0.92182 0.38047-0.23372 0.91575-0.40556
 -11   2   9    1.00    2.10  90 0.19164-0.90032 0.33836-0.19145 0.93567-0.48483
 -11   2   8    0.90    1.80 108-0.76138 0.04628-0.62761 0.77468-0.23845 0.62996
  11  -2  -8    0.40    1.60   2-0.15435 0.86944-0.28188 0.13481-0.95732 0.56581
 -11   2   7    0.80    1.40 110-0.71697-0.00454-0.68012 0.82735-0.22367 0.55584
  11  -2  -7    1.10    1.40   4-0.10490 0.82641-0.20662 0.05939-0.97787 0.64570
 -11   2   6    0.40    1.40 112-0.67802-0.04990-0.72069 0.86807-0.21076 0.48359
  11  -2  -6    0.70    1.20   8-0.03985 0.76777-0.10700-0.04038-0.99167 0.71884
 -11   2   5   -0.40    1.40 113-0.64463-0.08971-0.75206 0.89960-0.19972 0.41321
  11  -2  -5    0.60    1.00  12 0.04452 0.68981 0.02321-0.17074-0.98813 0.77464
  11  -2  -5    3.40    1.80 114 0.65584 0.07850 0.73486-0.88240 0.23720-0.45070
  11  -2  -4   -1.80    0.80  18 0.15087 0.58988 0.18891-0.33661-0.94878 0.79462
  11  -2  -4   -1.30    1.70 115 0.62868 0.11207 0.75661-0.90431 0.24130-0.39545
  11  -2  -3    1.60    0.70  25 0.27741 0.46975 0.38875-0.53659-0.84427 0.74945
  11  -2  -3    5.70    2.80 116 0.60458 0.14258 0.77463-0.92248 0.24458-0.33940
  11  -2  -2    5.40    2.00 116 0.58381 0.16976 0.78927-0.93728 0.24718-0.28266
  11  -2  -1   -0.40    1.60 117 0.56659 0.19339 0.80081-0.94897 0.24917-0.22531
  11  -2   0    4.00    2.40 117 0.55311 0.21329 0.80949-0.95781 0.25064-0.16744
  11  -2   1    2.10    1.80 118 0.54352 0.22930 0.81548-0.96395 0.25163-0.10909
  11  -2   2    0.10    1.50 118 0.53793 0.24129 0.81889-0.96752 0.25219-0.05031
  11  -2   3    0.80    1.60 118 0.53647 0.24917 0.81978-0.96856 0.25233 0.00888
  11  -2   4    1.70    1.80 118 0.53922 0.25283 0.81811-0.96705 0.25206 0.06849
  11  -2   5   -1.50    2.50 118 0.54627 0.25220 0.81378-0.96287 0.25135 0.12854
  11  -2   6    3.60    2.10 117 0.55769 0.24719 0.80658-0.95583 0.25015 0.18908
  11  -2   7    0.20    1.90 117 0.57359 0.23770 0.79618-0.94559 0.24838 0.25019
 -10   2  11   -4.20    2.40  83 0.29565-0.92185 0.49442-0.34791 0.84310-0.26604
 -10   2  10    1.70    2.30  84 0.28019-0.91281 0.47138-0.32472 0.86024-0.34253
 -10   2   9    4.80    2.10  86 0.25845-0.89748 0.43888-0.29206 0.88220-0.42383
 -10   2   9    0.80    1.10 105-0.82361 0.18459-0.53917 0.68599-0.25932 0.71769
 -10   2   8    1.30    1.70  87 0.22837-0.87381 0.39374-0.24676 0.90876-0.50972
 -10   2   8    0.60    1.10 108-0.76915 0.12371-0.61763 0.76460-0.24105 0.64008
  10  -2  -8    3.70    1.70  50 0.53381 0.11163 0.81511-0.96209-0.16557-0.23347
 -10   2   7    1.50    1.50  90 0.18706-0.83891 0.33144-0.18430 0.93863-0.59893
 -10   2   7    1.70    1.20 110-0.71990 0.06804-0.67688 0.82402-0.22464 0.56434
  10  -2  -7    4.50    1.40  50 0.53680 0.11506 0.82119-0.96832-0.13360-0.20610
 -10   2   6    4.70    1.40 112-0.67657 0.01831-0.72212 0.86941-0.21028 0.49064
 -10   2   6    3.80    2.20 139-0.71666 0.05839-0.65280 0.80009-0.31738 0.59775
  10  -2  -6    3.60    1.30   3-0.13056 0.78882-0.24573 0.09844-0.96833 0.68797
  10  -2  -6    7.90    1.40  51 0.53921 0.11906 0.82638-0.97367-0.10162-0.17874
  10  -2  -5    4.80    0.90   7-0.05382 0.71850-0.12845-0.01900-0.98994 0.76892
  10  -2  -5    7.10    1.20  52 0.54105 0.12363 0.83068-0.97813-0.06962-0.15140
  10  -2  -5    4.90    1.80 114 0.65232 0.01236 0.73777-0.88522 0.23776-0.45878
  10  -2  -4    0.20    0.70  12 0.04844 0.62265 0.02928-0.17688-0.98738 0.82570
  10  -2  -4    0.90    0.70  53 0.54232 0.12877 0.83412-0.98172-0.03758-0.12410
  10  -2  -4    1.00    1.60 115 0.62230 0.04879 0.76150-0.90910 0.24220-0.40388
  10  -2  -3   10.60    1.10  19 0.17843 0.49908 0.23217-0.37993-0.93181 0.82946
  10  -2  -3   11.40    1.10  54 0.54303 0.13447 0.83669-0.98445-0.00546-0.09689
  10  -2  -3   12.90    2.20 116 0.59548 0.08202 0.78115-0.92891 0.24575-0.34809
  10  -2  -2    1.00    0.50  28 0.32717 0.35675 0.46833-0.61625-0.78150 0.73850
  10  -2  -2    0.50    0.50  55 0.54317 0.14075 0.83839-0.98630 0.02686-0.06987
  10  -2  -2   -0.20    1.50 117 0.57221 0.11171 0.79711-0.94502 0.24854-0.29154
  10  -2  -1   12.30    0.90  56 0.54272 0.14761 0.83921-0.98728 0.05974-0.04341
  10  -2  -1    9.30    2.50 117 0.55275 0.13758 0.80972-0.95779 0.25068-0.23434
  10  -2   0   17.60    2.40 118 0.53733 0.15941 0.81926-0.96748 0.25225-0.17658
  10  -2   1   11.20    2.10 118 0.52614 0.17702 0.82594-0.97433 0.25333-0.11832
  10  -2   2    6.30    0.70  59 0.53835 0.17122 0.83665-0.98519 0.15062 0.04373
  10  -2   2    9.60    0.80  74 0.42156 0.28801 0.67917-0.82771 0.64058-0.44623
  10  -2   2   10.50    2.60 119 0.51932 0.19025 0.82992-0.97846 0.25396-0.05961
  10  -2   3    6.90    0.90  60 0.53561 0.18037 0.83394-0.98263 0.18356 0.07013
  10  -2   3    7.20    0.80  83 0.29461 0.42138 0.49286-0.64156 0.84430-0.59062
  10  -2   3    8.20    2.40 119 0.51700 0.19899 0.83125-0.97995 0.25417-0.00048
  10  -2   4    6.10    1.00  61 0.53230 0.19010 0.83033-0.97918 0.21598 0.09704
  10  -2   4    5.00    2.20 119 0.51928 0.20312 0.82994-0.97879 0.25396 0.05906
  10  -2   5    6.20    1.20  62 0.52839 0.20042 0.82578-0.97479 0.24825 0.12411
  10  -2   5    2.70    1.50 118 0.52625 0.20256 0.82588-0.97488 0.25332 0.11905
  10  -2   6    8.90    2.00 118 0.53801 0.19721 0.81884-0.96801 0.25218 0.17952
  10  -2   7    1.00    2.30 117 0.55466 0.18697 0.80850-0.95782 0.25047 0.24057
  10  -2   8    3.70    2.40 117 0.57633 0.17172 0.79435-0.94382 0.24806 0.30231
  -9   2  12    0.60    2.70  80 0.35137-0.90150 0.57690-0.43063 0.76924-0.12532
  -9   2  11    3.70    1.90  80 0.34472-0.90127 0.56711-0.42069 0.77916-0.19458
  -9   2  10    3.60    1.60  81 0.33414-0.89710 0.55150-0.40492 0.79428-0.26904
  -9   2  10    1.40    1.20 100-0.90737 0.34442-0.37282 0.51939-0.28786 0.81311
   9  -2 -10    0.90    1.40  48 0.52731 0.03565 0.80258-0.94916-0.22037-0.30487
  -9   2   9   -0.90    1.40  82 0.31838-0.88775 0.52817-0.38144 0.81540-0.34949
  -9   2   9   -1.00    0.80 104-0.84565 0.27628-0.50221 0.64894-0.26676 0.73266
   9  -2  -9    1.10    1.10  49 0.53146 0.03791 0.81051-0.95724-0.18711-0.27880
  -9   2   8    0.70    1.70  83 0.29557-0.87136 0.49430-0.34741 0.84319-0.43663
  -9   2   8    0.60    1.00 107-0.78573 0.20995-0.59538 0.74227-0.24659 0.65316
   9  -2  -8    1.20    1.00  50 0.53501 0.04078 0.81752-0.96441-0.15346-0.25311
  -9   2   7    0.40    1.20  85 0.26296-0.84516 0.44563-0.29858 0.87785-0.53062
  -9   2   7    1.00    1.40 110-0.73083 0.14863-0.66452 0.81156-0.22827 0.57550
   9  -2  -7   -0.90    0.80  51 0.53795 0.04425 0.82362-0.97067-0.11927-0.22796
  -9   2   6    1.60    0.80  88 0.21640-0.80501 0.37572-0.22852 0.91817-0.63028
  -9   2   6    0.30    1.30 139-0.72487 0.13626-0.64408 0.79128-0.31722 0.60511
   9  -2  -6    1.80    0.80  52 0.54028 0.04833 0.82882-0.97602-0.08427-0.20362
  -9   2   5    1.10    1.30 137-0.68100 0.08598-0.68843 0.83579-0.31759 0.54614
   9  -2  -5   -0.80    0.90   2-0.14987 0.74489-0.27508 0.12773-0.95956 0.73101
   9  -2  -5    1.80    0.70  53 0.54197 0.05305 0.83310-0.98045-0.04802-0.18053
   9  -2  -5    2.30    1.50 114 0.65429-0.05927 0.73614-0.88350 0.23745-0.46600
  -9   2   4    3.10    1.90 135-0.64045 0.03901-0.72502 0.87253-0.31689 0.48610
   9  -2  -4    5.50    1.20   7-0.05538 0.65682-0.13085-0.01667-0.98970 0.82049
   9  -2  -4    9.60    1.10  54 0.54297 0.05847 0.83640-0.98391-0.00972-0.15949
   9  -2  -4   11.40    1.80 115 0.62104-0.01960 0.76245-0.90997 0.24237-0.41158
  -9   2   3   -0.40    1.10 134-0.60388-0.00397-0.75487 0.90254-0.31552 0.42540
   9  -2  -3    1.50    0.70  14 0.07483 0.53302 0.07024-0.21791-0.98097 0.87110
   9  -2  -3    0.70    0.60  55 0.54314 0.06471 0.83859-0.98626 0.03233-0.14221
   9  -2  -3   -0.20    1.30 116 0.59111 0.01673 0.78422-0.93189 0.24629-0.35616
  -9   2   2   19.40    2.40 133-0.57174-0.04252-0.77891 0.92674-0.31381 0.36434
   9  -2  -2   19.60    1.40  23 0.23910 0.37516 0.32791-0.47573-0.88346 0.83293
   9  -2  -2   26.00    2.00  57 0.54207 0.07219 0.83924-0.98706 0.08217-0.13270
   9  -2  -2   23.70    2.60 117 0.56494 0.04932 0.80189-0.94972 0.24936-0.29989
  -9   2   1    1.80    1.50 132-0.54436-0.07631-0.79792 0.94590-0.31200 0.30320
   9  -2  -1    2.10    0.50  34 0.40663 0.21405 0.59708-0.74507-0.64452 0.65332
   9  -2  -1    2.30    0.50  59 0.53827 0.08240 0.83658-0.98456 0.15167-0.14286
   9  -2  -1    2.20    1.40 118 0.54287 0.07780 0.81587-0.96385 0.25169-0.24289
  -9   2   0   13.80    2.20 131-0.52191-0.10518-0.81256 0.96069-0.31030 0.24215
   9  -2   0   21.20    1.20  63 0.52367 0.10342 0.82005-0.96819 0.28163-0.21349
   9  -2   0   19.20    2.60 118 0.52519 0.10190 0.82650-0.97464 0.25342-0.18527
  -9   2  -1   -0.40    1.30 131-0.50448-0.12903-0.82336 0.97166-0.30884 0.18136
   9  -2   1   -0.10    0.30  53 0.54145 0.09206 0.83169-0.97998-0.06104 0.18852
   9  -2   1    0.80    1.40 119 0.51212 0.12138 0.83404-0.98233 0.25460-0.12712
  -9   2  -2    8.70    2.20 130-0.49207-0.14785-0.83077 0.97922-0.30774 0.12092
   9  -2   2   11.90    0.80  56 0.54293 0.09699 0.83905-0.98750 0.04936 0.13746
   9  -2   2   11.80    1.00  81 0.33463 0.30529 0.55221-0.70066 0.79360-0.60678
   9  -2   2   11.80    2.00 119 0.50385 0.13607 0.83867-0.98712 0.25532-0.06850
   9  -2   3   18.50    1.40  58 0.54075 0.10557 0.83859-0.98720 0.11235 0.13381
   9  -2   3   18.10    1.50  90 0.18679 0.45954 0.33104-0.47964 0.93880-0.69265
   9  -2   3   22.20    2.50 119 0.50053 0.14580 0.84050-0.98911 0.25560-0.00944
  -9   2  -4    0.90    0.80   7-0.05942-0.59333-0.13703 0.28579-0.98906 0.68356
   9  -2   4    0.70    0.80  59 0.53765 0.11509 0.83599-0.98475 0.15980 0.14569
   9  -2   4    1.00    1.30 119 0.50227 0.15047 0.83954-0.98831 0.25545 0.05004
  -9   2  -5    7.40    1.20  12 0.03780-0.69695 0.01279 0.13613-0.98929 0.62446
   9  -2   5    7.80    1.20  60 0.53392 0.12523 0.83213-0.98105 0.20083 0.16400
   9  -2   5    4.00    1.50 119 0.50919 0.14997 0.83569-0.98461 0.25486 0.10997
  -9   2  -6    1.70    1.10  16 0.10856-0.77413 0.12278 0.02630-0.96925 0.54508
   9  -2   6    0.20    1.00  61 0.52961 0.13595 0.82723-0.97630 0.23867 0.18550
   9  -2   6    1.20    1.90 118 0.52139 0.14418 0.82872-0.97779 0.25377 0.17040
   9  -2   7    2.00    1.60  62 0.52471 0.14728 0.82132-0.97055 0.27472 0.20879
   9  -2   7    5.80    1.70 118 0.53898 0.13300 0.81825-0.96748 0.25209 0.23143
   9  -2   8    1.60    1.50  63 0.51918 0.15922 0.81441-0.96379 0.30968 0.23317
   9  -2   8    1.00    1.40 117 0.56211 0.11628 0.80373-0.95312 0.24967 0.29318
   9  -2   9    1.30    1.90  64 0.51300 0.17181 0.80646-0.95600 0.34395 0.25824
   9  -2   9    3.40    1.50 116 0.59097 0.09384 0.78432-0.93386 0.24631 0.35588
  -9   2 -10   -2.00    2.10 113-0.65730-0.03392-0.74050 0.89019-0.20390-0.45762
   9  -2  10   -1.60    1.60 115 0.62583 0.06539 0.75880-0.90850 0.24170 0.41983
  -8   2  13    0.40    2.20  77 0.39138-0.86544 0.63547-0.48945 0.70192 0.00887
  -8   2  12    0.10    1.90  77 0.39064-0.87111 0.63439-0.48822 0.70330-0.05185
  -8   2  11    1.80    1.70  77 0.38751-0.87440 0.62983-0.48350 0.70907-0.11696
   8  -2 -11    0.20    1.40  47 0.52253-0.03564 0.79369-0.94002-0.25346-0.33865
  -8   2  10   -1.20    2.10  78 0.38133-0.87463 0.62082-0.47434 0.72016-0.18739
  -8   2  10    1.00    0.90  97-0.94079 0.44748-0.27268 0.41917-0.29958 0.83236
   8  -2 -10    0.50    1.30  48 0.52732-0.03402 0.80260-0.94909-0.22027-0.31250
   8  -2  -9    7.50    1.60  49 0.53151-0.03180 0.81060-0.95725-0.18668-0.28675
  -8   2   8    2.80    1.70  79 0.35534-0.86147 0.58274-0.43594 0.76316-0.34906
  -8   2   8    4.90    1.20 106-0.81358 0.30746-0.55487 0.70167-0.25594 0.67003
   8  -2  -8    5.00    1.20  50 0.53509-0.02897 0.81770-0.96450-0.15254-0.26156
  -8   2   7    0.30    0.90  81 0.33159-0.84413 0.54772-0.40077 0.79781-0.44306
  -8   2   7    2.00    1.30 109-0.75233 0.23979-0.63892 0.78588-0.23543 0.59019
   8  -2  -7    1.70    1.00  51 0.53807-0.02553 0.82389-0.97085-0.11761-0.23714
  -8   2   6   14.20    1.80  83 0.29598-0.81493 0.49490-0.34779 0.84272-0.54731
  -8   2   6   17.20    1.80 111-0.69741 0.17846-0.70107 0.84819-0.21718 0.51259
  -8   2   6    8.80    1.90 140-0.74120 0.22225-0.62611 0.77322-0.31674 0.61216
   8  -2  -6   11.90    1.40  52 0.54043-0.02148 0.82918-0.97629-0.08154-0.21388
  -8   2   5   18.10    1.90  87 0.24222-0.76759 0.41455-0.26728 0.89706-0.66098
  -8   2   5   25.80    2.10 113-0.64984 0.12447-0.74735 0.89462-0.20144 0.43752
  -8   2   5   18.80    2.20 138-0.69304 0.16767-0.67679 0.82406-0.31761 0.55369
   8  -2  -5   14.90    1.40  53 0.54212-0.01676 0.83353-0.98080-0.04367-0.19241
  -8   2   4   25.80    2.40 136-0.64803 0.11625-0.71847 0.86589-0.31709 0.49383
   8  -2  -4   22.50    1.80  54 0.54306-0.01128 0.83686-0.98428-0.00285-0.17389
   8  -2  -4   22.50    2.20 115 0.62643-0.09465 0.75834-0.90577 0.24162-0.41836
  -8   2   3   17.00    2.10 134-0.60711 0.06892-0.75234 0.89992-0.31567 0.43307
   8  -2  -3   12.50    1.10   8-0.03645 0.57464-0.10177-0.04581-0.99199 0.87459
   8  -2  -3   13.50    1.10  56 0.54302-0.00482 0.83891-0.98649 0.04339-0.16079
   8  -2  -3   16.90    1.90 116 0.59296-0.05477 0.78292-0.93050 0.24606-0.36346
  -8   2   2    8.40    1.50 133-0.57093 0.02632-0.77950 0.92723-0.31376 0.37182
   8  -2  -2    5.60    0.60  17 0.14031 0.40430 0.17238-0.32012-0.95451 0.89644
   8  -2  -2    5.60    0.70  57 0.54131 0.00329 0.83893-0.98667 0.10092-0.15898
   8  -2  -2    4.90    1.40 117 0.56343-0.01882 0.80288-0.95061 0.24952-0.30759
  -8   2   1    5.20    1.30 132-0.53993-0.01110-0.80088 0.94877-0.31168 0.31040
   8  -2  -1    6.50    0.60  30 0.34739 0.20363 0.50087-0.64876-0.75152 0.75280
   8  -2  -1    7.60    0.60  60 0.53529 0.01573 0.83361-0.98150 0.18693-0.18565
   8  -2  -1    8.10    1.40 118 0.53829 0.01273 0.81867-0.96657 0.25215-0.25088
  -8   2   0   25.20    2.50 131-0.51437-0.04306-0.81729 0.96534-0.30968 0.24907
   8  -2   0   27.90    1.50  43 0.49542 0.06201 0.74563-0.89367-0.39028 0.45089
   8  -2   0   31.00    1.40  65 0.51072 0.04671 0.80348-0.95153 0.35558-0.29497
   8  -2   0   27.50    2.70 119 0.51792 0.03951 0.83072-0.97877 0.25408-0.19347
  -8   2  -1    2.20    1.20 130-0.49439-0.06945-0.82940 0.97760-0.30795 0.18800
   8  -2   1    3.90    0.40  51 0.53817 0.02568 0.82410-0.97231-0.11631 0.23626
   8  -2   1    3.40    0.40  75 0.41560 0.14825 0.67058-0.81878 0.65355-0.53360
   8  -2   1    1.50    1.30 119 0.50262 0.06123 0.83935-0.98755 0.25542-0.13547
  -8   2  -2   27.90    2.80 130-0.48002-0.09024-0.83774 0.98610-0.30661 0.12732
   8  -2   2   28.00    1.70  55 0.54317 0.02709 0.83761-0.98597 0.00995 0.16934
   8  -2   2   31.90    1.90  87 0.24263 0.32763 0.41516-0.56352 0.89670-0.71741
   8  -2   2   38.70    3.00 119 0.49262 0.07764 0.84480-0.99316 0.25624-0.07695
  -8   2  -3    4.60    1.90 130-0.47121-0.10547-0.84270 0.99121-0.30576 0.06713
   8  -2   3    3.80    0.70  57 0.54211 0.03456 0.83925-0.98776 0.08095 0.15768
   8  -2   3   -0.30    1.60 120 0.48810 0.08857 0.84721-0.99573 0.25660-0.01797
  -8   2  -4   18.80    1.90  13 0.05611-0.63919 0.04117 0.10750-0.98576 0.68780
  -8   2  -4   20.10    2.80 129-0.46785-0.11523-0.84456 0.99323-0.30543 0.00746
   8  -2   4   34.60    2.30  58 0.53957 0.04351 0.83771-0.98638 0.13280 0.16517
   8  -2   4   30.50    3.10 120 0.48923 0.09386 0.84661-0.99528 0.25651 0.04145
  -8   2  -5    1.00    0.90  18 0.14483-0.73433 0.17946-0.03063-0.95210 0.59480
  -8   2  -5    3.20    1.90 130-0.46982-0.11968-0.84347 0.99230-0.30562-0.05168
   8  -2   5    5.90    1.20  59 0.53625 0.05325 0.83460-0.98343 0.17646 0.18085
   8  -2   5    2.10    1.70 119 0.49612 0.09338 0.84291-0.99174 0.25596 0.10134
  -8   2  -6   19.60    2.30  21 0.20476-0.80068 0.27364-0.12466-0.91275 0.49611
  -8   2  -6   20.30    2.90 130-0.47698-0.11893-0.83946 0.98845-0.30632-0.11032
   8  -2   6   38.80    2.70  61 0.53230 0.06361 0.83033-0.97931 0.21596 0.20069
   8  -2   6   27.40    2.90 119 0.50889 0.08702 0.83586-0.98484 0.25488 0.16176
  -8   2  -7   -0.30    1.60 130-0.48918-0.11315-0.83246 0.98160-0.30747-0.16851
   8  -2   7    4.00    1.30  62 0.52775 0.07458 0.82501-0.97415 0.25309 0.22289
   8  -2   7    2.10    1.30 118 0.52768 0.07464 0.82503-0.97417 0.25318 0.22280
  -8   2  -8    2.90    1.70  25 0.27246-0.88120 0.38087-0.23158-0.84975 0.31443
   8  -2   8    9.30    1.90  63 0.52258 0.08616 0.81869-0.96798 0.28877 0.24655
   8  -2   8    6.10    1.90 117 0.55266 0.05608 0.80977-0.95907 0.25068 0.28464
  -8   2  -9    2.20    1.40  26 0.29058-0.90574 0.40975-0.26030-0.82905 0.23439
   8  -2   9    6.10    1.60  64 0.51678 0.09837 0.81135-0.96080 0.32348 0.27118
   8  -2   9   10.00    2.20 116 0.58405 0.03110 0.78911-0.93856 0.24715 0.34751
  -8   2 -10    2.50    2.00 113-0.65737 0.03581-0.74043 0.89004-0.20393-0.45007
   8  -2  10    1.70    1.40  65 0.51033 0.11124 0.80297-0.95258 0.35755 0.29645
   8  -2  10    1.50    1.20 115 0.62220-0.00063 0.76157-0.91118 0.24221 0.41179
  -8   2 -11    5.40    3.00 111-0.68845 0.06047-0.71028 0.86004-0.21421-0.49913
   8  -2  11    3.80    1.80  66 0.50319 0.12479 0.79351-0.94328 0.39115 0.32218
  -7   2  13    2.10    2.30  74 0.42270-0.82710 0.68080-0.53487 0.63806 0.08026
  -7   2  12    2.40    2.00  74 0.42430-0.83512 0.68311-0.53702 0.63446 0.02451
  -7   2  11   -1.90    1.40  74 0.42413-0.84136 0.68286-0.53662 0.63486-0.03522
   7  -2 -11    0.20    1.40  47 0.52128-0.10405 0.79140-0.93764-0.26139-0.33825
  -7   2   9    1.90    1.30  75 0.41638-0.84644 0.67171-0.52516 0.65188-0.17092
  -7   2   9    0.90    0.80  99-0.92206 0.49200-0.33296 0.47952-0.29298 0.77394
   7  -2  -9    1.30    1.70  49 0.53044-0.10038 0.80854-0.95509-0.19578-0.28518
  -7   2   8   31.40    3.10  76 0.40699-0.84346 0.65813-0.51142 0.67151-0.24989
  -7   2   8   31.70    2.60 103-0.85508 0.41861-0.48522 0.63193-0.26996 0.69158
   7  -2  -8   26.80    2.60  50 0.53414-0.09767 0.81578-0.96249-0.16228-0.25934
  -7   2   7    5.60    1.50  77 0.39168-0.83456 0.63590-0.48904 0.70136-0.33908
  -7   2   7    3.30    0.90 107-0.78766 0.34477-0.59272 0.73958-0.24724 0.60952
   7  -2  -7    3.00    1.30  51 0.53725-0.09437 0.82215-0.96901-0.12808-0.23420
  -7   2   6   13.90    1.70  79 0.36727-0.81657 0.60025-0.45323 0.74414-0.44120
  -7   2   6   14.80    1.50 110-0.72548 0.27618-0.67062 0.81764-0.22650 0.52944
   7  -2  -6    9.10    1.50  52 0.53977-0.09047 0.82765-0.97467-0.09282-0.21013
  -7   2   5   15.10    1.70  81 0.32809-0.78380 0.54255-0.39537 0.80258-0.55897
  -7   2   5   14.90    1.40 112-0.67088 0.21517-0.72765 0.87483-0.20839 0.45200
  -7   2   5   13.30    1.80 138-0.71509 0.25938-0.65444 0.80162-0.31741 0.56102
   7  -2  -5   12.80    1.40  53 0.54166-0.08595 0.83226-0.97944-0.05591-0.18770
  -7   2   4    1.00    1.00  85 0.26379-0.72591 0.44687-0.29953 0.87704-0.69277
  -7   2   4    3.80    1.40 136-0.66516 0.20304-0.70319 0.85052-0.31742 0.50169
   7  -2  -4    7.90    0.90  54 0.54286-0.08073 0.83592-0.98326-0.01622-0.16805
   7  -2  -4    7.30    1.40 114 0.64058-0.17846 0.74728-0.89461 0.23955-0.42382
  -7   2   3   16.90    1.70 135-0.61920 0.15066-0.74270 0.89019-0.31617 0.44110
   7  -2  -3   19.40    1.30   2-0.15570 0.62423-0.28393 0.13644-0.95663 0.83170
   7  -2  -3   21.20    1.50  55 0.54316-0.07462 0.83846-0.98595 0.02864-0.15357
   7  -2  -3   21.80    1.90 116 0.60311-0.13457 0.77570-0.92319 0.24478-0.36971
  -7   2   2    2.90    1.10 133-0.57818 0.10323-0.77425 0.92189-0.31419 0.37978
   7  -2  -2    4.20    0.60  11 0.02385 0.45111-0.00881-0.13884-0.99122 0.92563
   7  -2  -2    5.30    0.70  57 0.54198-0.06702 0.83921-0.98686 0.08479-0.15038
   7  -2  -2    3.70    1.20 117 0.56969-0.09473 0.79878-0.94642 0.24882-0.31442
  -7   2   1   36.20    2.60 132-0.54277 0.06140-0.79899 0.94679-0.31189 0.31814
   7  -2  -1   30.60    1.40  25 0.27925 0.20212 0.39168-0.53948-0.84220 0.83595
   7  -2  -1   39.20    1.70  59 0.53664-0.05527 0.83499-0.98279 0.17208-0.17834
   7  -2  -1   35.10    2.50 118 0.54093-0.05957 0.81706-0.96487 0.25189-0.25814
  -7   2   0    8.30    1.30 131-0.51338 0.02560-0.81790 0.96586-0.30960 0.25651
   7  -2   0    9.20    0.60  42 0.48733 0.00045 0.73170-0.87966-0.42198 0.47506
   7  -2   0   10.50    0.60  65 0.50790-0.02012 0.79977-0.94773 0.36939-0.31630
   7  -2   0    9.50    1.70 119 0.51735-0.02957 0.83105-0.97901 0.25414-0.20105
  -7   2  -1   46.10    3.30 130-0.49023-0.00396-0.83185 0.97996-0.30757 0.19515
   7  -2   1   52.30    2.40  51 0.53882-0.04462 0.82551-0.97362-0.10738 0.21980
   7  -2   1   69.20    2.60  79 0.36686 0.12733 0.59966-0.74777 0.74480-0.63238
   7  -2   1   55.70    3.40 119 0.49936-0.00516 0.84115-0.98926 0.25569-0.14327
  -7   2  -2   11.40    0.80   3-0.13424-0.36636-0.25133 0.39960-0.96677 0.79500
  -7   2  -2    9.00    1.80 130-0.47339-0.02721-0.84148 0.98975-0.30598 0.13421
   7  -2   2    9.40    0.70  55 0.54319-0.04258 0.83785-0.98612 0.01473 0.15703
   7  -2   2    5.70    1.80 120 0.48726 0.01334 0.84766-0.99593 0.25667-0.08491
  -7   2  -3   16.70    1.20  13 0.05301-0.56003 0.03636 0.11206-0.98644 0.75534
  -7   2  -3   16.50    2.00 129-0.46282-0.04420-0.84732 0.99574-0.30492 0.07382
   7  -2   3   15.70    1.10  57 0.54211-0.03509 0.83925-0.98767 0.08106 0.15004
   7  -2   3   13.40    1.60 120 0.48131 0.02570 0.85078-0.99921 0.25713-0.02603
  -7   2  -4    5.40    1.40 129-0.45839-0.05504-0.84972 0.99830-0.30447 0.01403
   7  -2   4    7.40    0.90  58 0.53975-0.02632 0.83786-0.98644 0.12998 0.16046
   7  -2   4    6.10    1.40 120 0.48171 0.03172 0.85057-0.99916 0.25710 0.03334
  -7   2  -5    9.40    1.20  23 0.24706-0.76690 0.34052-0.19178-0.87591 0.52613
  -7   2  -5    8.80    1.50 129-0.45994-0.05990-0.84888 0.99762-0.30463-0.04514
   7  -2   5   11.80    1.50  59 0.53667-0.01683 0.83503-0.98377 0.17166 0.17812
   7  -2   5   10.10    1.80 120 0.48861 0.03124 0.84694-0.99568 0.25656 0.09321
  -7   2  -6   35.40    2.60  26 0.29317-0.81942 0.41388-0.26498-0.82595 0.41684
  -7   2  -6   30.80    3.10 129-0.46729-0.05896-0.84487 0.99376-0.30537-0.10374
   7  -2   6   38.00    2.70  60 0.53299-0.00673 0.83110-0.97999 0.20971 0.19941
   7  -2   6   29.90    2.80 119 0.50215 0.02411 0.83961-0.98850 0.25546 0.15365
  -7   2  -7   14.90    1.80  28 0.32231-0.85498 0.46052-0.31147-0.78830 0.31985
  -7   2  -7   10.70    1.90 130-0.48026-0.05241-0.83760 0.98665-0.30664-0.16182
   7  -2   7   35.30    2.50  61 0.52872 0.00395 0.82618-0.97523 0.24570 0.22276
   7  -2   7   19.60    2.30 118 0.52250 0.01017 0.82807-0.97712 0.25367 0.21479
  -7   2  -8    5.60    2.30 130-0.49867-0.04042-0.82686 0.97607-0.30833-0.21946
   7  -2   8   12.00    1.90  63 0.52386 0.01523 0.82028-0.96948 0.28041 0.24738
   7  -2   8   12.70    2.00 118 0.54987-0.01079 0.81153-0.96073 0.25098 0.27682
  -7   2  -9    4.90    1.40  30 0.35197-0.89747 0.50826-0.35889-0.74433 0.15720
  -7   2  -9    3.30    1.70 131-0.52238-0.02312-0.81226 0.96162-0.31033-0.27680
   7  -2   9    3.20    1.70  64 0.51839 0.02711 0.81341-0.96277 0.31429 0.27284
   7  -2   9    6.50    1.70 116 0.58455-0.03905 0.78877-0.93813 0.24709 0.34004
  -7   2 -10    4.50    2.10  30 0.35824-0.91015 0.51838-0.36887-0.73421 0.08774
  -7   2 -10   11.80    2.80 112-0.66336 0.11145-0.73482 0.88434-0.20591-0.44056
  -7   2 -10    4.20    1.90 132-0.55130-0.00061-0.79322 0.94274-0.31249-0.33398
   7  -2  10    6.70    1.90  65 0.51229 0.03962 0.80554-0.95506 0.34760 0.29887
   7  -2  10    6.30    1.50 115 0.62698-0.07507 0.75792-0.90744 0.24154 0.40493
  -7   2 -11    0.50    1.80 111-0.69621 0.13789-0.70232 0.85199-0.21678-0.48903
   7  -2  11    1.60    2.30  66 0.50554 0.05279 0.79664-0.94631 0.38051 0.32530
  -7   2 -12    5.00    2.70 110-0.73099 0.16626-0.66433 0.81416-0.22833-0.53682
   7  -2  12    2.50    2.50  67 0.49809 0.06664 0.78667-0.93650 0.41312 0.35203
  -6   2  13    0.40    1.70  72 0.44920-0.78395 0.71868-0.57284 0.57364 0.15221
  -6   2  12    0.20    2.60  72 0.45262-0.79379 0.72354-0.57754 0.56443 0.10207
  -6   2  11    5.70    2.20  71 0.45477-0.80235 0.72658-0.58043 0.55854 0.04863
   6  -2 -11    2.80    2.10  46 0.51875-0.17118 0.78680-0.93295-0.27679-0.33037
   6  -2 -10    2.50    1.40  47 0.52374-0.16975 0.79593-0.94223-0.24547-0.30235
  -6   2   9    4.90    1.70  71 0.45401-0.81442 0.72551-0.57905 0.56062-0.07213
  -6   2   9    0.90    0.60  93-0.96649 0.60608-0.15171 0.29817-0.30903 0.79752
   6  -2  -9    1.10    1.30  48 0.52815-0.16775 0.80418-0.95064-0.21400-0.27449
  -6   2   8   10.90    1.80  72 0.44997-0.81679 0.71979-0.57317 0.57157-0.14242
  -6   2   8   11.80    1.20 100-0.91001 0.54320-0.36602 0.51264-0.28878 0.71793
   6  -2  -8    9.70    1.50  49 0.53201-0.16519 0.81157-0.95819-0.18230-0.24685
  -6   2   7   12.50    1.80  73 0.44204-0.81527 0.70850-0.56173 0.59217-0.22236
  -6   2   7    8.30    1.10 104-0.83999 0.46676-0.51206 0.65883-0.26484 0.63466
   6  -2  -7    5.40    1.00  50 0.53531-0.16208 0.81813-0.96491-0.15028-0.21954
  -6   2   6   16.80    1.60  74 0.42801-0.80765 0.68844-0.54151 0.62601-0.31554
  -6   2   6   14.30    1.40 108-0.77075 0.39111-0.61553 0.76246-0.24158 0.55205
   6  -2  -6   12.40    1.40  51 0.53806-0.15842 0.82387-0.97080-0.11777-0.19270
  -6   2   5   25.10    2.10  76 0.40367-0.78973 0.65332-0.50624 0.67820-0.42707
  -6   2   5   24.70    2.00 111-0.70796 0.32191-0.68992 0.83701-0.22068 0.47181
  -6   2   5   20.20    1.80 140-0.74992 0.36386-0.61616 0.76325-0.31640 0.56753
   6  -2  -5   19.00    1.50  52 0.54026-0.15421 0.82879-0.97588-0.08451-0.16662
  -6   2   4   49.80    2.70  79 0.36033-0.75280 0.59008-0.44283 0.75534-0.56354
  -6   2   4   47.50    2.60 113-0.65395 0.26148-0.74359 0.89084-0.20280 0.39459
  -6   2   4   36.70    2.90 138-0.69495 0.30248-0.67492 0.82216-0.31760 0.50940
   6  -2  -4   39.60    2.40  53 0.54190-0.14943 0.83290-0.98014-0.04994-0.14185
  -6   2   3    3.50    0.70  84 0.27885-0.67774 0.46938-0.32198 0.86166-0.72921
  -6   2   3    3.70    1.40 136-0.64335 0.24446-0.72253 0.86993-0.31697 0.44943
   6  -2  -3    4.70    0.60  54 0.54292-0.14403 0.83617-0.98357-0.01287-0.11959
   6  -2  -3    5.20    1.10 115 0.62451-0.22563 0.75981-0.90721 0.24189-0.37434
  -6   2   2  111.20    5.00 134-0.59662 0.19132-0.76047 0.90803-0.31517 0.38829
   6  -2  -2   99.60    4.20   4-0.11663 0.52193-0.22451 0.07696-0.97381 0.90069
   6  -2  -2  110.40    4.10  55 0.54315-0.13786 0.83851-0.98606 0.03002-0.10314
   6  -2  -2  118.80    5.00 116 0.58667-0.18137 0.78731-0.93486 0.24683-0.31995
  -6   2   1    9.40    1.50 132-0.55581 0.14410-0.79013 0.93784-0.31279 0.32657
   6  -2  -1    8.70    0.60  20 0.18992 0.22179 0.25025-0.39796-0.92384 0.91006
   6  -2  -1   11.70    0.60  57 0.54171-0.13000 0.83912-0.98683 0.09179-0.10558
   6  -2  -1   10.80    1.60 117 0.55368-0.14197 0.80913-0.95684 0.25058-0.26436
  -6   2   0   50.30    2.80 131-0.52163 0.10351-0.81274 0.96060-0.31027 0.26472
   6  -2   0   66.60    2.30  62 0.52462-0.10650 0.82122-0.96908 0.27532-0.22976
   6  -2   0   56.30    2.90 118 0.52626-0.10814 0.82587-0.97374 0.25332-0.20776
  -6   2  -1    4.20    1.10 130-0.49445 0.06991-0.82937 0.97739-0.30795 0.20306
   6  -2   1    5.30    0.40  54 0.54285-0.11831 0.83589-0.98391-0.01674 0.12163
   6  -2   1    4.80    0.40  82 0.31114 0.11339 0.51744-0.66547 0.82455-0.71966
   6  -2   1    4.10    1.10 119 0.50499-0.08046 0.83804-0.98606 0.25522-0.15033
  -6   2  -2   39.70    1.70  10 0.00208-0.43303-0.04243 0.19061-0.99291 0.82868
  -6   2  -2   42.00    2.50 130-0.47443 0.04348-0.84090 0.98908-0.30608 0.14184
   6  -2   2   54.30    2.20  56 0.54262-0.11167 0.83924-0.98742 0.06388 0.10036
   6  -2   2   47.70    3.20 120 0.49033-0.05938 0.84602-0.99420 0.25643-0.09219
  -6   2  -3   64.80    3.70  20 0.18906-0.62643 0.24890-0.10057-0.92445 0.70088
  -6   2  -3   67.50    3.80 129-0.46155 0.02419-0.84801 0.99634-0.30480 0.08122
   6  -2   3   72.80    3.10  58 0.54083-0.10347 0.83864-0.98698 0.11093 0.11264
   6  -2   3   87.00    3.80 120 0.48264-0.04527 0.85009-0.99843 0.25703-0.03346
  -6   2  -4   15.50    1.30  26 0.28725-0.73102 0.40443-0.25594-0.83299 0.55008
  -6   2  -4   12.60    1.50 129-0.45569 0.01191-0.85116 0.99966-0.30419 0.02128
   6  -2   4   16.70    1.30  59 0.53843-0.09465 0.83672-0.98521 0.14954 0.13337
   6  -2   4   14.10    1.50 120 0.48216-0.03839 0.85034-0.99883 0.25706 0.02585
  -6   2  -5   47.40    3.20 129-0.45663 0.00644-0.85066 0.99931-0.30429-0.03796
   6  -2   5   63.10    3.50  60 0.53549-0.08530 0.83381-0.98246 0.18484 0.15741
   6  -2   5   66.10    3.60 120 0.48913-0.03895 0.84666-0.99531 0.25652 0.08573
  -6   2  -6   40.70    2.60  31 0.37128-0.82788 0.53949-0.39069-0.71216 0.31057
  -6   2  -6   35.70    3.00 129-0.46415 0.00755-0.84659 0.99540-0.30506-0.09653
   6  -2   6   52.80    3.00  61 0.53201-0.07541 0.83000-0.97881 0.21853 0.18306
   6  -2   6   35.90    2.60 119 0.50374-0.04714 0.83873-0.98753 0.25533 0.14626
  -6   2  -7    9.70    1.60  33 0.38906-0.85208 0.56840-0.41944-0.67967 0.21875
  -6   2  -7    7.30    1.40 130-0.47800 0.01498-0.83889 0.98785-0.30642-0.15450
   6  -2   7   10.50    1.50  62 0.52798-0.06497 0.82530-0.97426 0.25130 0.20962
   6  -2   7    8.90    1.60 118 0.52619-0.06318 0.82591-0.97487 0.25332 0.20760
  -6   2  -8    5.90    1.70  33 0.39918-0.86861 0.58491-0.43579-0.65982 0.13956
  -6   2  -8    2.90    1.60 130-0.49796 0.02853-0.82728 0.97640-0.30827-0.21200
   6  -2   8    6.90    1.70  63 0.52339-0.05396 0.81969-0.96881 0.28352 0.23674
   6  -2   8    6.90    1.40 117 0.55677-0.08734 0.80717-0.95628 0.25025 0.27002
  -6   2  -9   10.30    1.70  34 0.40432-0.88017 0.59331-0.44404-0.64932 0.06972
  -6   2  -9   13.20    1.90 113-0.64453 0.16869-0.75215 0.90142-0.19968-0.37992
  -6   2  -9    8.80    2.20 131-0.52385 0.04801-0.81132 0.96060-0.31045-0.26915
   6  -2   9   12.60    2.10  64 0.51820-0.04236 0.81317-0.96244 0.31538 0.26422
   6  -2   9    9.60    1.60 116 0.59586-0.12002 0.78088-0.93015 0.24570 0.33390
  -6   2 -10    0.90    1.40  34 0.40601-0.88826 0.59607-0.44664-0.64582 0.00687
  -6   2 -10   -0.30    1.30 112-0.67684 0.19459-0.72185 0.87128-0.21036-0.42858
  -6   2 -10   -1.70    1.80 132-0.55556 0.07331-0.79030 0.93973-0.31278-0.32616
   6  -2  10    1.00    1.70  65 0.51241-0.03015 0.80569-0.95512 0.34699 0.29195
   6  -2  10    0.50    0.90 114 0.64412-0.16186 0.74444-0.89387 0.23902 0.39992
  -6   2 -11    4.50    1.90  34 0.40513-0.89380 0.59463-0.44505-0.64765-0.05063
  -6   2 -11   10.90    2.40 110-0.71143 0.22276-0.68619 0.83577-0.22183-0.47645
   6  -2  11    9.60    2.40  66 0.50598-0.01731 0.79723-0.94682 0.37844 0.31984
  -6   2 -12    2.30    1.70 109-0.74788 0.25280-0.64436 0.79410-0.23395-0.52367
   6  -2  12    0.70    2.30  66 0.49890-0.00381 0.78775-0.93749 0.40976 0.34786
  -5   2  13    0.40    1.90  70 0.47122-0.73631 0.74970-0.60395 0.51001 0.22336
  -5   2  12   -2.10    1.70  69 0.47594-0.74745 0.75627-0.61037 0.49482 0.17921
  -5   2  11    1.00    1.50  69 0.47975-0.75767 0.76156-0.61550 0.48206 0.13263
   5  -2 -11    2.70    2.20  46 0.51480-0.23688 0.77967-0.92573-0.29928-0.31542
  -5   2  10    5.40    2.10  69 0.48253-0.76687 0.76541-0.61919 0.47245 0.08291
   5  -2 -10    3.80    1.90  46 0.51989-0.23555 0.78886-0.93508-0.27000-0.28536
   5  -2  -9   13.50    2.10  47 0.52441-0.23367 0.79717-0.94355-0.24093-0.25509
  -5   2   8   20.50    1.30  93-0.96527 0.66811-0.15962 0.30615-0.30856 0.74524
  -5   2   8   24.40    1.90 126 0.27804-0.57520 0.92997-0.78344 0.26545 0.17123
   5  -2  -8   19.30    2.00  48 0.52840-0.23123 0.80463-0.95116-0.21214-0.22454
  -5   2   7   69.20    3.90  69 0.48185-0.78542 0.76447-0.61778 0.47482-0.09748
  -5   2   7   51.40    2.70 100-0.90826 0.60469-0.37055 0.51723-0.28817 0.66551
  -5   2   7   52.00    3.40 126 0.29932-0.60289 0.92399-0.77730 0.26519 0.11215
   5  -2  -7   58.60    3.70  49 0.53184-0.22827 0.81125-0.95794-0.18376-0.19358
  -5   2   6    7.60    1.20  69 0.47626-0.78625 0.75672-0.60988 0.49375-0.17575
  -5   2   6    8.90    1.10 104-0.83705 0.52706-0.51707 0.66391-0.26385 0.58185
  -5   2   6   10.90    1.30 125 0.31160-0.62158 0.92030-0.77346 0.26498 0.05302
   5  -2  -6    7.40    1.00  50 0.53476-0.22478 0.81703-0.96387-0.15598-0.16202
  -5   2   5  119.80    5.30  70 0.46491-0.78131 0.74087-0.59387 0.52938-0.27072
  -5   2   5  103.30    4.10 108-0.76672 0.45032-0.62077 0.76777-0.24024 0.49890
  -5   2   5   97.40    4.90 125 0.31506-0.63147 0.91923-0.77223 0.26492-0.00625
   5  -2  -5  110.40    5.40  51 0.53717-0.22077 0.82197-0.96896-0.12914-0.12952
  -5   2   4   19.10    1.40  73 0.44241-0.76522 0.70903-0.56188 0.59123-0.39190
  -5   2   4   12.30    1.00 111-0.70367 0.38085-0.69451 0.84166-0.21925 0.41858
  -5   2   4   11.30    1.40 125 0.30971-0.63252 0.92088-0.77372 0.26502-0.06569
  -5   2   4    9.80    1.30 140-0.74118 0.41837-0.62613 0.77329-0.31674 0.51606
   5  -2  -4    9.20    1.10  51 0.53905-0.21624 0.82603-0.97318-0.10393-0.09539
  -5   2   3  142.00    5.50  77 0.39484-0.72407 0.64050-0.49319 0.69540-0.55541
  -5   2   3  127.00    4.90 113-0.65051 0.32128-0.74674 0.89405-0.20166 0.34165
  -5   2   3  121.00    5.80 126 0.29538-0.62461 0.92513-0.77782 0.26525-0.12526
  -5   2   3  114.30    4.90 137-0.68392 0.35470-0.68564 0.83295-0.31760 0.45759
   5  -2  -3  101.50    4.60  52 0.54041-0.21118 0.82913-0.97644-0.08194-0.05805
  -5   2   2  118.00    4.50  84 0.27963-0.61527 0.47055-0.32308 0.86084-0.78019
  -5   2   2  117.40    5.50 126 0.27182-0.60746 0.93163-0.78416 0.26550-0.18485
  -5   2   2  109.70    4.70 135-0.63078 0.29514-0.73318 0.88065-0.31659 0.39724
   5  -2  -2  109.90    4.60  52 0.54114-0.20549 0.83090-0.97837-0.06781-0.01284
   5  -2  -2  119.20    4.40 115 0.61872-0.28308 0.76420-0.91167 0.24269-0.32334
  -5   2   1   55.40    3.20 133-0.58351 0.24146-0.77033 0.91795-0.31449 0.33580
   5  -2  -1   36.80    1.50  12 0.04774 0.29431 0.02820-0.17582-0.98752 0.96621
   5  -2  -1   45.80    1.80  52 0.54026-0.19821 0.82879-0.97641-0.08451 0.06320
   5  -2  -1   46.90    2.50 116 0.58095-0.23889 0.79123-0.93885 0.24752-0.26883
  -5   2   0   91.20    4.20 132-0.54332 0.19485-0.79862 0.94639-0.31192 0.27390
   5  -2   0   69.70    3.40 118 0.54901-0.20054 0.81207-0.95984 0.25107-0.21304
  -5   2  -1   18.90    1.60 131-0.51094 0.15606-0.81941 0.96735-0.30939 0.21203
   5  -2   1   16.40    0.70  87 0.23008 0.12480 0.39631-0.54425 0.90736-0.80999
   5  -2   1   15.80    1.60 118 0.52380-0.16892 0.82731-0.97525 0.25355-0.15618
  -5   2  -2   67.90    2.80  19 0.17599-0.53729 0.22835-0.08026-0.93342 0.77672
  -5   2  -2   73.40    3.20 130-0.48673 0.12543-0.83389 0.98198-0.30725 0.15054
   5  -2   2   68.50    2.80  59 0.53759-0.17630 0.83593-0.98402 0.16051-0.00381
   5  -2   2   71.30    3.30 119 0.50600-0.14471 0.83747-0.98556 0.25513-0.09843
  -5   2  -3   21.40    1.30  28 0.32714-0.69485 0.46828-0.32004-0.78154 0.56550
  -5   2  -3   17.90    1.60 130-0.47075 0.10304-0.84295 0.99120-0.30572 0.08967
   5  -2   3   23.90    1.30  59 0.53681-0.16910 0.83517-0.98341 0.17003 0.04602
   5  -2   3   23.10    1.80 119 0.49616-0.12845 0.84289-0.99114 0.25596-0.03991
  -5   2  -4   48.50    2.50  33 0.39049-0.76461 0.57072-0.42231-0.67695 0.40157
  -5   2  -4   42.60    2.50 129-0.46289 0.08877-0.84728 0.99568-0.30493 0.02955
   5  -2   4   55.10    2.70  60 0.53496-0.16084 0.83325-0.98165 0.19048 0.08490
   5  -2   4   47.00    2.70 119 0.49467-0.12055 0.84369-0.99210 0.25608 0.01930
  -5   2  -5    3.80    0.90  35 0.42082-0.80136 0.62039-0.47183-0.61352 0.27879
  -5   2  -5    2.30    0.90 129-0.46291 0.08237-0.84727 0.99583-0.30493-0.02979
   5  -2   5    8.00    1.30  61 0.53241-0.15188 0.83045-0.97901 0.21499 0.11973
   5  -2   5    1.50    0.80 119 0.50186-0.12132 0.83977-0.98833 0.25549 0.07924
  -5   2  -6   74.20    4.40  37 0.43632-0.82327 0.64598-0.49726-0.57657 0.18251
  -5   2  -6   79.40    4.60 130-0.47050 0.08355-0.84310 0.99181-0.30569-0.08837
   5  -2   6  124.80    5.20  61 0.52926-0.14231 0.82682-0.97553 0.24147 0.15259
   5  -2   6   98.70    5.10 119 0.51800-0.13106 0.83068-0.97939 0.25408 0.13998
  -5   2  -7   23.30    2.20  37 0.44408-0.83744 0.65885-0.50998-0.55668 0.10328
  -5   2  -7   18.60    2.00 130-0.48535 0.09199-0.83468 0.98355-0.30712-0.14628
   5  -2   7   19.90    1.70  62 0.52553-0.13217 0.82234-0.97121 0.26904 0.18435
  -5   2  -8    5.60    1.50  38 0.44728-0.84706 0.66418-0.51515-0.54817 0.03543
  -5   2  -8    4.00    1.10 131-0.50718 0.10740-0.82172 0.97075-0.30907-0.20366
   5  -2   8    5.80    1.20  63 0.52122-0.12145 0.81699-0.96602 0.29730 0.21544
   5  -2   8    4.20    1.10 117 0.57848-0.17871 0.79290-0.94193 0.24781 0.26492
  -5   2  -9   -0.60    1.60  38 0.44751-0.85369 0.66455-0.51536-0.54757-0.02450
  -5   2  -9    2.80    1.70 112-0.66598 0.25980-0.73234 0.88152-0.20677-0.36530
  -5   2  -9    1.50    1.30 132-0.53576 0.12957-0.80363 0.95281-0.31137-0.26070
   5  -2   9    0.00    1.00  64 0.51633-0.11014 0.81077-0.95995 0.32601 0.24607
   5  -2   9   -0.10    0.60 115 0.62384-0.21765 0.76033-0.90951 0.24198 0.33009
  -5   2 -10    8.80    2.30  37 0.44560-0.85820 0.66138-0.51204-0.55266-0.07875
  -5   2 -10    8.50    1.60 111-0.69986 0.28726-0.69852 0.84785-0.21799-0.41342
  -5   2 -10    4.70    1.30 133-0.57094 0.15834-0.77949 0.92882-0.31376-0.31765
   5  -2  10    3.80    1.40  65 0.51083-0.09823 0.80363-0.95296 0.35504 0.27638
  -5   2 -11    2.40    1.80  37 0.44206-0.86108 0.65550-0.50600-0.56195-0.12880
  -5   2 -11    6.80    2.10 109-0.73597 0.31696-0.65855 0.80805-0.22998-0.46077
  -5   2 -11    8.80    1.90 134-0.61272 0.19371-0.74790 0.89740-0.31591-0.37484
   5  -2  11    9.20    2.30  66 0.50471-0.08570 0.79554-0.94503 0.38430 0.30645
  -5   2 -12    0.30    1.90 108-0.77381 0.34839-0.61149 0.76114-0.24261-0.50748
   5  -2  12    1.60    2.30  67 0.49795-0.07252 0.78647-0.93612 0.41374 0.33635
  -5   2 -13    1.10    1.80 106-0.81286 0.38102-0.55598 0.70579-0.25570-0.55373
   5  -2  13    0.60    2.60  68 0.49051-0.05867 0.77637-0.92617 0.44332 0.36610
  -4   2  15    2.20    2.40  69 0.47612-0.65873 0.75653-0.61118 0.49422 0.36536
  -4   2  14   -0.10    2.80  68 0.48298-0.67201 0.76603-0.62053 0.47085 0.32938
  -4   2  13    0.20    1.80  68 0.48916-0.68460 0.77453-0.62887 0.44841 0.29249
  -4   2  12    9.60    2.20  67 0.49467-0.69652 0.78203-0.63621 0.42711 0.25445
   4  -2 -11    7.00    1.70  45 0.50919-0.30093 0.76969-0.91566-0.32841-0.29381
  -4   2  10   26.60    2.70  66 0.50361-0.71829 0.79407-0.64794 0.38929 0.17359
  -4   2  10   22.80    2.00 125 0.30660-0.52128 0.92182-0.77569 0.26507 0.29781
   4  -2 -10   28.80    2.90  45 0.51432-0.29964 0.77882-0.92495-0.30185-0.26103
  -4   2   9    1.90    0.80 124 0.35339-0.57449 0.90647-0.76019 0.26393 0.23962
   4  -2  -9    1.50    1.50  46 0.51888-0.29779 0.78703-0.93331-0.27604-0.22751
   4  -2  -9    1.60    0.90 127-0.40390 0.62500-0.87701 0.73073-0.29840-0.20514
  -4   2   8   37.60    2.80  65 0.50947-0.73698 0.80185-0.65541 0.36176 0.08244
  -4   2   8   36.50    2.50 123 0.38880-0.61631 0.89314-0.74670 0.26260 0.18161
   4  -2  -8   26.90    2.20  47 0.52287-0.29536 0.79432-0.94076-0.25123-0.19298
   4  -2  -8   35.70    2.30 129-0.43906 0.66657-0.85986 0.71342-0.30243-0.14178
  -4   2   7   16.70    1.60  65 0.51093-0.74485 0.80376-0.65716 0.35452 0.03035
  -4   2   7   13.70    1.00  92-0.97043 0.73651-0.12257 0.26916-0.31058 0.69545
  -4   2   7   13.50    1.40 122 0.41390-0.64782 0.88276-0.73617 0.26141 0.12346
   4  -2  -7   11.00    1.50  48 0.52628-0.29236 0.80066-0.94725-0.22785-0.15701
   4  -2  -7   10.90    1.30 129-0.46036 0.69428-0.84865 0.70206-0.30467-0.08019
  -4   2   6  103.10    4.90  65 0.51095-0.75129 0.80379-0.65704 0.35441-0.02888
  -4   2   6   86.70    3.60  99-0.91980 0.67947-0.33944 0.48619-0.29219 0.61772
  -4   2   6   93.30    4.70 121 0.42924-0.66958 0.87602-0.72927 0.26058 0.06495
   4  -2  -6   81.00    4.40  48 0.52910-0.28877 0.80598-0.95273-0.20662-0.11891
   4  -2  -6   80.00    4.20 130-0.46962 0.70996-0.84358 0.69683-0.30560-0.01993
  -4   2   5    8.70    1.40  65 0.50871-0.75546 0.80084-0.65394 0.36548-0.09929
  -4   2   5    6.00    0.80 104-0.85065 0.60391-0.49330 0.64020-0.26846 0.53465
  -4   2   5    4.80    1.00 121 0.43502-0.68176 0.87340-0.72649 0.26025 0.00595
   4  -2  -5    3.70    0.80  49 0.53126-0.28452 0.81013-0.95703-0.18881-0.07738
   4  -2  -5    4.30    1.20 129-0.46788 0.71462-0.84455 0.69764-0.30543 0.03924
  -4   2   4   27.40    1.60  66 0.50222-0.75538 0.79221-0.64515 0.39546-0.18860
  -4   2   4   26.90    1.50 107-0.78068 0.52752-0.60230 0.74936-0.24490 0.45175
  -4   2   4   21.30    1.80 121 0.43110-0.68426 0.87518-0.72812 0.26047-0.05362
   4  -2  -4   11.10    1.10  49 0.53260-0.27944 0.81273-0.95980-0.17693-0.02992
   4  -2  -4   12.40    1.20 129-0.45565 0.70881-0.85118 0.70412-0.30419 0.09734
  -4   2   3    0.70    0.50  68 0.48576-0.74533 0.76985-0.62263 0.46096-0.31344
  -4   2   3    0.20    0.60 110-0.71799 0.45842-0.67900 0.82622-0.22401 0.37152
  -4   2   3    1.10    0.70 122 0.41713-0.67670 0.88137-0.73415 0.26124-0.11373
  -4   2   3    0.30    0.60 140-0.74617 0.48660-0.62047 0.76769-0.31655 0.46407
   4  -2  -3    1.10    0.50  49 0.53261-0.27304 0.81275-0.95997-0.17684 0.02933
   4  -2  -3    0.70    1.10 128-0.43322 0.69280-0.86282 0.71560-0.30179 0.15427
  -4   2   2   28.80    1.50  73 0.43751-0.70350 0.70205-0.55467 0.60342-0.51525
  -4   2   2   29.20    1.70 112-0.66604 0.40005-0.73229 0.87967-0.20679 0.29497
  -4   2   2   27.20    1.80 123 0.39253-0.65852 0.89165-0.74428 0.26244-0.17426
  -4   2   2   24.70    1.70 137-0.68700 0.42102-0.68268 0.83005-0.31761 0.40578
   4  -2  -2   24.10    1.40  48 0.52916-0.26318 0.80609-0.95346-0.20617 0.11799
   4  -2  -2   25.50    1.60 127-0.40073 0.66671-0.87848 0.73111-0.29802 0.20985
  -4   2   1  143.20    5.20  88 0.21514-0.48754 0.37383-0.22630 0.91912-0.89028
  -4   2   1  175.20    6.90 124 0.35662-0.62902 0.90532-0.75779 0.26382-0.23498
  -4   2   1  151.60    6.10 135-0.63260 0.36020-0.73166 0.87919-0.31665 0.34549
   4  -2  -1  170.10    6.50 115 0.62942-0.35702 0.75604-0.90357 0.24119-0.27003
  -4   2   0   73.00    3.40 125 0.30866-0.58747 0.92120-0.77351 0.26504-0.29554
  -4   2   0   65.00    3.40 133-0.58515 0.30633-0.76912 0.91681-0.31458 0.28408
   4  -2   0   64.00    3.00 116 0.59259-0.31377 0.78319-0.93088 0.24611-0.21561
  -4   2  -1  145.50    5.30   9-0.02124-0.26399-0.07837 0.22621-0.99295 0.90312
  -4   2  -1  188.30    7.10 132-0.54610 0.26087-0.79675 0.94460-0.31212 0.22228
   4  -2   1  205.70    8.10 117 0.56285-0.27763 0.80325-0.95109 0.24959-0.15975
  -4   2  -2    4.10    0.40  31 0.37197-0.66361 0.54062-0.39262-0.71095 0.56177
  -4   2  -2    3.40    0.90 131-0.51628 0.22464-0.81610 0.96410-0.30984 0.16066
   4  -2   2    5.10    0.90 118 0.54135-0.24972 0.81681-0.96481 0.25185-0.10267
  -4   2  -3  188.40    7.40  38 0.44693-0.74498 0.66358-0.51542-0.54913 0.34062
  -4   2  -3  192.40    7.60 130-0.49602 0.19797-0.82844 0.97659-0.30809 0.09958
   4  -2   3  213.20    7.50  62 0.52738-0.22933 0.82457-0.97273 0.25582-0.04730
   4  -2   3  183.50    7.20 118 0.52898-0.23093 0.82426-0.97242 0.25306-0.04454
  -4   2  -4   18.50    1.40  40 0.47218-0.77665 0.70592-0.55761-0.47476 0.20691
  -4   2  -4   16.60    1.30 130-0.48529 0.18083-0.83472 0.98303-0.30711 0.03926
   4  -2   4   24.20    1.40  62 0.52801-0.22354 0.82533-0.97364 0.25114 0.01671
   4  -2   4   16.50    1.60 118 0.52641-0.22194 0.82578-0.97410 0.25330 0.01455
  -4   2  -5   18.70    1.60  41 0.48232-0.79320 0.72313-0.57466-0.44029 0.11309
  -4   2  -5   21.40    1.60 130-0.48384 0.17296-0.83555 0.98402-0.30698-0.02022
   4  -2   5   26.30    1.80  62 0.52669-0.21581 0.82374-0.97221 0.26087 0.06632
   4  -2   5   22.40    1.40 118 0.53417-0.22330 0.82116-0.96963 0.25256 0.07463
  -4   2  -6   13.20    1.20 130-0.49129 0.17400-0.83123 0.97985-0.30767-0.07886
   4  -2   6   15.10    1.60  62 0.52429-0.20700 0.82081-0.96944 0.27753 0.10900
   4  -2   6   19.30    1.40 117 0.55274-0.23545 0.80972-0.95835 0.25068 0.13585
  -4   2  -7   46.00    2.60 131-0.50725 0.18354-0.82168 0.97046-0.30908-0.13679
   4  -2   7   61.20    3.00  63 0.52110-0.19739 0.81684-0.96562 0.29807 0.14780
   4  -2   7   55.90    2.70 116 0.58261-0.25891 0.79009-0.93887 0.24732 0.19855
  -4   2  -8   12.20    2.20  41 0.48478-0.81490 0.72734-0.57840-0.43140-0.07381
  -4   2  -8   20.10    1.90 112-0.66781 0.33770-0.73059 0.87953-0.20738-0.29783
  -4   2  -8   15.00    1.60 132-0.53135 0.20123-0.80651 0.95544-0.31103-0.19417
   4  -2   8   24.80    2.10  64 0.51722-0.18710 0.81191-0.96085 0.32100 0.18420
   4  -2   8   21.90    1.70 115 0.62447-0.29436 0.75984-0.90878 0.24189 0.26332
  -4   2  -9   29.20    3.10  41 0.48163-0.81816 0.72196-0.57287-0.44273-0.12181
  -4   2  -9   32.40    2.50 111-0.70004 0.36351-0.69833 0.84742-0.21805-0.34650
  -4   2  -9   25.70    2.10 133-0.56329 0.22676-0.78492 0.93401-0.31328-0.25126
   4  -2   9   23.20    2.40  64 0.51269-0.17616 0.80606-0.95516 0.34551 0.21903
  -4   2 -10   24.10    2.50 109-0.73500 0.39205-0.65969 0.80894-0.22966-0.39422
  -4   2 -10   19.90    1.60 134-0.60294 0.26000-0.75560 0.90485-0.31548-0.30841
   4  -2  10   22.90    2.40  65 0.50754-0.16459 0.79929-0.94854 0.37113 0.25276
  -4   2 -11    0.90    1.70  40 0.47203-0.82139 0.70567-0.55626-0.47525-0.20797
  -4   2 -11    0.20    0.90 136-0.65034 0.30099-0.71645 0.86585-0.31714-0.36608
   4  -2  11    1.40    1.40  66 0.50175-0.15239 0.79158-0.94099 0.39753 0.28569
  -4   2 -12    2.20    1.20 106-0.81059 0.45482-0.55944 0.70900-0.25493-0.48763
   4  -2  12    1.10    1.60  67 0.49531-0.13954 0.78290-0.93246 0.42453 0.31803
  -4   2 -13   -1.10    1.50 104-0.84985 0.48767-0.49473 0.64445-0.26818-0.53371
   4  -2  13    0.20    1.80  68 0.48820-0.12602 0.77321-0.92293 0.45200 0.34990
   4  -2  14    2.00    2.10  69 0.48040-0.11181 0.76247-0.91234 0.47982 0.38142
  -3   2  15   -2.40    3.20  68 0.48994-0.60290 0.77559-0.63033 0.44548 0.42162
  -3   2  14    0.90    2.20  67 0.49702-0.61639 0.78522-0.63981 0.41756 0.39021
  -3   2  13   12.10    2.30  66 0.50347-0.62925 0.79388-0.64831 0.38991 0.35851
  -3   2  12   13.80    2.50  65 0.50930-0.64150 0.80162-0.65589 0.36262 0.32647
  -3   2  11    6.70    1.80  64 0.51454-0.65315 0.80846-0.66258 0.33577 0.29398
  -3   2  11    3.50    1.00 124 0.35770-0.49631 0.90493-0.75905 0.26379 0.36596
   3  -2 -11    4.40    2.30  44 0.50167-0.36305 0.75647-0.90235-0.36367-0.26608
   3  -2 -11    6.40    0.90 129-0.44642 0.58503-0.85606 0.71018-0.30322-0.32653
  -3   2  10    6.20    1.10 122 0.42549-0.57051 0.87770-0.73166 0.26079 0.30962
   3  -2 -10    4.70    2.20  44 0.50672-0.36169 0.76532-0.91136-0.34044-0.22997
   3  -2 -10    4.40    0.80 131-0.52045 0.66547-0.81348 0.66744-0.31018-0.26023
  -3   2   9   53.80    3.80  63 0.52331-0.67475 0.81961-0.67341 0.28399 0.22708
  -3   2   9   49.40    3.10 120 0.47832-0.62976 0.85234-0.70614 0.25735 0.25372
   3  -2  -9   52.10    3.80  45 0.51114-0.35970 0.77314-0.91934-0.31862-0.19246
   3  -2  -9   55.70    3.20 133-0.57106 0.72250-0.77940 0.63320-0.31377-0.19731
  -3   2   8   19.40    1.80  62 0.52687-0.68472 0.82396-0.67761 0.25953 0.19221
  -3   2   8   13.50    1.40 119 0.51876-0.67661 0.83024-0.68389 0.25401 0.19773
   3  -2  -8   21.80    2.00  46 0.51490-0.35705 0.77986-0.92621-0.29870-0.15304
   3  -2  -8   15.10    1.30 134-0.60490 0.76276-0.75407 0.60772-0.31557-0.13617
  -3   2   7   16.00    1.60  61 0.52988-0.69414 0.82754-0.68103 0.23655 0.15585
  -3   2   7   10.90    1.30 118 0.54829-0.71255 0.81252-0.66601 0.25114 0.14126
   3  -2  -7   17.60    1.50  46 0.51795-0.35369 0.78535-0.93186-0.28148-0.11091
   3  -2  -7   18.10    1.30 135-0.62528 0.78955-0.73774 0.59123-0.31640-0.07600
  -3   2   6  106.00    5.10  61 0.53232-0.70300 0.83035-0.68369 0.21579 0.11727
  -3   2   6   82.50    4.10 117 0.56767-0.73834 0.80011-0.65345 0.24905 0.08401
   3  -2  -6   63.90    4.30  46 0.52016-0.34949 0.78936-0.93603-0.26831-0.06475
   3  -2  -6   89.30    3.50 135-0.63389 0.80457-0.73058 0.58392-0.31669-0.01637
  -3   2   5    5.90    1.10  60 0.53416-0.71125 0.83239-0.68557 0.19855 0.07517
  -3   2   5    2.30    0.60  96-0.94446 0.76737-0.25903 0.40585-0.30090 0.57462
  -3   2   5    1.90    0.90 117 0.57712-0.75421 0.79382-0.64700 0.24797 0.02575
   3  -2  -5    2.50    1.00  47 0.52126-0.34417 0.79137-0.93819-0.26151-0.01221
   3  -2  -5    2.70    0.70 135-0.63144 0.80853-0.73263 0.58581-0.31661 0.04289
  -3   2   4  229.70    8.20  60 0.53525-0.71875 0.83356-0.68659 0.18741 0.02697
  -3   2   4  191.60    7.80 101-0.88428 0.70077-0.42696 0.57394-0.27991 0.49429
  -3   2   4  203.30    8.00 117 0.57643-0.75993 0.79428-0.64731 0.24805-0.03367
   3  -2  -4  184.00    7.90  47 0.52059-0.33708 0.79014-0.93711-0.26571 0.05133
   3  -2  -4  227.00    7.70 135-0.61805 0.80155-0.74363 0.59666-0.31613 0.10175
  -3   2   3    0.40    0.70  60 0.53517-0.72508 0.83347-0.68634 0.18829-0.03325
  -3   2   3   -0.50    0.70 105-0.81830 0.62838-0.54757 0.69470-0.25753 0.41257
  -3   2   3    0.10    0.60 117 0.56493-0.75485 0.80190-0.65477 0.24936-0.09431
   3  -2  -3    0.60    0.60  46 0.51624-0.32632 0.78226-0.92939-0.29129 0.13625
   3  -2  -3    1.50    0.60 134-0.59339 0.78330-0.76293 0.61580-0.31501 0.15997
  -3   2   2  154.10    5.50  61 0.53202-0.72835 0.83001-0.68272 0.21850-0.12280
  -3   2   2  131.10    5.10 108-0.75773 0.56140-0.63222 0.77950-0.23723 0.33294
  -3   2   2  128.70    5.50 118 0.54155-0.73788 0.81669-0.66940 0.25183-0.15612
   3  -2  -2   92.10    4.00  43 0.50079-0.30446 0.75494-0.90223-0.36754 0.27184
   3  -2  -2   98.10    4.30 132-0.55694 0.75327-0.78935 0.64206-0.31287 0.21716
  -3   2   1   14.30    0.60  65 0.50952-0.71227 0.80191-0.65447 0.36152-0.32515
  -3   2   1   12.80    1.20 111-0.70774 0.50500-0.69016 0.83760-0.22060 0.25697
  -3   2   1   12.60    1.10 119 0.50486-0.70761 0.83811-0.69067 0.25523-0.21887
  -3   2   1   11.90    1.00 138-0.71219 0.50945-0.65746 0.80491-0.31746 0.35382
   3  -2  -1    9.10    0.50  35 0.41974-0.21700 0.61861-0.76605-0.61597 0.57961
   3  -2  -1   11.00    1.00 131-0.50819 0.71093-0.82110 0.67366-0.30916 0.27279
  -3   2   0  244.80    9.10 112-0.67014 0.46098-0.72837 0.87597-0.20815 0.18517
  -3   2   0  236.20    9.00 121 0.45317-0.66232 0.86488-0.71729 0.25912-0.28209
  -3   2   0  222.10    8.50 136-0.65735 0.44820-0.71024 0.85784-0.31729 0.29432
   3  -2   0  285.30   11.50 129-0.44680 0.65596-0.85586 0.70826-0.30326 0.32623
  -3   2  -1   12.90    1.00 113-0.64489 0.42932-0.75183 0.89958-0.19980 0.11749
  -3   2  -1    9.20    0.90 123 0.38467-0.60024 0.89478-0.74702 0.26278-0.34509
  -3   2  -1   10.60    1.10 134-0.61045 0.39488-0.74971 0.89746-0.31581 0.23350
   3  -2   1    6.60    0.40  81 0.33254-0.11697 0.54913-0.69689 0.79650-0.71419
   3  -2   1    5.40    0.90 115 0.63385-0.41829 0.75259-0.90034 0.24055-0.15824
  -3   2  -2   54.40    2.20  46 0.51533-0.73731 0.78062-0.63271-0.29637 0.15472
  -3   2  -2   49.10    2.50 126 0.29778-0.51977 0.92443-0.77652 0.26522-0.40686
  -3   2  -2   47.60    2.40 133-0.57340 0.35142-0.77772 0.92563-0.31391 0.17226
   3  -2   2   74.00    2.90  68 0.48645-0.26447 0.77081-0.91872 0.45843-0.31678
   3  -2   2   68.00    3.40 115 0.60876-0.38678 0.77159-0.91950 0.24404-0.10239
  -3   2  -3  148.00    6.10  47 0.52271-0.75111 0.79403-0.64596-0.25226 0.05127
  -3   2  -3  191.30    6.80 132-0.54724 0.31884-0.79598 0.94405-0.31220 0.11122
   3  -2   3  211.50    8.00  65 0.50955-0.28116 0.80195-0.95002 0.36138-0.16039
   3  -2   3  204.00    8.00 116 0.59398-0.36558 0.78221-0.93027 0.24594-0.04495
  -3   2  -4  108.30    5.20  47 0.52357-0.75838 0.79560-0.64738-0.24663-0.01369
  -3   2  -4  140.70    5.00 132-0.53231 0.29750-0.80588 0.95410-0.31111 0.05078
   3  -2   4  178.00    7.00  64 0.51592-0.28111 0.81025-0.95847 0.32824-0.06792
   3  -2   4  167.00    6.20 116 0.59077-0.35597 0.78445-0.93268 0.24633 0.01399
  -3   2  -5   82.90    3.70  47 0.52219-0.76342 0.79308-0.64470-0.25559-0.06407
  -3   2  -5   91.90    4.00 113-0.64553 0.40431-0.75125 0.89963-0.20001-0.11965
  -3   2  -5   86.00    3.90 131-0.52848 0.28725-0.80836 0.95674-0.31081-0.00885
   3  -2   5   86.30    4.20  64 0.51731-0.27609 0.81202-0.96040 0.32050-0.00084
  -3   2  -6   52.10    4.10  46 0.51961-0.76725 0.78836-0.63983-0.27165-0.10735
  -3   2  -6   93.90    4.20 112-0.66468 0.41705-0.73357 0.88211-0.20634-0.17266
  -3   2  -6   80.90    3.40 132-0.53536 0.28773-0.80389 0.95242-0.31134-0.06766
   3  -2   6  102.30    4.30  64 0.51644-0.26881 0.81092-0.95945 0.32535 0.05365
   3  -2   6   89.40    3.60 115 0.62306-0.37542 0.76092-0.90946 0.24209 0.13691
  -3   2  -7   43.80    2.80  46 0.51617-0.77021 0.78213-0.63343-0.29170-0.14664
  -3   2  -7   39.30    2.80 111-0.68914 0.43509-0.70958 0.85827-0.21443-0.22391
  -3   2  -7   38.70    2.30 132-0.55248 0.29843-0.79242 0.94111-0.31257-0.12577
   3  -2   7   47.10    2.70  64 0.51424-0.26020 0.80808-0.95677 0.33736 0.10098
  -3   2  -8    6.10    1.30  45 0.51199-0.77245 0.77466-0.62581-0.31422-0.18346
  -3   2  -8    6.30    1.10 110-0.71793 0.45747-0.67907 0.82791-0.22399-0.27369
  -3   2  -8    4.50    1.00 133-0.57936 0.31890-0.77339 0.92223-0.31425-0.18342
   3  -2   8    6.20    1.70  65 0.51107-0.25061 0.80395-0.95279 0.35380 0.14388
  -3   2  -9   11.60    2.00  44 0.50715-0.77403 0.76609-0.61708-0.33837-0.21864
  -3   2  -9   22.30    1.90 109-0.75019 0.48331-0.64155 0.79055-0.23472-0.32230
  -3   2  -9   21.50    1.70 135-0.61569 0.34881-0.74553 0.89453-0.31603-0.24098
  -3   2 -10    0.60    1.90  44 0.50167-0.77496 0.75647-0.60731-0.36366-0.25269
  -3   2 -10    0.50    0.80 107-0.78509 0.51181-0.59626 0.74542-0.24638-0.36998
  -3   2 -10    1.60    0.90 136-0.66136 0.38807-0.70664 0.85580-0.31736-0.29899
   3  -2  10    0.30    1.20  66 0.50240-0.22911 0.79246-0.94162 0.39465 0.22171
  -3   2 -11   23.70    2.60  43 0.49555-0.77525 0.74584-0.59653-0.38977-0.28592
  -3   2 -11   22.80    2.30 105-0.82182 0.54212-0.54203 0.69134-0.25871-0.41698
  -3   2 -11   19.30    1.60 139-0.71665 0.43695-0.65281 0.80212-0.31739-0.35831
   3  -2  11   16.40    2.60  67 0.49701-0.21731 0.78521-0.93453 0.41759 0.25811
  -3   2 -12    1.70    1.00 103-0.85946 0.57334-0.47706 0.62653-0.27144-0.46359
   3  -2  12   -2.00    2.00  68 0.49095-0.20483 0.77697-0.92644 0.44164 0.29339
  -3   2 -13   10.10    1.60 101-0.89689 0.60436-0.39849 0.54812-0.28424-0.51013
   3  -2  13   11.30    2.40  68 0.48420-0.19167 0.76771-0.91733 0.46655 0.32782
   3  -2  14    2.90    2.00  69 0.47675-0.17781 0.75740-0.90719 0.49214 0.36157
  -2   2  15    2.40    2.30  66 0.50112-0.54442 0.79074-0.64557 0.40027 0.47437
  -2   2  14    4.90    2.50  65 0.50819-0.55790 0.80015-0.65483 0.36802 0.44728
  -2   2  13   -0.50    1.90  64 0.51460-0.57073 0.80854-0.66306 0.33545 0.42050
  -2   2  12    8.30    2.10  63 0.52038-0.58292 0.81593-0.67029 0.30248 0.39413
  -2   2  12    3.60    0.90 123 0.39449-0.45704 0.89086-0.74522 0.26235 0.43427
   2  -2 -12    4.10    0.70 132-0.54852 0.61106-0.79512 0.64948-0.31229-0.38432
  -2   2  11    1.30    1.50  62 0.52554-0.59449 0.82234-0.67655 0.26900 0.36828
  -2   2  11    0.70    0.80 120 0.49102-0.55997 0.84566-0.69986 0.25637 0.38091
   2  -2 -11    1.30    1.90  42 0.49191-0.42295 0.73956-0.88536-0.40439-0.23289
   2  -2 -11    0.30    0.60 136-0.64411 0.71307-0.72187 0.57608-0.31699-0.32029
  -2   2  10   14.30    2.00  61 0.53009-0.60546 0.82778-0.68184 0.23486 0.34308
  -2   2  10   10.60    1.20 117 0.56472-0.64009 0.80204-0.65609 0.24938 0.32856
   2  -2 -10    8.30    1.60  43 0.49670-0.42133 0.74784-0.89379-0.38500-0.19294
   2  -2 -10   11.90    1.10 138-0.70733 0.78270-0.66247 0.51652-0.31752-0.26042
  -2   2   9   34.40    2.90  60 0.53403-0.61581 0.83225-0.68614 0.19983 0.31877
  -2   2   9   27.90    2.20 115 0.62200-0.70379 0.76172-0.61562 0.24224 0.27636
   2  -2  -9   26.80    2.50  43 0.50074-0.41896 0.75486-0.90096-0.36774-0.15086
   2  -2  -9   20.20    1.40 140-0.75094 0.83272-0.61498 0.46887-0.31635-0.20225
  -2   2   8    8.80    1.50  59 0.53734-0.62554 0.83569-0.68943 0.16360 0.29567
   2  -2  -8    8.00    1.20  44 0.50395-0.41575 0.76046-0.90672-0.35339-0.10587
  -2   2   7   42.10    2.90  58 0.54001-0.63462 0.83806-0.69165 0.12565 0.27427
   2  -2  -7   27.80    2.10  44 0.50615-0.41154 0.76433-0.91074-0.34314-0.05679
   2  -2  -7   30.00    1.50 112-0.66997 0.76458-0.72853 0.58211-0.20809-0.19184
  -2   2   6   11.00    1.30  57 0.54196-0.64298 0.83921-0.69264 0.08518 0.25541
   2  -2  -6    8.10    1.30  44 0.50704-0.40601 0.76589-0.91246-0.33892-0.00167
   2  -2  -6    8.60    0.70 110-0.72500 0.82602-0.67116 0.52459-0.22634-0.11425
  -2   2   5  138.70    6.30  55 0.54305-0.65049 0.83885-0.69212 0.04072 0.24053
   2  -2  -5   96.70    4.80  44 0.50595-0.39852 0.76398-0.91070-0.34408 0.06283
  -2   2   4    6.50    0.90  54 0.54296-0.65681 0.83634-0.68946-0.01050 0.23241
  -2   2   4    5.20    0.50  92-0.97169 0.85784-0.11159 0.25848-0.31110 0.53301
   2  -2  -4    3.40    0.90  44 0.50138-0.38753 0.75598-0.90286-0.36492 0.14301
   2  -2  -4    3.60    0.60 109-0.75282 0.86667-0.63832 0.49143-0.23560 0.01369
  -2   2   3  339.10   11.90  52 0.54080-0.66106 0.83007-0.68303-0.07458 0.23715
  -2   2   3  305.40   11.10  97-0.93416 0.81389-0.29558 0.44262-0.29723 0.45980
   2  -2  -3  269.00   10.60  42 0.48927-0.36901 0.73503-0.88207-0.41462 0.25205
   2  -2  -3  342.00   11.30 109-0.74288 0.86315-0.65038 0.50334-0.23229 0.06971
  -2   2   2  135.20    6.50  49 0.53359-0.66026 0.81468-0.66748-0.16767 0.27091
  -2   2   2  191.60    6.30 102-0.88121 0.75453-0.43355 0.58075-0.27886 0.38209
   2  -2  -2  162.80    6.60  38 0.45584-0.32916 0.67845-0.82564-0.52449 0.42125
   2  -2  -2  198.20    7.10 110-0.72104 0.84772-0.67561 0.52841-0.22502 0.12179
   2  -2  -2  174.90    6.60 140-0.74373 0.87040-0.62325 0.47606-0.31665 0.21341
  -2   2   1  683.00   23.70  44 0.50538-0.63847 0.76297-0.61562-0.34675 0.39065
  -2   2   1  778.00   25.60 105-0.82785 0.69476-0.53234 0.67969-0.26075 0.30464
   2  -2  -1  690.70   27.60  29 0.33551-0.20242 0.48173-0.62908-0.76949 0.72559
   2  -2  -1  989.20   29.20 111-0.68852 0.82161-0.71020 0.56285-0.21423 0.17034
   2  -2  -1  883.40   28.50 138-0.69509 0.82817-0.67478 0.52742-0.31760 0.27371
  -2   2   0  493.90   18.70  26 0.29784-0.43734 0.42134-0.27383-0.82026 0.80481
  -2   2   0  652.70   21.10 107-0.78233 0.64283-0.60005 0.74756-0.24546 0.23001
  -2   2   0  606.00   20.20 114 0.64164-0.78114 0.74643-0.59892 0.23940-0.25484
   2  -2   0  490.60   19.90   1-0.16094 0.30044-0.29189 0.14438-0.95389 0.96934
   2  -2   0  722.00   22.30 113-0.64615 0.78565-0.75069 0.60318-0.20022 0.21566
   2  -2   0  683.50   21.90 135-0.62911 0.76861-0.73458 0.58707-0.31653 0.33198
  -2   2  -1  281.70    9.70 109-0.74825 0.60233-0.64392 0.79159-0.23407 0.15929
  -2   2  -1  276.30   10.00 117 0.57097-0.71688 0.79793-0.65027 0.24868-0.32346
  -2   2  -1  268.10    9.70 139-0.71927 0.57335-0.65006 0.79772-0.31734 0.24255
   2  -2   1  253.90    9.40  85 0.26158-0.11567 0.44357-0.59123 0.87919-0.80440
   2  -2   1  305.70   10.60 132-0.54414 0.69006-0.79806 0.65040-0.31198 0.38677
  -2   2  -2  127.80    4.90  59 0.53775-0.69008 0.83609-0.68827 0.15847-0.29259
  -2   2  -2  150.90    5.40 110-0.72638 0.57406-0.66959 0.81741-0.22680 0.09268
  -2   2  -2  143.40    5.40 120 0.47317-0.62550 0.85498-0.70716 0.25773-0.39185
  -2   2  -2  136.10    5.10 137-0.67500 0.52267-0.69410 0.84192-0.31754 0.18342
   2  -2   2  170.40    6.50  73 0.43661-0.28428 0.70075-0.84857 0.60564-0.47152
   2  -2   2  177.50    6.90 129-0.43979 0.59212-0.85948 0.71166-0.30251 0.43663
  -2   2  -3  159.20    6.30  56 0.54293-0.70167 0.83905-0.69107 0.04946-0.24291
  -2   2  -3  165.50    6.30 110-0.71609 0.55735-0.68110 0.82907-0.22337 0.02991
  -2   2  -3  161.40    6.20 124 0.34346-0.50220 0.90994-0.76197 0.26423-0.45768
  -2   2  -3  147.60    6.00 136-0.64178 0.48304-0.72388 0.87185-0.31693 0.12347
   2  -2   3  165.90    6.70  69 0.48162-0.32288 0.76416-0.91213 0.47560-0.28214
  -2   2  -4   56.30    3.10  54 0.54276-0.70792 0.83557-0.68744-0.02075-0.23204
  -2   2  -4   64.30    2.90 110-0.71605 0.55089-0.68114 0.82927-0.22336-0.02944
  -2   2  -4   54.40    2.50 135-0.62119 0.45603-0.74109 0.88922-0.31625 0.06345
   2  -2   4   32.80    2.00  67 0.49726-0.33211 0.78554-0.93367 0.41658-0.16378
  -2   2  -5   18.50    1.50  52 0.54078-0.71235 0.83003-0.68174-0.07492-0.23722
  -2   2  -5   21.50    1.40 110-0.72477 0.55320-0.67142 0.81971-0.22626-0.08588
  -2   2  -5   18.40    1.30 135-0.61376 0.44219-0.74708 0.89537-0.31595 0.00382
   2  -2   5   27.30    1.80  66 0.50324-0.33167 0.79358-0.94187 0.39094-0.07880
  -2   2  -6    7.20    1.10  51 0.53781-0.71579 0.82334-0.67489-0.12101-0.25047
  -2   2  -6    9.30    1.00 109-0.74078 0.56280-0.65289 0.80133-0.23159-0.13989
  -2   2  -6    9.30    0.90 135-0.61940 0.44142-0.74254 0.89099-0.31618-0.05529
   2  -2   6   10.10    1.50  66 0.50499-0.32701 0.79591-0.94435 0.38303-0.01156
  -2   2  -7   11.10    1.70  50 0.53412-0.71851 0.81574-0.66714-0.16248-0.26833
  -2   2  -7   11.50    1.20 108-0.76270 0.57831-0.62593 0.77453-0.23889-0.19192
  -2   2  -7   13.10    1.10 135-0.63768 0.45329-0.72738 0.87598-0.31681-0.11400
   2  -2   7   12.60    1.80  66 0.50444-0.32004 0.79518-0.94378 0.38554 0.04527
  -2   2  -8   20.40    2.00  48 0.52980-0.72060 0.80730-0.65854-0.20108-0.28907
  -2   2  -8   15.90    1.40 107-0.78928 0.59847-0.59045 0.73921-0.24778-0.24237
  -2   2  -8   12.60    1.20 137-0.66816 0.47735-0.70045 0.84921-0.31746-0.17269
   2  -2   8   22.70    1.90  66 0.50240-0.31159 0.79245-0.94121 0.39466 0.09549
  -2   2  -9   28.80    3.10  47 0.52488-0.72209 0.79803-0.64912-0.23777-0.31172
  -2   2  -9   45.40    2.70 105-0.81935 0.62213-0.54593 0.69484-0.25788-0.29161
  -2   2  -9   41.50    2.50 138-0.71059 0.51337-0.65912 0.80803-0.31748-0.23201
   2  -2   9   63.20    3.90  66 0.49926-0.30204 0.78824-0.93715 0.40823 0.14126
  -2   2 -10    1.60    1.90  46 0.51937-0.72300 0.78791-0.63885-0.27313-0.33570
  -2   2 -10    2.80    1.00 104-0.85176 0.64813-0.49129 0.64036-0.26883-0.34000
   2  -2  10    1.00    1.40  67 0.49521-0.29158 0.78277-0.93184 0.42491 0.18392
  -2   2 -11   11.20    2.60  45 0.51327-0.72331 0.77693-0.62771-0.30752-0.36064
  -2   2 -11    8.50    1.30 101-0.88530 0.67525-0.42474 0.57397-0.28026-0.38791
   2  -2  11   13.30    2.40  68 0.49036-0.28032 0.77617-0.92539 0.44387 0.22429
  -2   2 -12    5.10    1.10  99-0.91845 0.70199-0.34326 0.49264-0.29171-0.43579
   2  -2  12    9.40    1.70  68 0.48476-0.26830 0.76848-0.91786 0.46454 0.26296
  -2   2 -13    4.90    1.10  96-0.94896 0.72609-0.24122 0.39076-0.30252-0.48432
   2  -2  13    2.50    1.90  69 0.47843-0.25556 0.75973-0.90927 0.48653 0.30032
   2  -2  14    3.40    2.20  70 0.47137-0.24208 0.74991-0.89960 0.50954 0.33664
  -1   2  15    1.80    2.50  65 0.51001-0.48366 0.80255-0.65747 0.35913 0.52303
  -1   2  14    5.60    2.50  64 0.51689-0.49695 0.81149-0.66625 0.32288 0.49994
  -1   2  13    1.20    1.90  63 0.52304-0.50952 0.81927-0.67388 0.28577 0.47771
   1  -2 -13    1.30    0.70 136-0.65135 0.63782-0.71557 0.57018-0.31716-0.44632
  -1   2  12   12.00    2.80  62 0.52847-0.52136 0.82588-0.68033 0.24760 0.45655
  -1   2  12    5.20    0.90 118 0.54476-0.53765 0.81471-0.66916 0.25150 0.45264
  -1   2  11    0.90    2.30  60 0.53316-0.53246 0.83130-0.68559 0.20807 0.43674
  -1   2  11    2.10    0.70 114 0.64300-0.64230 0.74534-0.59964 0.23919 0.40561
   1  -2 -11    0.30    1.40  41 0.47961-0.48031 0.71852-0.86422-0.44981-0.19500
  -1   2  10    9.60    1.80  59 0.53708-0.54280 0.83544-0.68958 0.16680 0.41867
   1  -2 -10    7.30    2.10  41 0.48391-0.47819 0.72584-0.87170-0.43459-0.15088
  -1   2   9    8.10    1.50  58 0.54016-0.55228 0.83817-0.69216 0.12322 0.40291
   1  -2  -9   10.80    1.40  42 0.48725-0.47513 0.73157-0.87758-0.42226-0.10387
   1  -2  -9    8.90    0.70 102-0.87996 0.89208-0.43620 0.29019-0.27843-0.24770
  -1   2   8   44.40    3.30  57 0.54226-0.56080 0.83927-0.69310 0.07653 0.39026
   1  -2  -8   39.50    2.80  42 0.48948-0.47094 0.73538-0.88155-0.41385-0.05295
   1  -2  -8   40.00    2.10  98-0.92704 0.94558-0.31817 0.17200-0.29472-0.17207
  -1   2   7   17.30    1.70  55 0.54318-0.56813 0.83833-0.69201 0.02550 0.38195
   1  -2  -7   19.20    1.80  42 0.49025-0.46530 0.73671-0.88304-0.41086 0.00341
   1  -2  -7   20.00    1.10  96-0.94668 0.97163-0.25043 0.10411-0.30170-0.10576
  -1   2   6   75.30    4.00  53 0.54249-0.57386 0.83465-0.68816-0.03182 0.37993
   1  -2  -6   56.50    2.80  42 0.48899-0.45762 0.73453-0.88102-0.41572 0.06761
   1  -2  -6   56.40    2.40  95-0.95462 0.98598-0.21657 0.07009-0.30458-0.04353
  -1   2   5  195.90    8.10  51 0.53940-0.57718 0.82681-0.68017-0.09870 0.38748
   1  -2  -5   55.60    5.30  41 0.48450-0.44672 0.72686-0.87350-0.43242 0.14364
   1  -2  -5  196.40    5.50  95-0.95588 0.99366-0.21065 0.06401-0.30505 0.01627
  -1   2   4   59.70    3.20  49 0.53215-0.57635 0.81185-0.66506-0.18100 0.41044
   1  -2  -4   64.00    2.70  40 0.47426-0.43007 0.70944-0.85624-0.46794 0.23851
   1  -2  -4   58.90    2.40  95-0.95170 0.99589-0.22964 0.08284-0.30351 0.07408
  -1   2   3  177.40    7.00  46 0.51648-0.56709 0.78270-0.63574-0.28992 0.46002
   1  -2  -3  170.50    6.30  38 0.45205-0.40145 0.67213-0.81908-0.53514 0.36504
   1  -2  -3  152.60    5.70  97-0.94124 0.99185-0.27103 0.12408-0.29975 0.12965
  -1   2   2  830.10   27.90  41 0.48016-0.53718 0.71945-0.57235-0.44790 0.55867
   1  -2  -2  729.70   25.40  34 0.40050-0.34348 0.58706-0.73417-0.65716 0.54640
   1  -2  -2  791.20   25.70  98-0.92251 0.97953-0.33167 0.18456-0.29313 0.18237
  -1   2   1  550.00   18.80  32 0.38293-0.44636 0.55842-0.41116-0.69121 0.74263
  -1   2   1  562.50   19.00  95-0.95189 0.88846-0.22879 0.37605-0.30358 0.35501
   1  -2  -1  443.20   16.10  25 0.26680-0.20337 0.37186-0.51913-0.85586 0.80444
   1  -2  -1  510.10   16.10 101-0.89311 0.95654-0.40727 0.26001-0.28294 0.23152
  -1   2   0  213.90    8.30  17 0.12581-0.19566 0.14970-0.00228-0.96170 0.95378
  -1   2   0  250.50    8.40  99-0.91822 0.84837-0.34390 0.49132-0.29163 0.28372
   1  -2   0  214.10    8.70   8-0.04179 0.11164-0.10998-0.03744-0.99147 0.99939
   1  -2   0  272.10    9.10 104-0.85104 0.92089-0.49258 0.34517-0.26859 0.27650
  -1   2  -1  391.70   13.90  80 0.35410-0.43036 0.58091-0.43334 0.76507-0.83233
  -1   2  -1  406.20   13.50 101-0.88482 0.80856-0.42579 0.57336-0.28010 0.21284
   1  -2   1  383.50   14.10  88 0.20968-0.13342 0.36559-0.51317 0.92318-0.85592
   1  -2   1  459.00   14.70 107-0.79528 0.87154-0.58197 0.43439-0.24979 0.31705
  -1   2  -2  130.20    4.70  69 0.47919-0.56186 0.76079-0.61306 0.48396-0.61055
  -1   2  -2  121.10    4.50 103-0.85811 0.77544-0.47959 0.62732-0.27099 0.14439
   1  -2   2  142.50    5.50  78 0.37933-0.29666 0.61789-0.76563 0.72369-0.59710
   1  -2   2  150.40    5.50 110-0.72590 0.80857-0.67015 0.52242-0.22663 0.35323
   1  -2   2  129.50    5.10 136-0.65697 0.73964-0.71058 0.56285-0.31728 0.44387
  -1   2  -3  277.50    9.60  63 0.52074-0.60982 0.81638-0.66849 0.30030-0.48623
  -1   2  -3  238.30    9.30 104-0.84085 0.75177-0.51057 0.65846-0.26514 0.07921
  -1   2  -3  250.40    8.80 116 0.59094-0.68003 0.78434-0.63645 0.24631-0.43224
   1  -2   3  252.50    9.30  72 0.44419-0.35511 0.71157-0.85945 0.58669-0.40076
   1  -2   3  256.20    9.20 113-0.64386 0.73294-0.75275 0.60486-0.19946 0.38539
   1  -2   3  241.40    9.40 131-0.50815 0.59724-0.82113 0.67324-0.30916 0.49509
  -1   2  -4   66.90    2.80  59 0.53611-0.63161 0.83446-0.68642 0.17804-0.42331
  -1   2  -4   63.00    2.70 105-0.83349 0.73800-0.52304 0.67108-0.26265 0.01738
  -1   2  -4   57.40    2.40 123 0.37889-0.47439 0.89703-0.74898 0.26301-0.50828
   1  -2   4   83.40    3.90  70 0.47131-0.37582 0.74983-0.89788 0.50971-0.26444
  -1   2  -5  473.20   17.70  57 0.54184-0.64375 0.83917-0.69097 0.08844-0.39304
  -1   2  -5  454.80   17.00 104-0.83525 0.73333-0.52011 0.66831-0.26324-0.04137
  -1   2  -6  107.40    5.10  55 0.54319-0.65151 0.83797-0.68962 0.01723-0.38117
  -1   2  -6  106.10    4.30 104-0.84476 0.73644-0.50378 0.65213-0.26646-0.09749
   1  -2   6  133.20    5.70  68 0.48925-0.38092 0.77464-0.92299 0.44810-0.08415
  -1   2  -7   51.80    3.30  53 0.54215-0.65689 0.83362-0.68510-0.04284-0.38045
  -1   2  -7   52.80    2.50 103-0.86051 0.74577-0.47507 0.62358-0.27180-0.15148
   1  -2   7   60.20    3.50  67 0.49114-0.37640 0.77723-0.92574 0.44092-0.01763
  -1   2  -8   20.10    2.20  52 0.53959-0.66074 0.82724-0.67857-0.09571-0.38692
  -1   2  -8   22.00    1.70 102-0.88091 0.75976-0.43418 0.58284-0.27876-0.20386
   1  -2   8   15.90    2.10  68 0.49077-0.36962 0.77672-0.92539 0.44232 0.04030
  -1   2  -9   54.20    3.40  50 0.53592-0.66348 0.81937-0.67054-0.14369-0.39828
  -1   2  -9   45.10    2.70 100-0.90435 0.77679-0.38042 0.52924-0.28682-0.25514
   1  -2   9   66.90    4.00  68 0.48884-0.36128 0.77408-0.92291 0.44962 0.09234
  -1   2 -10   27.40    2.70  49 0.53133-0.66531 0.81026-0.66128-0.18820-0.41310
  -1   2 -10   26.80    1.90  98-0.92903 0.79506-0.31202 0.46100-0.29542-0.30588
   1  -2  10   29.30    2.70  68 0.48571-0.35173 0.76979-0.91877 0.46112 0.14018
  -1   2 -11    9.70    1.10  95-0.95266 0.81227-0.22544 0.37458-0.30386-0.35677
   1  -2  11   21.60    2.80  69 0.48159-0.34120 0.76411-0.91325 0.47572 0.18492
  -1   2 -12    4.10    0.90  92-0.97150 0.82470-0.11330 0.26259-0.31102-0.40896
   1  -2  12    5.40    1.70  69 0.47659-0.32979 0.75718-0.90648 0.49266 0.22732
   1  -2  13    0.60    1.80  70 0.47078-0.31756 0.74908-0.89853 0.51140 0.26791
   1  -2  14    2.30    2.90  70 0.46418-0.30455 0.73984-0.88944 0.53157 0.30708
   1  -2  15    2.20    2.30  71 0.45680-0.29076 0.72945-0.87921 0.55288 0.34511
   0   2  15   -0.60    2.10  64 0.51695-0.42094 0.81157-0.66658 0.32251 0.56718
   0   2  14    3.60    3.30  63 0.52352-0.43393 0.81986-0.67472 0.28265 0.54770
   0   2  13    6.10    2.70  61 0.52926-0.44608 0.82682-0.68152 0.24147 0.52954
   0   2  12    1.40    1.90  60 0.53414-0.45738 0.83238-0.68692 0.19866 0.51301
   0   2  11   21.10    2.90  59 0.53811-0.46776 0.83643-0.69081 0.15381 0.49853
   0  -2 -11   13.10    2.60  39 0.46448-0.53483 0.69293-0.83854-0.49901-0.15333
   0  -2 -11   14.60    1.10  93-0.96708 0.89673-0.14770 0.00209-0.30926-0.34307
   0   2  10    6.80    2.20  57 0.54106-0.47712 0.83879-0.69302 0.10634 0.48666
   0   2   9   65.10    4.10  56 0.54281-0.48528 0.83915-0.69323 0.05546 0.47820
   0  -2  -9   47.50    3.30  40 0.47030-0.52783 0.70274-0.84867-0.48083-0.05283
   0   2   8   28.40    2.60  54 0.54310-0.49198 0.83704-0.69096 0.00005 0.47427
   0  -2  -8   20.00    2.00  40 0.47108-0.52219 0.70405-0.85013-0.47834 0.00402
   0   2   7   66.80    3.80  53 0.54142-0.49672 0.83163-0.68539-0.06155 0.47653
   0  -2  -7   62.20    3.30  40 0.46981-0.51451 0.70191-0.84815-0.48239 0.06741
   0   2   6   46.40    3.00  51 0.53694-0.49865 0.82150-0.67511-0.13183 0.48748
   0  -2  -6   18.80    1.80  39 0.46558-0.50387 0.69479-0.84118-0.49562 0.13998
   0   2   5  126.80    6.50  48 0.52806-0.49619 0.80400-0.65745-0.21471 0.51101
   0  -2  -5  104.20    4.50  38 0.45666-0.48854 0.67983-0.82638-0.52212 0.22582
   0   2   4   49.70    3.50  45 0.51158-0.48611 0.77392-0.62721-0.31637 0.55334
   0  -2  -4   68.80    3.00  37 0.43958-0.46505 0.65138-0.79809-0.56834 0.33137
   0   2   3   59.60    2.90  41 0.48058-0.46153 0.72017-0.57331-0.44644 0.62407
   0  -2  -3   50.50    2.40  34 0.40685-0.42590 0.59745-0.74431-0.64405 0.46642
   0   2   2  169.20    6.30  35 0.41937-0.40673 0.61800-0.47098-0.61680 0.73509
   0  -2  -2  124.30    4.70  29 0.34154-0.35418 0.49144-0.63846-0.76049 0.64220
   0   2   1  134.50    4.90  26 0.29520-0.28898 0.41713-0.26995-0.82348 0.88244
   0  -2  -1  119.00    4.80  21 0.20926-0.21549 0.28074-0.42791-0.90921 0.85026
   0   2   0  371.50   13.30  14 0.07703-0.07722 0.07366 0.07366-0.98033 0.97994
   0  -2   0  341.90   13.30   9-0.01818 0.01837-0.07366-0.07366-0.99305 0.99344
   0   2  -1  120.20    5.40   1-0.16471 0.15810-0.29760 0.44509-0.95186 0.89213
   0   2  -1  144.80    5.40  86 0.25962-0.26622 0.44063-0.29315 0.88108-0.94080
   0  -2   1  139.70    5.40  91 0.16471-0.15810 0.29760-0.44509 0.95186-0.89213
   0  -2   1  132.10    5.10  95-0.95629 0.96290-0.20869 0.06121-0.30520 0.36492
   0   2  -2  204.60    7.00  75 0.40846-0.42148 0.66027-0.51262 0.66850-0.78756
   0   2  -2  156.90    6.50  92-0.96973 0.95672-0.12818 0.27582-0.31031 0.19124
   0  -2   2  152.90    6.00  82 0.32110-0.30808 0.53220-0.67984 0.81187-0.69280
   0  -2   2  132.10    4.90  99-0.91399 0.92700-0.35551 0.20786-0.29016 0.40922
   0   2  -3   64.10    2.90  69 0.48022-0.49965 0.76221-0.61441 0.48046-0.65886
   0   2  -3   46.50    2.30  94-0.96022 0.94079-0.18885 0.33664-0.30665 0.12825
   0  -2   3   60.60    2.60  76 0.39962-0.38019 0.64744-0.79524 0.68620-0.50780
   0  -2   3   49.00    2.20 104-0.84482 0.86425-0.50366 0.35587-0.26648 0.44488
   0   2  -4   70.90    2.80  64 0.51434-0.54018 0.80820-0.66024 0.33687-0.57461
   0   2  -4   60.40    2.80  95-0.95293 0.92709-0.22422 0.37217-0.30396 0.06622
   0  -2   4   76.50    3.70  73 0.43837-0.41253 0.70327-0.85122 0.60132-0.36358
   0  -2   4   74.30    3.30 109-0.74901 0.77485-0.64299 0.49504-0.23433 0.47207
   0  -2   4   74.00    2.90 133-0.58133 0.60718-0.77194 0.62399-0.31437 0.55211
   0   2  -5  151.90    5.50  61 0.53111-0.56337 0.82897-0.68086 0.22633-0.52341
   0   2  -5  106.40    5.00  96-0.95002 0.91776-0.23681 0.38491-0.30290 0.00582
   0   2  -5  121.00    4.30 124 0.35951-0.39177 0.90428-0.75617 0.26373-0.56080
   0  -2   5  152.50    6.30  71 0.45832-0.42606 0.73159-0.87970 0.54860-0.25152
   0   2  -6   56.80    2.60  58 0.53926-0.57793 0.83745-0.68918 0.13766-0.49408
   0   2  -6   41.10    2.10  95-0.95188 0.91321-0.22884 0.37710-0.30358-0.05284
   0  -2   6   48.30    3.00  70 0.46876-0.43009 0.74626-0.89452 0.51770-0.16128
   0   2  -7   69.40    3.80  56 0.54263-0.58771 0.83924-0.69082 0.06347-0.47923
   0   2  -7   59.60    2.70  95-0.95773 0.91265-0.20166 0.35008-0.30573-0.11003
   0  -2   7   79.90    4.50  69 0.47390-0.42882 0.75345-0.90187 0.50144-0.08569
   0   2  -8   30.10    2.40  54 0.54309-0.59458 0.83699-0.68841-0.00084-0.47426
   0   2  -8   23.70    1.50  93-0.96594 0.91444-0.15536 0.30393-0.30882-0.16628
   0  -2   8   27.70    2.20  69 0.47580-0.42431 0.75609-0.90466 0.49526-0.02017
   0  -2   9   56.40    3.50  69 0.47551-0.41761 0.75569-0.90442 0.49621 0.03823
   0   2 -10   11.00    1.90  51 0.53859-0.60292 0.82502-0.67613-0.11053-0.48324
   0  -2  10   11.90    2.30  70 0.47362-0.40930 0.75306-0.90195 0.50234 0.09143
   0   2 -11   18.10    2.40  50 0.53446-0.60519 0.81641-0.66737-0.15910-0.49401
   0  -2  11   28.60    2.60  70 0.47047-0.39974 0.74866-0.89770 0.51236 0.14075
   0  -2  12    1.50    1.60  70 0.46626-0.38911 0.74276-0.89196 0.52534 0.18711
   0  -2  13    4.40    2.00  71 0.46109-0.37753 0.73550-0.88486 0.54063 0.23116
   0  -2  15    2.50    2.50  72 0.44817-0.35179 0.71723-0.86690 0.57634 0.31413
   1   2  15    2.70    2.70  63 0.52226-0.35660 0.81830-0.67340 0.29076 0.60645
   1   2  14    1.70    2.90  62 0.52846-0.36921 0.82587-0.68081 0.24770 0.59018
   1   2  13    1.40    1.90  60 0.53370-0.38087 0.83189-0.68668 0.20296 0.57558
   1   2  12    4.80    1.90  59 0.53793-0.39151 0.83626-0.69089 0.15615 0.56305
   1   2  11    9.90    2.50  57 0.54104-0.40103 0.83877-0.69325 0.10677 0.55310
  -1  -2 -11   14.60    2.70  37 0.44624-0.58625 0.66244-0.80796-0.55097-0.10889
   1   2  10   29.20    2.90  56 0.54284-0.40924 0.83913-0.69345 0.05412 0.54640
  -1  -2 -10   22.30    2.50  38 0.44870-0.58230 0.66653-0.81221-0.54435-0.05617
   1   2   9   54.40    3.90  54 0.54307-0.41588 0.83687-0.69103-0.00270 0.54388
  -1  -2  -9   58.80    3.90  38 0.44959-0.57677 0.66801-0.81385-0.54193 0.00074
   1   2   8   14.60    2.10  52 0.54127-0.42050 0.83124-0.68525-0.06496 0.54681
  -1  -2  -8   12.60    1.60  38 0.44846-0.56924 0.66614-0.81213-0.54499 0.06314
   1   2   7   53.00    3.40  50 0.53672-0.42236 0.82104-0.67489-0.13446 0.55697
  -1  -2  -7   55.00    3.10  37 0.44460-0.55896 0.65971-0.80586-0.55532 0.13281
   1   2   6  108.60    5.50  48 0.52819-0.42025 0.80424-0.65794-0.21373 0.57690
   1   2   5  406.30   17.50  45 0.51349-0.41196 0.77732-0.63086-0.30635 0.61019
  -1  -2  -5  432.80   16.10  35 0.42275-0.52429 0.62357-0.77003-0.60910 0.30526
   1   2   4   54.60    3.50  42 0.48860-0.39348 0.73387-0.58725-0.41720 0.66170
  -1  -2  -4   54.90    2.90  33 0.39855-0.49367 0.58388-0.73049-0.66109 0.41660
   1   2   3  237.10   10.20  37 0.44596-0.35726 0.66198-0.51521-0.55170 0.73686
   1   2   2  114.60    5.50  31 0.37191-0.28962 0.54052-0.39360-0.71105 0.83687
  -1  -2  -2  111.30    4.90  26 0.28297-0.36526 0.39761-0.54454-0.83796 0.71214
   1   2   1  396.30   15.30  23 0.24719-0.17131 0.34073-0.19364-0.87578 0.94226
  -1  -2  -1  353.90   14.30  18 0.15836-0.23423 0.20065-0.34774-0.94446 0.87798
   1   2   0  226.50    9.60  13 0.06714 0.00232 0.05830 0.08894-0.98309 0.99023
  -1  -2   0  219.90    7.80   9-0.02205-0.04742-0.07962-0.06762-0.99292 0.98578
   1   2  -1  533.10   21.10   3-0.12288 0.18594-0.23404 0.38144-0.97144 0.91924
   1   2  -1  616.50   21.50  88 0.21240-0.14935 0.36970-0.22231 0.92117-0.97337
   1   2  -2  779.90   28.10  80 0.35411-0.29747 0.58093-0.43338 0.76505-0.87659
  -1  -2   2  804.60   29.90  85 0.26480-0.32144 0.44838-0.59594 0.87604-0.76450
   1   2  -3  200.70    8.30  73 0.43939-0.38917 0.70473-0.55702 0.59879-0.76967
  -1  -2   3  185.20    7.70  80 0.35070-0.40093 0.57592-0.72362 0.77025-0.59938
  -1  -2   3  147.60    5.50  92-0.97234 0.92211-0.10547-0.04224-0.31137 0.48224
   1   2  -4   74.00    3.80  68 0.48742-0.44361 0.77214-0.62427 0.45489-0.68510
  -1  -2   4   66.00    3.90  76 0.39950-0.44331 0.64727-0.79513 0.68644-0.45622
  -1  -2   4   54.90    2.30  98-0.93076 0.88695-0.30659 0.15873-0.29603 0.52624
   1   2  -5  226.80    9.40  64 0.51445-0.47705 0.80834-0.66032 0.33626-0.62581
  -1  -2   5  268.40   10.00  74 0.42732-0.46472 0.68744-0.83546 0.62760-0.33805
  -1  -2   5  217.50    7.80 137-0.67368 0.63628-0.69533 0.54731-0.31753 0.60708
   1   2  -6   67.70    3.30  61 0.52971-0.49873 0.82735-0.67917 0.23787-0.58676
  -1  -2   6   83.40    4.00  72 0.44335-0.47434 0.71037-0.85855 0.58883-0.23994
  -1  -2   6   66.20    2.80 111-0.69960 0.66862-0.69879 0.55061-0.21790 0.56679
   1   2  -7   21.10    1.80  59 0.53807-0.51349 0.83638-0.68805 0.15441-0.56264
  -1  -2   7   29.80    2.40  72 0.45245-0.47702 0.72329-0.87162 0.56490-0.15667
   1   2  -8   42.60    3.20  57 0.54208-0.52392 0.83924-0.69075 0.08185-0.54941
  -1  -2   8   53.40    3.20  71 0.45718-0.47534 0.72999-0.87848 0.55180-0.08423
   1   2  -9   10.50    1.80  55 0.54319-0.53144 0.83798-0.68933 0.01730-0.54421
  -1  -2   9   11.60    1.70  71 0.45899-0.47074 0.73254-0.88119 0.54668-0.01977
   1   2 -10   10.60    1.80  53 0.54221-0.53687 0.83377-0.68497-0.04125-0.54500
  -1  -2  10   14.20    2.00  71 0.45869-0.46403 0.73212-0.88092 0.54753 0.03872
   1   2 -11    3.50    2.20  52 0.53962-0.54070 0.82731-0.67835-0.09522-0.55036
  -1  -2  11    1.60    1.50  71 0.45678-0.45570 0.72942-0.87838 0.55293 0.09265
  -1  -2  12   10.50    2.80  72 0.45356-0.44607 0.72487-0.87398 0.56187 0.14305
  -1  -2  13   -0.90    1.60  72 0.44922-0.43531 0.71871-0.86798 0.57358 0.19067
  -1  -2  14    8.60    3.10  72 0.44386-0.42355 0.71110-0.86053 0.58753 0.23607
  -1  -2  15    5.10    2.50  73 0.43758-0.41085 0.70214-0.85172 0.60327 0.27967
   2   2  14   -1.20    2.10  61 0.53204-0.30313 0.83003-0.68506 0.21833 0.62708
   2   2  13    1.10    1.90  59 0.53677-0.31427 0.83512-0.69000 0.17055 0.61552
   2   2  12    4.40    1.90  58 0.54032-0.32424 0.83829-0.69301 0.12037 0.60636
   2   2  11   11.20    2.10  56 0.54253-0.33287 0.83926-0.69383 0.06726 0.60014
  -2  -2 -11   18.00    2.80  36 0.42470-0.63436 0.62677-0.77221-0.60460-0.06279
  -2  -2 -10    1.00    1.90  36 0.42581-0.62906 0.62861-0.77419-0.60200-0.00605
   2   2   9   46.80    3.50  53 0.54186-0.34502 0.83279-0.68705-0.05096 0.59967
  -2  -2  -9   57.20    4.20  36 0.42495-0.62179 0.62719-0.77293-0.60401 0.05530
   2   2   8   14.90    1.90  51 0.53802-0.34760 0.82378-0.67788-0.11829 0.60766
  -2  -2  -8   18.80    2.20  35 0.42154-0.61196 0.62157-0.76747-0.61189 0.12251
   2   2   7   13.30    1.70  49 0.53075-0.34673 0.80913-0.66307-0.19322 0.62326
  -2  -2  -7   13.60    1.60  35 0.41465-0.59866 0.61024-0.75630-0.62730 0.19726
   2   2   6    7.70    1.60  46 0.51855-0.34095 0.78643-0.64022-0.27799 0.64869
  -2  -2  -6    7.90    1.20  34 0.40280-0.58040 0.59083-0.73704-0.65245 0.28175
   2   2   5   18.00    1.80  43 0.49898-0.32779 0.75178-0.60542-0.37540 0.68676
  -2  -2  -5   20.80    1.60  32 0.38354-0.55472 0.55940-0.70577-0.69009 0.37872
  -2  -2  -4   27.80    1.70  30 0.35273-0.51750 0.50948-0.65601-0.74312 0.49109
   2   2   3  126.90    5.80  35 0.41849-0.26013 0.61656-0.46988-0.61877 0.81146
  -2  -2  -3  106.80    4.20  27 0.30364-0.46200 0.43061-0.57729-0.81301 0.62032
   2   2   2  117.60    4.50  29 0.34079-0.18884 0.49023-0.34339-0.76163 0.89497
  -2  -2  -2  124.80    4.80  22 0.22641-0.37835 0.30781-0.45465-0.89490 0.76156
   2   2   1  225.90    8.30  22 0.22493-0.07939 0.30547-0.15848-0.89619 0.97020
  -2  -2  -1  228.90    8.80  16 0.11146-0.25700 0.12729-0.27429-0.96806 0.89405
   2   2   0  486.90   17.00  14 0.07417 0.06495 0.06922 0.07793-0.98116 0.99583
  -2  -2   0  505.30   17.10   8-0.03770-0.10142-0.10370-0.04345-0.99188 0.97721
   2   2  -1  651.10   26.30   5-0.08275 0.21546-0.17277 0.32008-0.98422 0.93955
   2   2  -1  851.00   26.90  89 0.19262-0.05991 0.33985-0.19254 0.93503-0.97970
   2   2  -2  190.80    6.80  82 0.31922-0.19293 0.52942-0.38196 0.81431-0.91831
  -2  -2   2  175.40    6.70  88 0.21114-0.33743 0.36780-0.51526 0.92210-0.81810
   2   2  -3  368.60   13.20  76 0.40649-0.28661 0.65741-0.50979 0.67253-0.83587
  -2  -2   3  307.00   11.90  83 0.29970-0.41958 0.50045-0.64806 0.83839-0.67504
   2   2  -4    5.40    1.00  71 0.46200-0.34853 0.73678-0.58901 0.53799-0.76067
  -2  -2   4   12.80    1.70  79 0.35612-0.46959 0.58389-0.73166 0.76195-0.53927
   2   2  -5  149.00    6.70  67 0.49648-0.38942 0.78448-0.63655 0.41980-0.70182
  -2  -2   5  124.80    5.10  77 0.39129-0.49834 0.63533-0.78326 0.70209-0.42007
  -2  -2   5   88.80    3.70  92-0.97116 0.86411-0.11630-0.03163-0.31088 0.59291
   2   2  -6    9.10    1.20  64 0.51777-0.41713 0.81262-0.66453 0.31786-0.65922
  -2  -2   6   11.70    1.40  75 0.41317-0.51381 0.66707-0.81515 0.65872-0.31736
  -2  -2   6    8.10    0.70 100-0.90781 0.80717-0.37169 0.22360-0.28802 0.62938
   2   2  -7   46.00    2.90  61 0.53074-0.43651 0.82855-0.68031 0.22945-0.63015
  -2  -2   7   33.00    2.40  74 0.42668-0.52091 0.68653-0.83477 0.62906-0.22836
  -2  -2   7   30.70    1.60 109-0.75479 0.66056-0.63589 0.48765-0.23625 0.63695
   2   2  -8    9.90    1.40  59 0.53827-0.45046 0.83658-0.68818 0.15167-0.61171
  -2  -2   8    9.00    1.50  73 0.43474-0.52255 0.69808-0.84647 0.61017-0.15013
   2   2  -9   35.40    3.10  57 0.54207-0.46067 0.83924-0.69068 0.08213-0.60151
  -2  -2   9   25.80    2.40  73 0.43906-0.52046 0.70425-0.85281 0.59962-0.08024
   2   2 -10   12.10    2.00  55 0.54319-0.46820 0.83806-0.68935 0.01898-0.59770
  -2  -2  10   11.00    1.90  73 0.44070-0.51569 0.70660-0.85531 0.59553-0.01681
   2   2 -11    2.70    1.50  53 0.54227-0.47370 0.83397-0.68510-0.03917-0.59888
  -2  -2  11    0.80    1.40  73 0.44032-0.50889 0.70605-0.85492 0.59649 0.04156
  -2  -2  12    5.50    1.90  73 0.43832-0.50048 0.70320-0.85222 0.60144 0.09595
  -2  -2  13    0.60    1.80  73 0.43498-0.49073 0.69842-0.84760 0.60959 0.14714
  -2  -2  14    4.80    3.10  74 0.43046-0.47980 0.69195-0.84129 0.62032 0.19575
  -2  -2  15   -1.80    2.30  74 0.42488-0.46781 0.68395-0.83344 0.63315 0.24226
   3   2  14    0.50    2.20  60 0.53454-0.23598 0.83280-0.68793 0.19471 0.65823
   3   2  13    3.50    2.80  58 0.53880-0.24665 0.83705-0.69202 0.14439 0.64920
   3   2  12    0.30    1.90  57 0.54172-0.25598 0.83912-0.69393 0.09148 0.64278
   3   2  11   19.10    3.10  55 0.54311-0.26379 0.83869-0.69335 0.03540 0.63952
  -3  -2 -10    2.10    1.90  34 0.39922-0.67213 0.58498-0.73048-0.65974 0.04416
   3   2   9   18.40    2.50  52 0.53998-0.27348 0.82813-0.68247-0.08940 0.64564
  -3  -2  -9   22.80    2.40  33 0.39634-0.66283 0.58026-0.72592-0.66551 0.10927
   3   2   8    5.20    1.40  50 0.53435-0.27427 0.81619-0.67038-0.16021 0.65711
  -3  -2  -8    5.80    1.30  33 0.39035-0.65043 0.57049-0.71631-0.67721 0.18031
   3   2   7   20.90    2.60  47 0.52477-0.27110 0.79783-0.65186-0.23851 0.67608
  -3  -2  -7   40.30    2.90  32 0.38019-0.63386 0.55397-0.69994-0.69624 0.25867
   3   2   6   85.50    4.70  45 0.50966-0.26241 0.77052-0.62440-0.32608 0.70431
  -3  -2  -6   75.80    4.10  31 0.36424-0.61150 0.52810-0.67422-0.72423 0.34600
  -3  -2  -5   69.00    3.60  29 0.33999-0.58083 0.48894-0.63522-0.76283 0.44394
   3   2   4  148.70    6.60  38 0.45171-0.21728 0.67155-0.52511-0.53610 0.79565
  -3  -2  -4  144.70    5.80  27 0.30363-0.53806 0.43060-0.57703-0.81302 0.55346
   3   2   3  180.10    7.30  34 0.39957-0.17155 0.58554-0.43895-0.65905 0.85926
  -3  -2  -3  163.70    6.60  24 0.24980-0.47781 0.34486-0.49145-0.87324 0.67303
   3   2   2   32.60    2.50  28 0.32342-0.10181 0.46230-0.31555-0.78676 0.92764
  -3  -2  -2   59.50    2.60  19 0.17220-0.39380 0.22238-0.36913-0.93590 0.79503
   3   2   1   10.60    1.00  22 0.21862-0.00343 0.29551-0.14861-0.90156 0.98309
  -3  -2  -1    3.90    0.80  13 0.06712-0.28231 0.05827-0.20517-0.98309 0.90155
   3   2   0  184.20    7.30  15 0.09003 0.11874 0.09389 0.05317-0.97618 0.99838
  -3  -2   0  211.60    7.80   7-0.05951-0.14926-0.13718-0.00988-0.98904 0.96684
   3   2  -1   13.50    1.30   8-0.04362 0.24598-0.11278 0.26000-0.99127 0.95413
   3   2  -1   10.90    0.90  90 0.18890 0.01346 0.33423-0.18702 0.93745-0.97459
   3   2  -2   91.90    4.50   1-0.15996 0.35591-0.29041 0.43778-0.95441 0.85793
   3   2  -2  123.60    4.60  83 0.30004-0.10409 0.50095-0.35358 0.83799-0.93446
  -3  -2   2   77.80    3.60  91 0.15996-0.35591 0.29041-0.43778 0.95441-0.85793
   3   2  -3    0.20    0.90  77 0.38348-0.19394 0.62396-0.47643 0.71635-0.87217
  -3  -2   3    1.40    0.80  86 0.24810-0.43763 0.42337-0.57089 0.89182-0.73601
   3   2  -4  222.60    8.00  73 0.44139-0.25827 0.70759-0.55990 0.59379-0.80895
  -3  -2   4  174.10    7.40  82 0.30963-0.49276 0.51520-0.66289 0.82642-0.61127
   3   2  -5    2.70    0.90  69 0.48020-0.30349 0.76219-0.61435 0.48051-0.75501
  -3  -2   5    2.30    0.90  80 0.35107-0.52778 0.57645-0.72429 0.76970-0.49521
   3   2  -6  101.90    4.90  66 0.50582-0.33552 0.79702-0.64902 0.37918-0.71302
  -3  -2   6   97.30    4.70  78 0.37859-0.54889 0.61682-0.76482 0.72497-0.39114
   3   2  -7   15.60    1.80  63 0.52252-0.35863 0.81861-0.67046 0.28915-0.68232
   3   2  -7   13.70    1.00 122 0.42425-0.26037 0.87825-0.73010 0.26086-0.65403
  -3  -2   7   14.00    1.00  96-0.94612 0.78224-0.25261 0.10446-0.30150 0.69467
  -3  -2   7   16.10    0.80 136-0.64991 0.48602-0.71683 0.56868-0.31713 0.71030
   3   2  -8   15.80    2.20  60 0.53310-0.37562 0.83122-0.68291 0.20872-0.66123
  -3  -2   8   18.10    2.20  75 0.40841-0.56588 0.66019-0.80850 0.66861-0.21610
  -3  -2   8   15.30    0.90 107-0.78617 0.62869-0.59479 0.44648-0.24674 0.69925
   3   2  -9   56.00    3.90  58 0.53936-0.38830 0.83753-0.68907 0.13614-0.64799
  -3  -2   9   68.10    4.10  75 0.41560-0.56665 0.67057-0.81903 0.65357-0.14172
   3   2 -10    5.30    2.10  56 0.54246-0.39782 0.83927-0.69065 0.06990-0.64109
  -3  -2  10    3.60    2.00  75 0.41950-0.56414 0.67619-0.82481 0.64513-0.07395
   3   2 -11    3.40    2.30  55 0.54316-0.40493 0.83755-0.68877 0.00876-0.63928
  -3  -2  11    7.50    2.30  74 0.42091-0.55914 0.67823-0.82701 0.64202-0.01150
  -3  -2  12   13.40    2.90  74 0.42037-0.55219 0.67745-0.82638 0.64321 0.04665
  -3  -2  13    6.40    2.80  75 0.41822-0.54363 0.67436-0.82344 0.64791 0.10129
  -3  -2  14    1.80    2.20  75 0.41470-0.53369 0.66928-0.81852 0.65548 0.15306
  -3  -2  15    1.70    2.50  75 0.40996-0.52254 0.66243-0.81183 0.66542 0.20246
   4   2  14    3.30    3.40  59 0.53621-0.16799 0.83456-0.68977 0.17697 0.68349
   4   2  13    0.00    2.10  58 0.54007-0.17827 0.83811-0.69317 0.12460 0.67652
   4   2  12    2.70    2.90  56 0.54247-0.18708 0.83927-0.69418 0.06952 0.67227
   4   2  10   18.90    2.50  53 0.54185-0.19929 0.83277-0.68736-0.05116 0.67427
  -4  -2 -10   16.30    2.30  31 0.36892-0.71148 0.53567-0.68108-0.71625 0.09315
   4   2   9   39.40    3.40  51 0.53802-0.20187 0.82378-0.67821-0.11830 0.68207
  -4  -2  -9   24.40    2.40  31 0.36381-0.69996 0.52740-0.67297-0.72496 0.16119
   4   2   8   18.00    2.20  49 0.53097-0.20124 0.80956-0.66384-0.19130 0.69574
  -4  -2  -8   24.40    2.20  30 0.35509-0.68483 0.51330-0.65903-0.73932 0.23489
   4   2   7   40.00    3.30  46 0.51966-0.19633 0.78844-0.64257-0.27138 0.71647
  -4  -2  -7   49.10    3.30  29 0.34162-0.66495 0.49157-0.63745-0.76037 0.31528
   4   2   6   16.70    1.60  44 0.50253-0.18562 0.75797-0.61194-0.35983 0.74558
  -4  -2  -6   14.60    1.60  28 0.32174-0.63865 0.45962-0.60565-0.78908 0.40332
  -4  -2  -5   20.70    1.70  26 0.29311-0.60360 0.41378-0.55997-0.82602 0.49961
   4   2   4   11.80    1.40  37 0.44072-0.13664 0.65327-0.50693-0.56541 0.83249
  -4  -2  -4   16.00    1.60  24 0.25250-0.55659 0.34916-0.49550-0.87057 0.60349
   4   2   3  187.00    7.50  33 0.38860-0.09093 0.56764-0.42114-0.68056 0.88830
  -4  -2  -3  183.90    7.60  20 0.19604-0.49371 0.25989-0.40639-0.91938 0.71164
   4   2   2    9.90    1.50  28 0.31653-0.02527 0.45125-0.30459-0.79618 0.94459
  -4  -2  -2    4.30    0.80  16 0.12020-0.41145 0.14093-0.28759-0.96428 0.81587
   4   2   1  156.10    6.50  22 0.22251 0.06233 0.30166-0.15485-0.89826 0.98733
  -4  -2  -1  172.40    6.90  11 0.02449-0.30934-0.00781-0.13901-0.99114 0.90208
   4   2   0   43.20    2.80  16 0.11108 0.16735 0.12670 0.02027-0.96822 0.99794
   4   2  -1  119.30    6.50  10-0.00513 0.27715-0.05355 0.20068-0.99312 0.96351
   4   2  -1  162.00    6.00  89 0.19513 0.07689 0.34364-0.19651 0.93336-0.96297
   4   2  -2   21.00    1.80   4-0.11089 0.37649-0.21576 0.36304-0.97586 0.88691
   4   2  -2   24.50    1.70  84 0.29245-0.02684 0.48965-0.34236 0.84676-0.93572
   4   2  -3    0.70    1.10  78 0.36964-0.11045 0.60373-0.45629 0.74021-0.88850
  -4  -2   3    2.20    0.90  89 0.19672-0.45591 0.34604-0.49348 0.93229-0.78400
   4   2  -4   25.70    1.70  74 0.42669-0.17391 0.68654-0.53895 0.62904-0.83667
  -4  -2   4    7.30    1.40  85 0.26119-0.51397 0.44299-0.59058 0.87956-0.67193
   4   2  -5    6.00    1.10  70 0.46722-0.22085 0.74411-0.59636 0.52242-0.78938
  -4  -2   5    3.30    1.40  83 0.30756-0.55392 0.51212-0.65987 0.82898-0.56201
   4   2  -6  113.00    5.80  67 0.49542-0.25546 0.78305-0.63514 0.42409-0.75040
  -4  -2   6   82.60    4.50  80 0.34017-0.58012 0.56040-0.70831 0.78576-0.45945
   4   2  -7   18.30    1.90  64 0.51474-0.28120 0.80872-0.66065 0.33472-0.72036
   4   2  -7   15.90    1.30 124 0.35819-0.12465 0.90476-0.75669 0.26377-0.64941
  -4  -2   7   11.50    1.60  79 0.36282-0.59636 0.59372-0.74179 0.75137-0.36573
  -4  -2   7   10.30    0.90 129-0.43994 0.20640-0.85941 0.71135-0.30252 0.68817
   4   2  -8   41.30    3.50  62 0.52768-0.30055 0.82493-0.67672 0.25359-0.69857
   4   2  -8   36.30    2.00 118 0.52679-0.29967 0.82556-0.67734 0.25326-0.69825
  -4  -2   8   37.00    2.80  78 0.37830-0.60543 0.61639-0.76461 0.72548-0.28050
  -4  -2   8   26.50    1.50  94-0.96249 0.73536-0.17635 0.02813-0.30750 0.75249
  -4  -2   8   25.50    1.40 139-0.73947 0.51235-0.62805 0.47984-0.31680 0.76178
   4   2  -9   -0.60    1.70  60 0.53597-0.31526 0.83432-0.68594 0.17959-0.68391
  -4  -2   9   -1.10    1.30  77 0.38857-0.60929 0.63139-0.77976 0.70711-0.20279
  -4  -2   9    2.50    0.30 108-0.77156 0.55084-0.61447 0.46610-0.24185 0.74617
   4   2 -10   21.50    3.00  58 0.54079-0.32649 0.83862-0.69009 0.11157-0.67523
  -4  -2  10   33.00    3.30  77 0.39499-0.60929 0.64072-0.78925 0.69513-0.13147
   4   2 -11    6.60    1.80  56 0.54294-0.33505 0.83903-0.69034 0.04849-0.67149
  -4  -2  11   10.00    2.00  76 0.39844-0.60633 0.64574-0.79443 0.68848-0.06549
  -4  -2  12   11.30    2.10  76 0.39958-0.60105 0.64738-0.79623 0.68628-0.00395
  -4  -2  13    0.20    1.80  76 0.39881-0.59387 0.64627-0.79527 0.68777 0.05390
  -4  -2  14   -0.20    3.00  76 0.39645-0.58509 0.64284-0.79199 0.69234 0.10867
  -4  -2  15    0.80    3.30  77 0.39268-0.57492 0.63737-0.78668 0.69948 0.16087
   5   2  13   -3.80    2.90  58 0.54081-0.10935 0.83863-0.69378 0.11122 0.69744
   5   2  12    2.30    2.30  56 0.54283-0.11779 0.83914-0.69413 0.05448 0.69484
   5   2  11   11.90    2.30  54 0.54303-0.12440 0.83668-0.69152-0.00554 0.69552
   5   2  10    4.90    2.40  52 0.54106-0.12884 0.83070-0.68538-0.06948 0.70012
  -5  -2 -10    4.00    1.70  29 0.33495-0.74717 0.48083-0.62615-0.77031 0.13967
   5   2   9    3.10    2.10  50 0.53641-0.13060 0.82039-0.67491-0.13810 0.70940
   5   2   8    2.80    1.90  48 0.52838-0.12899 0.80460-0.65897-0.21228 0.72424
  -5  -2  -8    7.00    1.80  28 0.31607-0.71546 0.45051-0.59614-0.79680 0.28484
   5   2   7   20.80    2.00  46 0.51594-0.12296 0.78172-0.63593-0.29296 0.74558
  -5  -2  -7   15.00    2.10  27 0.29941-0.69239 0.42385-0.56964-0.81831 0.36568
   5   2   6   91.50    5.20  43 0.49765-0.11108 0.74948-0.60353-0.38104 0.77432
  -5  -2  -6   93.30    5.10  25 0.27600-0.66257 0.38650-0.53245-0.84584 0.45256
   5   2   5    3.20    1.20  40 0.47148-0.09133 0.70474-0.55864-0.47703 0.81098
  -5  -2  -5    2.90    1.10  23 0.24378-0.62394 0.33532-0.48142-0.87905 0.54511
   5   2   4   36.00    2.70  36 0.43477-0.06103 0.64341-0.49715-0.58043 0.85504
  -5  -2  -4   39.10    2.50  21 0.20027-0.57401 0.26655-0.41280-0.91621 0.64160
   5   2   3   19.00    1.80  32 0.38437-0.01704 0.56076-0.41434-0.68854 0.90381
  -5  -2  -3   19.80    1.60  17 0.14290-0.51022 0.17643-0.32284-0.95314 0.73787
   5   2   2   72.40    3.70  28 0.31742 0.04349 0.45268-0.30611-0.79498 0.95091
  -5  -2  -2   66.90    3.40  14 0.07009-0.43101 0.06288-0.20945-0.98230 0.82637
   5   2   1   18.80    1.70  23 0.23320 0.12130 0.31856-0.17184-0.88887 0.98546
  -5  -2  -1   11.80    1.00   9-0.01695-0.33755-0.07177-0.07495-0.99308 0.89649
   5   2   0   71.50    3.70  17 0.13542 0.21266 0.16473-0.01785-0.95702 0.99427
  -5  -2   0   57.60    2.90   4-0.11268-0.23540-0.21849 0.07161-0.97523 0.93798
   5   2  -1   47.10    3.10  12 0.03292 0.30875 0.00524 0.14180-0.99004 0.96796
   5   2  -1   53.50    2.90  89 0.20785 0.13383 0.36283-0.21580 0.92451-0.94659
   5   2  -2   83.30    4.30   6-0.06352 0.39878-0.14332 0.29051-0.98834 0.90692
   5   2  -2  115.00    4.90  84 0.29324 0.04202 0.49083-0.34363 0.84586-0.92729
   5   2  -3   95.80    4.50   2-0.14598 0.47483-0.26919 0.41653-0.96143 0.82067
   5   2  -3  121.20    5.30  79 0.36349-0.03464 0.59470-0.44736 0.75029-0.89105
   5   2  -4   13.50    1.50  75 0.41779-0.09535 0.67373-0.52623 0.64885-0.84895
  -5  -2   4    7.60    1.40  88 0.21165-0.53409 0.36857-0.51607 0.92173-0.72163
   5   2  -5  108.20    5.30  71 0.45814-0.14212 0.73134-0.58368 0.54910-0.80854
  -5  -2   5   98.30    5.30  85 0.26158-0.57760 0.44357-0.59123 0.87919-0.61975
   5   2  -6    9.90    1.50  68 0.48741-0.17781 0.77213-0.62431 0.45491-0.77369
  -5  -2   6    7.20    1.30  83 0.29851-0.60812 0.49868-0.64650 0.83978-0.52100
   5   2  -7   59.00    3.50  65 0.50827-0.20508 0.80026-0.65229 0.36761-0.74573
   5   2  -7   46.60    2.90 124 0.33796-0.03477 0.91181-0.76384 0.26438-0.64249
  -5  -2   7   71.00    4.20  81 0.32537-0.62856 0.53852-0.68650 0.80624-0.42812
  -5  -2   7   67.20    3.60 127-0.38783 0.08464-0.88432 0.73634-0.29644 0.67455
   5   2  -8   25.00    2.60  63 0.52282-0.22604 0.81900-0.67087 0.28718-0.72463
   5   2  -8   24.60    2.10 120 0.46672-0.16994 0.85823-0.71010 0.25820-0.69565
  -5  -2   8   22.70    2.50  80 0.34459-0.64137 0.56692-0.71505 0.77935-0.34189
  -5  -2   8   20.60    1.40 133-0.57881 0.28203-0.77379 0.62566-0.31422 0.75168
   5   2  -9   19.00    2.70  61 0.53263-0.24226 0.83070-0.68242 0.21299-0.70978
   5   2  -9   14.40    1.40 116 0.60482-0.31445 0.77447-0.62618 0.24455-0.74134
  -5  -2   9   20.20    2.30  79 0.35807-0.64844 0.58675-0.73503 0.75891-0.26212
  -5  -2   9   11.80    0.90  93-0.96622 0.67585-0.15347 0.00519-0.30893 0.80572
   5   2 -10   -0.20    2.20  58 0.53881-0.25485 0.83706-0.68862 0.14425-0.70038
  -5  -2  10    4.10    2.20  79 0.36716-0.65112 0.60009-0.74853 0.74432-0.18819
  -5  -2  11    3.20    1.60  78 0.37285-0.65040 0.60843-0.75703 0.73483-0.11936
  -5  -2  12    0.80    1.90  78 0.37585-0.64698 0.61281-0.76156 0.72972-0.05492
  -5  -2  13    2.10    2.10  78 0.37664-0.64136 0.61397-0.76288 0.72836 0.00579
  -5  -2  14    1.40    2.20  78 0.37558-0.63389 0.61242-0.76149 0.73018 0.06331
   6   2  11    6.50    2.20  54 0.54288-0.05459 0.83603-0.69095-0.01486 0.71236
   6   2  10    0.40    1.70  52 0.54052-0.05865 0.82941-0.68418-0.07982 0.71799
   6   2   9   11.60    2.10  50 0.53541-0.05994 0.81833-0.67294-0.14924 0.72807
  -6  -2  -9    8.00    2.00  26 0.28771-0.76317 0.40517-0.55056-0.83244 0.25362
   6   2   8    9.20    1.80  48 0.52684-0.05779 0.80169-0.65615-0.22384 0.74333
  -6  -2  -8    5.40    1.50  25 0.27362-0.74267 0.38271-0.52826-0.84848 0.32899
   6   2   7   16.70    2.20  45 0.51386-0.05123 0.77800-0.63230-0.30433 0.76448
  -6  -2  -7    9.40    2.00  24 0.25406-0.71670 0.35163-0.49733-0.86901 0.40886
   6   2   6   42.80    3.30  43 0.49518-0.03895 0.74520-0.59935-0.39129 0.79210
  -6  -2  -6   35.60    2.80  22 0.22766-0.68388 0.30980-0.45566-0.89380 0.49299
   6   2   5   63.70    4.10  40 0.46904-0.01923 0.70062-0.55461-0.48482 0.82630
  -6  -2  -5   59.30    3.70  20 0.19275-0.64256 0.25471-0.40072-0.92180 0.58032
   6   2   4    8.70    1.60  36 0.43331 0.01009 0.64098-0.49482-0.58404 0.86617
  -6  -2  -4   15.00    1.80  18 0.14754-0.59094 0.18371-0.32987-0.95062 0.66849
   6   2   3   74.00    3.60  32 0.38562 0.05136 0.56279-0.41647-0.68620 0.90900
  -6  -2  -3   82.60    4.30  15 0.09058-0.52757 0.09475-0.24108-0.97600 0.75320
   6   2   2   45.40    2.80  28 0.32410 0.10647 0.46339-0.31692-0.78582 0.94928
  -6  -2  -2   38.70    2.40  11 0.02157-0.45214-0.01232-0.13416-0.99147 0.82801
   6   2   1    2.90    1.10  23 0.24858 0.17558 0.34293-0.19629-0.87443 0.97855
  -6  -2  -1    3.10    0.90   7-0.05755-0.36661-0.13417-0.01247-0.98936 0.88524
   6   2   0   42.00    2.60  19 0.16200 0.25575 0.20637-0.05958-0.94228 0.98706
  -6  -2   0   47.00    2.50   2-0.14199-0.27575-0.26312 0.11633-0.96331 0.91852
   6   2  -1    9.90    1.40  14 0.07067 0.34066 0.06378 0.08317-0.98214 0.96758
   6   2  -1   13.80    1.60  88 0.22500 0.18633 0.38867-0.24172 0.91147-0.92603
   6   2  -2   91.40    4.70   9-0.01751 0.42243-0.07263 0.21973-0.99307 0.91918
   6   2  -2  117.70    5.20  83 0.30015 0.10477 0.50111-0.35401 0.83786-0.91176
   6   2  -3    2.20    1.30   5-0.09604 0.49454-0.19309 0.34035-0.98062 0.84739
   6   2  -3    5.60    1.10  79 0.36350 0.03500 0.59473-0.44747 0.75027-0.88350
   6   2  -4   33.50    2.50   1-0.16159 0.55368-0.29287 0.44028-0.95355 0.76097
   6   2  -4   48.70    2.80  75 0.41409-0.02200 0.66839-0.52098 0.65678-0.84935
  -6  -2   4   38.90    3.00  91 0.16159-0.55368 0.29287-0.44028 0.95355-0.76097
   6   2  -5   27.70    2.60  72 0.45299-0.06732 0.72406-0.57649 0.56342-0.81533
  -6  -2   5   16.90    1.80  88 0.21383-0.59951 0.37186-0.51943 0.92010-0.66819
   6   2  -6   19.30    2.30  69 0.48216-0.10290 0.76490-0.61717 0.47373-0.78498
  -6  -2   6   12.70    1.70  86 0.25422-0.63348 0.43254-0.58027 0.88620-0.57495
   6   2  -7   10.80    1.70  66 0.50361-0.13076 0.79407-0.64619 0.38928-0.75986
   6   2  -7    8.80    1.50 124 0.33797 0.03488 0.91181-0.76393 0.26438-0.63497
  -6  -2   7    7.50    1.50  84 0.28479-0.65764 0.47824-0.62613 0.85528-0.48469
   6   2  -8   12.10    2.20  63 0.51905-0.15261 0.81425-0.66621 0.31044-0.74036
   6   2  -8   10.90    1.40 121 0.44183-0.07539 0.87026-0.72222 0.25984-0.68976
  -6  -2   8    9.40    2.20  83 0.30756-0.67400 0.51213-0.66017 0.82896-0.39904
   6   2  -9    2.50    1.60  61 0.52983-0.16980 0.82748-0.67929 0.23696-0.72623
   6   2  -9    1.60    1.20 117 0.55369-0.19367 0.80912-0.66093 0.25058-0.73984
  -6  -2   9    1.70    2.00  82 0.32422-0.68424 0.53682-0.68501 0.80777-0.31850
  -6  -2   9    0.50    0.70 137-0.68231 0.32229-0.68719 0.53899-0.31759 0.80686
   6   2 -10    2.20    1.60  59 0.53695-0.18334 0.83531-0.68696 0.16834-0.71694
  -6  -2  10    2.10    1.60  81 0.33607-0.68968 0.55435-0.70270 0.79158-0.24298
  -6  -2  10    2.20    0.50  94-0.95950 0.60589-0.19265 0.04430-0.30638 0.85499
  -6  -2  11    1.80    1.80  80 0.34413-0.69132 0.56623-0.71474 0.78003-0.17209
  -6  -2  12    2.40    1.90  80 0.34913-0.68991 0.57360-0.72226 0.77262-0.10534
  -6  -2  13   -1.60    2.90  80 0.35162-0.68599 0.57727-0.72609 0.76886-0.04224
  -6  -2  14   -1.20    3.00  80 0.35202-0.67997 0.57785-0.72683 0.76826 0.01770
   7   2  11   -0.50    1.90  54 0.54284 0.01510 0.83587-0.69089-0.01690 0.72194
   7   2  10    6.60    2.10  52 0.54038 0.01115 0.82907-0.68393-0.08242 0.72811
   7   2   9    3.20    1.70  50 0.53513 0.00998 0.81778-0.67248-0.15212 0.73847
  -7  -2  -9    4.90    1.80  23 0.24461-0.78973 0.33663-0.48193-0.87827 0.29191
   7   2   8   16.10    2.20  48 0.52646 0.01224 0.80098-0.65553-0.22660 0.75361
  -7  -2  -8    8.50    1.90  22 0.22811-0.76681 0.31051-0.45596-0.89341 0.36639
   7   2   7   19.30    2.70  45 0.51348 0.01881 0.77731-0.63170-0.30639 0.77406
  -7  -2  -7   14.60    2.00  21 0.20605-0.73835 0.27567-0.42128-0.91174 0.44406
   7   2   6   44.10    3.40  43 0.49505 0.03083 0.74497-0.59921-0.39182 0.80016
   7   2   5    5.70    1.40  40 0.46969 0.04977 0.70171-0.55579-0.48277 0.83177
   7   2   4    9.80    1.80  37 0.43568 0.07737 0.64491-0.49884-0.57817 0.86784
  -7  -2  -4    7.30    1.30  15 0.09472-0.60777 0.10120-0.24728-0.97454 0.68488
   7   2   3   21.80    1.90  33 0.39125 0.11539 0.57196-0.42573-0.67548 0.90581
  -7  -2  -3   12.50    1.40  12 0.03915-0.54579 0.01488-0.16111-0.98907 0.75875
   7   2   2    9.70    1.30  29 0.33511 0.16512 0.48108-0.33470-0.77008 0.94106
  -7  -2  -2   11.30    1.60   8-0.02567-0.47456-0.08519-0.06120-0.99276 0.82177
   7   2   1   46.30    2.70  25 0.26732 0.22649 0.37269-0.22614-0.85531 0.96695
  -7  -2  -1   52.20    3.00   5-0.09752-0.39629-0.19536 0.04881-0.98018 0.86853
   7   2   0    8.40    1.20  20 0.19014 0.29726 0.25060-0.10390-0.92368 0.97599
   7   2   0    8.50    1.40  91 0.17241 0.31499 0.30928-0.16258 0.94752-0.89521
   7   2  -1   30.20    2.20  16 0.10821 0.37278 0.12221 0.02464-0.96940 0.96237
   7   2  -1   40.00    2.60  86 0.24529 0.23569 0.41916-0.27230 0.89434-0.90137
   7   2  -2    4.00    0.90  11 0.02741 0.44716-0.00329 0.15030-0.99079 0.92442
   7   2  -2    5.70    1.40  82 0.31158 0.16299 0.51810-0.37109 0.82400-0.89037
   7   2  -3   15.50    1.70   7-0.04690 0.51506-0.11783 0.26500-0.99088 0.86518
   7   2  -3   25.70    2.10  78 0.36839 0.09976 0.60190-0.45473 0.74228-0.86799
   7   2  -4    4.40    1.20   4-0.11137 0.57312-0.21650 0.36382-0.97569 0.79065
   7   2  -4    5.70    1.20  75 0.41483 0.04692 0.66947-0.52214 0.65520-0.84024
   7   2  -5   12.00    1.50   1-0.16485 0.62019-0.29783 0.44531-0.95178 0.70739
   7   2  -5   14.00    1.70  72 0.45148 0.00385 0.72193-0.57445 0.56751-0.81189
  -7  -2   5   11.50    1.50  91 0.16485-0.62019 0.29783-0.44531 0.95178-0.70739
   7   2  -6   14.20    1.80  69 0.47969-0.03077 0.76148-0.61385 0.48225-0.78597
  -7  -2   6   11.20    1.90  89 0.20781-0.65673 0.36278-0.51042 0.92453-0.62081
   7   2  -7    4.00    1.40  66 0.50095-0.05845 0.79052-0.64272 0.40098-0.76404
   7   2  -7    5.70    1.30 124 0.34879 0.09372 0.90809-0.76030 0.26407-0.62713
  -7  -2   7    4.70    1.90  87 0.24153-0.68404 0.41351-0.56131 0.89766-0.53460
   7   2  -8   35.40    3.20  64 0.51664-0.08054 0.81116-0.66321 0.32429-0.74668
   7   2  -8   30.20    2.90 121 0.43552 0.00057 0.87317-0.72522 0.26022-0.68261
  -7  -2   8   30.80    3.20  85 0.26753-0.70362 0.45246-0.60041 0.87333-0.45093
  -7  -2   8   33.00    2.50 130-0.49552 0.05943-0.82873 0.68078-0.30805 0.73045
   7   2  -9    1.60    1.60  62 0.52787-0.09819 0.82517-0.67706 0.25215-0.73388
   7   2  -9    2.40    1.50 118 0.52916-0.09948 0.82416-0.67605 0.25304-0.73478
  -7  -2   9    2.60    1.60  84 0.28722-0.71690 0.48186-0.62996 0.85261-0.37088
  -7  -2   9    1.40    0.90 135-0.62442 0.19474-0.73845 0.59034-0.31637 0.79810
   7   2 -10   -0.10    1.30 115 0.62828-0.20501 0.75692-0.60866 0.24135-0.78243
  -7  -2  10    0.00    1.60  83 0.30182-0.72509 0.50359-0.65185 0.83589-0.29481
  -7  -2  11   -1.80    1.80  82 0.31229-0.72915 0.51915-0.66757 0.82312-0.22271
  -7  -2  12    2.40    1.90  82 0.31940-0.72984 0.52969-0.67826 0.81408-0.15433
  -7  -2  13   -1.70    3.00  82 0.32371-0.72774 0.53607-0.68480 0.80843-0.08935
   8   2  11    1.90    2.10  54 0.54294 0.08466 0.83625-0.69136-0.01174 0.72430
   8   2  10    0.40    1.80  52 0.54065 0.08053 0.82971-0.68466-0.07744 0.73066
   8   2   9    4.60    2.00  50 0.53561 0.07916 0.81874-0.67354-0.14704 0.74092
   8   2   8    6.60    1.80  48 0.52722 0.08114 0.80241-0.65705-0.22103 0.75557
  -8  -2  -8    4.30    2.40  20 0.17988-0.78824 0.23446-0.37982-0.93082 0.39628
  -8  -2  -7    1.90    1.40  18 0.15580-0.75775 0.19665-0.34217-0.94595 0.47075
   8   2   6   26.40    2.70  43 0.49705 0.09848 0.74844-0.60277-0.38355 0.79942
  -8  -2  -6   23.40    2.80  17 0.12533-0.72086 0.14895-0.29462-0.96192 0.54605
   8   2   5   -0.40    1.60  40 0.47303 0.11609 0.70736-0.56153-0.47199 0.82852
  -8  -2  -5    1.50    1.60  14 0.08761-0.67673 0.09012-0.23595-0.97700 0.62047
   8   2   4   20.00    2.60  37 0.44125 0.14146 0.65415-0.50816-0.56406 0.86125
  -8  -2  -4   22.90    2.20  12 0.04202-0.62473 0.01933-0.16532-0.98858 0.69139
   8   2   3    1.30    1.60  34 0.40035 0.17595 0.58681-0.44067-0.65747 0.89533
  -8  -2  -3    1.90    1.00   9-0.01145-0.56484-0.06330-0.08285-0.99316 0.75531
   8   2   2   29.30    2.30  30 0.34940 0.22048 0.50410-0.35781-0.74839 0.92691
  -8  -2  -2   27.40    2.30   6-0.07187-0.49801-0.15612 0.00982-0.98671 0.80819
   8   2   1    1.60    1.00  26 0.28852 0.27495 0.40646-0.26000-0.83150 0.95067
  -8  -2  -1    3.70    1.40   3-0.13705-0.42642-0.25560 0.10914-0.96554 0.84636
   8   2   0   25.60    2.00  22 0.21944 0.33762 0.29680-0.15019-0.90087 0.96071
   8   2   0   28.60    2.50  89 0.20365 0.35340 0.35651-0.20989 0.92750-0.86767
   8   2  -1    5.70    1.40  18 0.14559 0.40505 0.18065-0.03388-0.95169 0.95219
   8   2  -1    6.80    1.20  85 0.26789 0.28275 0.45300-0.30623 0.87297-0.87247
   8   2  -2    4.80    1.40  14 0.07148 0.47274 0.06504 0.08188-0.98192 0.92308
   8   2  -2    9.60    1.50  81 0.32642 0.21781 0.54008-0.39315 0.80483-0.86367
   8   2  -3   17.10    1.80  10 0.00149 0.53633-0.04335 0.19042-0.99294 0.87476
   8   2  -3   23.20    2.00  78 0.37712 0.16069 0.61468-0.46760 0.72752-0.84570
   8   2  -4   23.00    2.20   7-0.06122 0.59262-0.13980 0.28703-0.98875 0.81124
   8   2  -4   29.50    2.50  75 0.41927 0.11213 0.67587-0.52864 0.64562-0.82313
   8   2  -5   17.40    2.10   4-0.11504 0.64003-0.22209 0.36948-0.97439 0.73753
   8   2  -5   23.80    2.40  72 0.45320 0.07179 0.72436-0.57697 0.56285-0.79971
   8   2  -6    9.90    1.60   1-0.15975 0.67832-0.29008 0.43763-0.95452 0.65833
   8   2  -6   13.30    1.90  69 0.47984 0.03874 0.76168-0.61414 0.48176-0.77795
   8   2  -6   14.90    2.20 126 0.29850 0.22007 0.92422-0.77668 0.26520-0.56140
  -8  -2   6   11.70    1.80  91 0.15975-0.67832 0.29008-0.43763 0.95452-0.65833
   8   2  -7    2.20    1.40  66 0.50031 0.01186 0.78965-0.64195 0.40377-0.75930
   8   2  -7    0.60    1.70 123 0.36608 0.14608 0.90187-0.75417 0.26350-0.61903
  -8  -2   7    0.40    1.20  89 0.19599-0.70815 0.34494-0.49264 0.93279-0.57726
  -8  -2   7    0.80    0.90 127-0.39726-0.11490-0.88007 0.73237-0.29760 0.65313
   8   2  -8    8.20    1.90  64 0.51569-0.00994 0.80995-0.66209 0.32951-0.74438
   8   2  -8    6.90    1.50 121 0.44028 0.06546 0.87098-0.72312 0.25993-0.67480
  -8  -2   8    5.80    2.10  88 0.22480-0.73054 0.38836-0.53622 0.91163-0.49676
   8   2  -9   13.90    2.40  62 0.52693-0.02759 0.82403-0.67602 0.25911-0.73332
   8   2  -9    9.30    2.10 119 0.52051-0.02117 0.82923-0.68121 0.25385-0.72806
  -8  -2   9    5.00    1.60  86 0.24730-0.74664 0.42217-0.57019 0.89254-0.41834
  -8  -2   9    6.70    1.20 134-0.59774 0.09840-0.75961 0.61160-0.31523 0.78944
   8   2 -10   -1.10    1.60 116 0.60583-0.11291 0.77373-0.62556 0.24442-0.77797
  -8  -2  10   -2.20    1.50  85 0.26455-0.75747 0.44801-0.59618 0.87629-0.34274
  -8  -2  10    0.80    1.00 138-0.71509 0.22217-0.65444 0.50627-0.31741 0.85096
  -8  -2  11    0.10    2.60  84 0.27743-0.76394 0.46726-0.61558 0.86317-0.27028
  -8  -2  12    1.60    1.90  84 0.28668-0.76677 0.48105-0.62954 0.85321-0.20099
  -8  -2  13    2.20    3.50  84 0.29288-0.76656 0.49029-0.63893 0.84627-0.13471
   9   2  10    1.50    2.60  52 0.54127 0.14957 0.83124-0.68628-0.06493 0.72568
   9   2   9    1.00    2.50  50 0.53675 0.14768 0.82109-0.67597-0.13415 0.73557
   9   2   8    3.60    2.40  48 0.52900 0.14901 0.80579-0.66051-0.20741 0.74949
   9   2   7    5.10    1.70  46 0.51734 0.15426 0.78425-0.63882-0.28501 0.76774
   9   2   6   -1.50    1.90  43 0.50090 0.16428 0.75514-0.60956-0.36703 0.79042
  -9  -2  -6    1.30    1.90  14 0.07211-0.73730 0.06602-0.21160-0.98174 0.55835
   9   2   5    5.40    1.60  41 0.47865 0.18013 0.71688-0.57114-0.45315 0.81721
  -9  -2  -5    2.40    1.80  12 0.03414-0.69291 0.00712-0.15286-0.98986 0.62580
   9   2   4    0.40    1.10  38 0.44943 0.20293 0.66775-0.52185-0.54237 0.84709
   9   2   3   23.20    2.30  35 0.41218 0.23377 0.60618-0.46013-0.63269 0.87807
  -9  -2  -3   17.90    2.20   7-0.06132-0.58463-0.13996-0.00610-0.98873 0.74335
   9   2   2    9.50    1.40  31 0.36619 0.27335 0.53125-0.38504-0.72094 0.90698
  -9  -2  -2    8.60    1.70   4-0.11726-0.52227-0.22548 0.07927-0.97357 0.78753
   9   2   1    1.10    1.40  27 0.31156 0.32156 0.44330-0.29693-0.80278 0.92949
   9   2   1    2.50    1.50  90 0.17624 0.45689 0.31507-0.16870 0.94528-0.81858
   9   2   0   14.10    1.90  24 0.24960 0.37711 0.34455-0.19803-0.87344 0.94080
   9   2   0   20.30    1.90  87 0.23551 0.39120 0.40448-0.25796 0.90283-0.83546
   9   2  -1    1.60    1.40  20 0.18288 0.43741 0.23918-0.09250-0.92878 0.93681
   9   2  -1    3.60    1.50  84 0.29219 0.32810 0.48927-0.34260 0.84705-0.83902
   9   2  -2   16.10    1.80  16 0.11489 0.49899 0.13265 0.01418-0.96661 0.91530
   9   2  -2   22.60    2.20  80 0.34383 0.27005 0.56580-0.41896 0.78046-0.83177
   9   2  -3    1.40    1.40  12 0.04922 0.55825 0.03048 0.11651-0.98723 0.87658
   9   2  -3    0.60    1.10  77 0.38887 0.21860 0.63182-0.48483 0.70657-0.81722
   9   2  -4    4.70    1.30   9-0.01123 0.61229-0.06296 0.21010-0.99316 0.82317
   9   2  -4    6.30    1.40  74 0.42675 0.17431 0.68662-0.53948 0.62891-0.79889
   9   2  -5   -0.60    1.60   6-0.06466 0.65931-0.14508 0.29238-0.98813 0.75881
   9   2  -5    2.20    1.30  71 0.45767 0.13697 0.73068-0.58338 0.55042-0.77975
   9   2  -5    0.00    1.40 126 0.27584 0.31880 0.93056-0.78326 0.26547-0.49479
   9   2  -6    2.90    1.40   4-0.11038 0.69861-0.21498 0.36244-0.97604 0.68737
   9   2  -6    3.90    1.90  69 0.48232 0.10591 0.76512-0.61766 0.47317-0.76183
   9   2  -6    1.80    1.80 125 0.32868 0.25955 0.91489-0.76743 0.26462-0.55328
   9   2  -7    0.60    1.50   2-0.14851 0.73033-0.27303 0.42064-0.96022 0.61222
   9   2  -7   -0.80    1.50  66 0.50155 0.08027 0.79131-0.64370 0.39840-0.74640
   9   2  -7    0.20    1.30 123 0.38756 0.19426 0.89364-0.74603 0.26265-0.61066
  -9  -2   7    0.00    1.10 128-0.41778-0.16404-0.87044 0.72283-0.30004 0.64804
   9   2  -8   -0.80    1.60  64 0.51620 0.05921 0.81060-0.66283 0.32673-0.73407
   9   2  -8    0.90    1.40 121 0.45218 0.12322 0.86536-0.71759 0.25918-0.66652
  -9  -2   8    0.80    1.50  90 0.17968-0.75508 0.32027-0.46804 0.94322-0.53588
  -9  -2   8    2.20    1.50 130-0.49839-0.07702-0.82703 0.67926-0.30831 0.71565
   9   2  -9   -1.50    1.80 118 0.52212 0.04687 0.82829-0.68037 0.25370-0.72038
  -9  -2   9    2.40    1.70  89 0.20469-0.77368 0.35807-0.50600 0.92677-0.46009
  -9  -2   9   -1.10    1.50 134-0.58866 0.01967-0.76649 0.61857-0.31477 0.78145
   9   2 -10    3.00    1.50 116 0.59673-0.03415 0.78027-0.63219 0.24559-0.77161
  -9  -2  10    1.50    2.70  88 0.22441-0.78699 0.38779-0.53587 0.91194-0.38592
  -9  -2  11   -0.30    2.10  87 0.23962-0.79579 0.41065-0.55888 0.89932-0.31396
  -9  -2  12    1.90    2.10  86 0.25100-0.80075 0.42772-0.57611 0.88918-0.24448
  10   2   8    5.90    2.10  49 0.53161 0.21606 0.81080-0.66561-0.18581 0.73542
  10   2   6    6.70    2.20  44 0.50629 0.22856 0.76456-0.61907-0.34250 0.77342
 -10  -2  -6    7.70    2.50  11 0.01785-0.75269-0.01808-0.12742-0.99185 0.56092
 -10  -2  -5    0.20    2.10   9-0.01971-0.70872-0.07602-0.06963-0.99301 0.62142
  10   2   4    2.90    1.40  39 0.45969 0.26233 0.68489-0.53909-0.51334 0.82558
 -10  -2  -4    5.50    2.10   7-0.06274-0.65928-0.14213-0.00368-0.98848 0.67624
  10   2   3    3.20    1.80  36 0.42614 0.28947 0.62915-0.48318-0.60123 0.85414
 -10  -2  -3    5.40    1.50   4-0.11059-0.60501-0.21531 0.06935-0.97596 0.72305
  10   2   2    8.10    1.90  32 0.38489 0.32430 0.56161-0.41549-0.68756 0.88113
  10   2   2   10.00    1.70  91 0.16203 0.54716 0.29354-0.14742 0.95331-0.75974
 -10  -2  -2    6.70    1.30   1-0.16203-0.54716-0.29354 0.14742-0.95331 0.75974
  10   2   1    4.60    1.30  29 0.33600 0.36677 0.48253-0.33625-0.76876 0.90299
  10   2   1    6.60    1.40  88 0.21520 0.48758 0.37391-0.22763 0.91908-0.78485
  10   2   0   11.50    2.00  25 0.28043 0.41594 0.39356-0.24713-0.84087 0.91576
  10   2   0   14.90    1.80  85 0.26786 0.42850 0.45296-0.30653 0.87299-0.79810
  10   2  -1    9.90    1.50  22 0.22012 0.46983 0.29787-0.15129-0.90030 0.91586
  10   2  -1   10.30    1.70  82 0.31781 0.37215 0.52732-0.38074 0.81613-0.80058
  10   2  -2   -0.90    1.50  18 0.15779 0.52574 0.19977-0.05303-0.94479 0.90101
  10   2  -2   -0.50    1.00  79 0.36322 0.32032 0.59431-0.44757 0.75072-0.79451
  10   2  -3    8.40    1.50  15 0.09641 0.58071 0.10383 0.04307-0.97394 0.87082
  10   2  -3   11.30    1.80  76 0.40298 0.27415 0.65232-0.50542 0.67958-0.78270
  10   2  -4    0.80    1.10  12 0.03857 0.63214 0.01398 0.13308-0.98917 0.82671
  10   2  -4    1.60    1.30  73 0.43667 0.23404 0.70084-0.55379 0.60548-0.76794
  10   2  -4    2.10    1.70 126 0.27202 0.39869 0.93158-0.78452 0.26550-0.42796
  10   2  -5    4.80    1.40   9-0.01388 0.67818-0.06705 0.21426-0.99314 0.77134
  10   2  -5    9.20    2.20  70 0.46445 0.19984 0.74023-0.59302 0.53075-0.75254
  10   2  -5    8.00    2.00 125 0.31326 0.35104 0.91979-0.77258 0.26495-0.48675
  10   2  -6    5.10    2.10   7-0.05996 0.71784-0.13786 0.28523-0.98897 0.70783
  10   2  -6    5.30    1.90  68 0.48683 0.17105 0.77133-0.62397 0.45704-0.73817
  10   2  -7    2.50    2.00   5-0.09939 0.75086-0.19820 0.34573-0.97962 0.63914
  10   2  -7    4.30    1.80  66 0.50447 0.14700 0.79522-0.64770 0.38539-0.72586
  10   2  -7    0.00    1.60 122 0.41190 0.23957 0.88362-0.73609 0.26151-0.60199
 -10  -2   7    3.60    2.20 129-0.44180-0.20967-0.85845 0.71093-0.30273 0.64320
  10   2  -8    4.50    2.50   3-0.13243 0.77749-0.24857 0.39625-0.96754 0.56773
  10   2  -8    3.00    1.60 120 0.46895 0.17611 0.85711-0.70943 0.25804-0.65785
 -10  -2   8    3.90    1.70 131-0.51215-0.13291-0.81867 0.67099-0.30949 0.70931
  10   2  -9    1.80    1.80   1-0.15961 0.79825-0.28987 0.43770-0.95460 0.49545
  10   2  -9    0.20    1.60 118 0.53074 0.10790 0.82322-0.67538 0.25289-0.71204
 -10  -2   9    0.40    1.80  91 0.15961-0.79825 0.28987-0.43770 0.95460-0.49545
  10   2 -10    0.20    1.50 116 0.59680 0.03544 0.78022-0.63222 0.24558-0.76407
 -10  -2  10   -1.10    2.00  90 0.18157-0.81380 0.32314-0.47113 0.94206-0.42358
 -10  -2  11    0.10    2.10  89 0.19897-0.82479 0.34944-0.49758 0.93076-0.35293
  11   2   6    6.00    2.50  45 0.51283 0.29167 0.77615-0.63074-0.30984 0.74830
  11   2   4    0.00    1.90  40 0.47155 0.32012 0.70485-0.55914-0.47681 0.79659
 -11  -2  -4    3.30    2.20   4-0.11486-0.67681-0.22182 0.07610-0.97445 0.65468
  11   2   3   -0.20    1.90  37 0.44173 0.34353 0.65495-0.50907-0.56281 0.82325
  11   2   2    1.60    1.40  34 0.40506 0.37379 0.59452-0.44849-0.64780 0.84890
  11   2   2    0.10    1.80  89 0.20634 0.57250 0.36057-0.21454 0.92559-0.72449
  11   2   1    0.30    1.60  31 0.36151 0.41092 0.52367-0.37749-0.72881 0.87057
  11   2   1    2.70    1.30  86 0.25401 0.51843 0.43222-0.28604 0.88640-0.74463
  11   2   0    0.90    1.60  27 0.31178 0.45424 0.44364-0.29730-0.80250 0.88493
  11   2   0    3.50    1.40  83 0.30060 0.46542 0.50178-0.35543 0.83733-0.75491
  11   2  -1    2.10    1.20  24 0.25734 0.50227 0.35683-0.21033-0.86571 0.88879
  11   2  -1    0.70    1.20  80 0.34441 0.41519 0.56665-0.42016 0.77961-0.75653
  11   2  -2    1.30    1.70  21 0.20033 0.55286 0.26665-0.11999-0.91616 0.87991
  11   2  -2    6.50    2.00  77 0.38412 0.36907 0.62490-0.47824 0.71519-0.75145
  11   2  -3    1.60    1.70  17 0.14319 0.60359 0.17689-0.03008-0.95299 0.85739
  11   2  -3   -1.00    1.80  75 0.41892 0.32786 0.67537-0.52856 0.64638-0.74197
  11   2  -3    3.80    1.90 126 0.28164 0.46514 0.92899-0.78218 0.26542-0.36101
  11   2  -4    0.00    1.90  15 0.08821 0.65216 0.09106 0.05591-0.97680 0.82187
  11   2  -4   -0.90    1.30  72 0.44854 0.29183 0.71775-0.57078 0.57538-0.73031
  11   2  -4   -0.10    1.80 125 0.31354 0.42683 0.91970-0.77274 0.26495-0.41988
  11   2  -5    0.50    1.40  12 0.03721 0.69674 0.01188 0.13524-0.98939 0.77512
  11   2  -5   -0.40    2.20  70 0.47311 0.26085 0.75233-0.60521 0.50401-0.71828
  11   2  -5    1.60    1.90 124 0.35033 0.38362 0.90755-0.76043 0.26402-0.47829
  11   2  -6    2.60    2.20   9-0.00865 0.73619-0.05898 0.20625-0.99316 0.71955
  11   2  -6    1.00    1.80  67 0.49303 0.23451 0.77980-0.63252 0.43359-0.70720
  11   2  -6   -0.90    1.80 123 0.39196 0.33558 0.89188-0.74460 0.26246-0.53607
  11   2  -7    0.70    1.60   7-0.04882 0.76995-0.12078 0.26821-0.99064 0.65769
  11   2  -7    1.50    1.80 121 0.43831 0.28282 0.87189-0.72446 0.26005-0.59299
  11   2  -8    0.10    2.40   5-0.08326 0.79797-0.17355 0.32114-0.98409 0.59181
  11   2  -8    0.40    2.50 120 0.48920 0.22551 0.84663-0.69904 0.25652-0.64880
  11   2  -9    2.00    2.10   4-0.11222 0.82052-0.21779 0.36554-0.97539 0.52377
  11   2  -9    3.10    1.80 118 0.54437 0.16393 0.81495-0.66721 0.25154-0.70317
  11   2 -10    1.20    3.10   3-0.13615 0.83804-0.25424 0.40214-0.96593 0.45497
  12   2   4    2.40    2.60  41 0.48456 0.37676 0.72696-0.58134-0.43220 0.75951
  12   2   2    0.00    2.10  36 0.42630 0.42221 0.62941-0.48347-0.60087 0.80949
  12   2   1    3.20    2.00  33 0.38781 0.45428 0.56636-0.42027-0.68206 0.83135
  12   2   0    4.60    2.00  29 0.34354 0.49214 0.49466-0.34841-0.75746 0.84741
  12   2  -1    2.50    1.90  26 0.29459 0.53468 0.41614-0.26974-0.82423 0.85485
  12   2  -1   -2.90    2.00 126 0.28154 0.54772 0.92902-0.78261 0.26542-0.23480
  12   2  -2    0.90    1.40  23 0.24263 0.58022 0.33350-0.18694-0.88015 0.85142
  12   2  -2    3.30    2.90 125 0.30127 0.52158 0.92341-0.77685 0.26516-0.29389
  12   2  -3    3.40    1.60  20 0.18969 0.62674 0.24989-0.10318-0.92400 0.83594
  12   2  -3    3.30    2.30 125 0.32545 0.49098 0.91594-0.76922 0.26469-0.35276
  12   2  -4    1.20    1.60  17 0.13778 0.67224 0.16843-0.02155-0.95582 0.80841
  12   2  -4    2.10    2.20 124 0.35409 0.45593 0.90622-0.75935 0.26390-0.41131
  12   2  -5   -0.40    2.20  15 0.08862 0.71499 0.09170 0.05533-0.97666 0.76992
  12   2  -5    0.20    2.00 123 0.38715 0.41646 0.89380-0.74677 0.26267-0.46941
  12   2  -6   -0.50    1.60  12 0.04347 0.75373 0.02157 0.12562-0.98832 0.72224
  12   2  -7   -1.20    1.80  10 0.00306 0.78773-0.04092 0.18827-0.99287 0.66745
  12   2  -7   -1.90    2.80 120 0.46624 0.32454 0.85847-0.71113 0.25823-0.58365
  12   2  -8    0.50    2.00   8-0.03231 0.81668-0.09541 0.24291-0.99233 0.60758
  12   2  -8   -1.20    1.90 119 0.51202 0.27235 0.83409-0.68659 0.25461-0.63937
  13   2   1    2.70    2.40 125 0.30548 0.60626 0.92216-0.77615 0.26509-0.10827
  13   2   0   -0.70    2.40 125 0.31499 0.59034 0.91925-0.77309 0.26492-0.16744
  13   2  -2    0.00    2.30 124 0.34629 0.54622 0.90897-0.76249 0.26414-0.28534
  13   2  -3    3.70    3.60 123 0.36806 0.51803 0.90113-0.75450 0.26343-0.34396
 -13   3   2    8.90    2.70 112-0.67833-0.21465-0.72039 0.94224-0.21086 0.23109
 -13   3   1   -0.60    2.40 112-0.66747-0.23192-0.73092 0.95293-0.20726 0.16815
 -12   3   7    1.80    1.90 107-0.78546-0.00580-0.59576 0.81674-0.24650 0.57095
 -12   3   6    0.60    2.50 109-0.75352-0.04416-0.63746 0.85860-0.23583 0.50094
 -12   3   5    1.50    1.90 110-0.72551-0.07858-0.67059 0.89188-0.22650 0.43228
 -12   3   4    1.60    2.00 111-0.70158-0.10892-0.69671 0.91816-0.21856 0.36499
 -12   3   3    0.10    1.90 112-0.68174-0.13517-0.71701 0.93862-0.21199 0.29908
 -12   3   2    0.50    2.50 112-0.66594-0.15739-0.73238 0.95414-0.20676 0.23451
 -12   3   1    0.20    1.80 113-0.65406-0.17568-0.74350 0.96541-0.20283 0.17125
  12  -3  -1   -0.30    2.00 114 0.65452 0.17522 0.73596-0.95787 0.23741-0.20583
 -12   3   0    2.60    2.10 113-0.64595-0.19020-0.75087 0.97294-0.20015 0.10923
  12  -3   0   -2.40    2.00 114 0.64423 0.19192 0.74435-0.96642 0.23901-0.14809
 -12   3  -1   -0.10    2.10 113-0.64147-0.20109-0.75488 0.97711-0.19867 0.04842
  12  -3   1   -3.70    2.80 114 0.63723 0.20534 0.74994-0.97217 0.24005-0.08980
  12  -3   2    2.10    2.90 115 0.63363 0.21535 0.75277-0.97515 0.24058-0.03098
 -12   3  -3    1.20    2.20 113-0.64266-0.21273-0.75382 0.97636-0.19907-0.06987
  12  -3   3    3.60    3.00 115 0.63355 0.22184 0.75283-0.97537 0.24059 0.02834
 -12   3  -4    2.30    2.30 113-0.64797-0.21384-0.74905 0.97175-0.20082-0.12745
  12  -3   4   -2.60    2.80 114 0.63708 0.22472 0.75005-0.97275 0.24007 0.08820
 -11   3   8    0.70    1.50 105-0.82617 0.11098-0.53507 0.75580-0.26018 0.65149
 -11   3   7   -0.20    1.40 107-0.78763 0.06603-0.59276 0.81364-0.24723 0.57921
 -11   3   6    4.20    2.20 109-0.75281 0.02479-0.63833 0.85938-0.23559 0.50823
 -11   3   5    0.00    1.60 110-0.72218-0.01225-0.67433 0.89553-0.22540 0.43870
 -11   3   4   -1.10    1.50 111-0.69596-0.04488-0.70258 0.92394-0.21670 0.37066
 -11   3   3    3.40    1.70 112-0.67418-0.07307-0.72445 0.94596-0.20948 0.30411
 -11   3   2    1.70    1.50 113-0.65680-0.09687-0.74096 0.96263-0.20374 0.23902
 -11   3   1    3.50    1.90 113-0.64370-0.11639-0.75289 0.97472-0.19941 0.17536
  11  -3  -1    4.50    1.90 114 0.64429 0.11580 0.74431-0.96613 0.23900-0.21494
  11  -3   0    5.90    2.50 115 0.63261 0.13389 0.75357-0.97555 0.24073-0.15734
  11  -3   1    4.10    2.00 115 0.62445 0.14846 0.75986-0.98200 0.24190-0.09917
  11  -3   2    4.00    2.00 115 0.61995 0.15937 0.76328-0.98557 0.24252-0.04045
  11  -3   3   -0.20    1.60 115 0.61925 0.16649 0.76381-0.98626 0.24262 0.01879
  11  -3   4    1.20    1.70 115 0.62244 0.16971 0.76139-0.98400 0.24218 0.07857
 -11   3  -5    1.00    2.10 113-0.64459-0.15397-0.75210 0.97486-0.19970-0.18038
  11  -3   5    2.60    1.90 115 0.62963 0.16893 0.75588-0.97864 0.24116 0.13892
 -11   3  -6    1.90    2.40 113-0.65607-0.14890-0.74164 0.96455-0.20350-0.23592
  11  -3   6   -0.90    2.00 114 0.64090 0.16408 0.74703-0.96994 0.23951 0.19991
 -10   3  10   -1.30    1.60  83 0.30071-0.93342 0.50194-0.28161 0.83720-0.31968
 -10   3   9   -0.30    1.90  84 0.27924-0.91836 0.46996-0.24947 0.86125-0.40307
 -10   3   9    1.10    1.60 102-0.88144 0.24232-0.43306 0.65355-0.27894 0.73712
 -10   3   8   -1.00    1.60  86 0.24839-0.89392 0.42380-0.20316 0.89156-0.49272
 -10   3   8    2.40    1.70 104-0.83743 0.19189-0.51643 0.73707-0.26398 0.66282
 -10   3   7    0.50    1.30  89 0.20399-0.85594 0.35701-0.13621 0.92727-0.58776
 -10   3   7   -0.90    1.80 107-0.79571 0.14377-0.58135 0.80215-0.24994 0.58944
 -10   3   6    4.40    2.00 108-0.75768 0.09932-0.63228 0.85323-0.23722 0.51738
  10  -3  -6    3.30    1.10   2-0.13937 0.79773-0.25913 0.03817-0.96450 0.68434
 -10   3   5    0.30    1.30 110-0.72404 0.05927-0.67224 0.89335-0.22602 0.44685
  10  -3  -5   -2.50    0.80   8-0.04343 0.70821-0.11250-0.10861-0.99129 0.77046
  10  -3  -5    0.40    0.70  44 0.50308 0.16169 0.75895-0.98006-0.35732 0.13649
 -10   3   4    0.50    1.40 111-0.69513 0.02394-0.70344 0.92471-0.21642 0.37791
  10  -3  -4    0.10    0.50  15 0.10401 0.56717 0.11568-0.33695-0.97107 0.80958
  10  -3  -4    0.60    0.70  42 0.48826 0.18292 0.73329-0.95456-0.41847 0.25698
 -10   3   3    3.00    1.60 112-0.67106-0.00654-0.72748 0.94890-0.20845 0.31060
 -10   3   2    1.60    1.40 113-0.65178-0.03223-0.74558 0.96716-0.20208 0.24489
  10  -3  -2    1.60    1.60 114 0.65470 0.02932 0.73581-0.95739 0.23739-0.28020
  10  -3  -1    5.80    2.40 114 0.63789 0.05254 0.74941-0.97115 0.23996-0.22343
  10  -3   0    9.30    1.90 115 0.62465 0.07219 0.75971-0.98160 0.24187-0.16600
  10  -3   1    2.40    1.50 115 0.61519 0.08806 0.76685-0.98889 0.24317-0.10797
  10  -3   2    7.70    2.50 115 0.60968 0.09998 0.77092-0.99312 0.24391-0.04937
  10  -3   3    8.60    2.30 115 0.60828 0.10780 0.77194-0.99430 0.24410 0.00978
  10  -3   4    7.40    2.40 115 0.61111 0.11138 0.76986-0.99238 0.24372 0.06949
  10  -3   5    6.90    1.90 115 0.61828 0.11062 0.76453-0.98720 0.24275 0.12980
 -10   3  -6    0.50    2.00 113-0.64826-0.08706-0.74879 0.97162-0.20092-0.23098
  10  -3   6   -2.50    2.20 115 0.62989 0.10543 0.75568-0.97850 0.24112 0.19077
 -10   3  -7    1.10    3.00 112-0.66316-0.07858-0.73502 0.95800-0.20584-0.28539
  10  -3   7   -0.10    1.60 114 0.64604 0.09569 0.74289-0.96588 0.23873 0.25250
 -10   3  -8    0.40    2.20 112-0.68067-0.06747-0.71808 0.94122-0.21163-0.33894
  -9   3  12   -0.30    1.80  78 0.37153-0.92175 0.60649-0.38656 0.73707-0.09334
  -9   3  11   -1.60    2.80  79 0.36625-0.92289 0.59876-0.37868 0.74580-0.16141
  -9   3  10   -1.00    2.10  79 0.35719-0.92024 0.58546-0.36522 0.76029-0.23524
   9  -3 -10   -0.20    1.30  44 0.50433 0.05872 0.76114-0.98138-0.35161-0.17343
  -9   3   9    2.10    1.90  80 0.34298-0.91245 0.56455-0.34415 0.78170-0.31599
  -9   3   9   -0.30    0.90 100-0.90183 0.33237-0.38663 0.60703-0.28595 0.75166
   9  -3  -9    1.00    1.70  44 0.50806 0.06141 0.76769-0.98809-0.33398-0.13173
  -9   3   8    1.90    1.50  82 0.32152-0.89739 0.53282-0.31227 0.81132-0.40495
  -9   3   8    2.90    1.50 103-0.85584 0.27996-0.48381 0.70437-0.27022 0.67659
   9  -3  -8    1.70    1.10  45 0.51091 0.06497 0.77273-0.99328-0.31981-0.08656
  -9   3   7    2.20    1.30  84 0.28933-0.87162 0.48500-0.26429 0.85027-0.50324
  -9   3   7    3.20    1.20 106-0.81101 0.22872-0.55880 0.77951-0.25507 0.60211
   9  -3  -7    1.80    1.30  45 0.51267 0.06962 0.77586-0.99657-0.31069-0.03635
  -9   3   6    1.30    1.00  87 0.24056-0.82927 0.41206-0.19120 0.89850-0.61081
  -9   3   6    2.20    1.30 108-0.76950 0.18080-0.61716 0.83803-0.24116 0.52886
   9  -3  -6    0.30    1.00  45 0.51291 0.07580 0.77629-0.99716-0.30942 0.02172
  -9   3   5    6.60    1.10  91 0.16489-0.76001 0.29788-0.07686 0.95176-0.72340
  -9   3   5   14.70    2.20 110-0.73244 0.13732-0.66266 0.88368-0.22881 0.45717
  -9   3   5    9.40    1.80 140-0.75521 0.16009-0.60998 0.83101-0.31616 0.54452
   9  -3  -5    9.20    1.20   1-0.16489 0.76001-0.29788 0.07686-0.95176 0.72340
   9  -3  -5   14.10    1.60  45 0.51056 0.08455 0.77212-0.99314-0.32154 0.09319
  -9   3   4    8.50    1.60 111-0.70039 0.09886-0.69796 0.91914-0.21817 0.38718
  -9   3   4    6.90    1.70 139-0.72056 0.11903-0.64869 0.86986-0.31731 0.48633
   9  -3  -4    4.80    0.70   8-0.04303 0.64456-0.11188-0.10930-0.99134 0.82232
   9  -3  -4    5.10    0.80  44 0.50239 0.09915 0.75773-0.97891-0.36046 0.19144
  -9   3   3    5.90    1.50 112-0.67358 0.06563-0.72504 0.94637-0.20928 0.31896
  -9   3   3    4.80    2.00 137-0.68879 0.08085-0.68095 0.90228-0.31761 0.42729
   9  -3  -3    4.80    0.60  19 0.16840 0.43954 0.21642-0.43776-0.93832 0.82864
   9  -3  -3    6.00    0.70  40 0.47138 0.13656 0.70457-0.92590-0.47735 0.36767
  -9   3   2   15.40    2.00 113-0.65201 0.03765-0.74537 0.96686-0.20215 0.25250
  -9   3   2   14.50    2.10 136-0.66045 0.04609-0.70746 0.92895-0.31735 0.36769
   9  -3  -2   14.20    1.90 114 0.65516-0.04080 0.73542-0.95691 0.23731-0.28765
  -9   3   1    0.00    1.30 135-0.63594 0.01517-0.72885 0.95050-0.31676 0.30776
   9  -3  -1    3.30    2.10 114 0.63637-0.01560 0.75062-0.97226 0.24018-0.23118
  -9   3   0    7.00    2.30 135-0.61554-0.01164-0.74565 0.96745-0.31603 0.24769
   9  -3   0    6.70    1.70 115 0.62138 0.00581 0.76220-0.98400 0.24232-0.17399
  -9   3  -1   16.40    2.40 134-0.59944-0.03416-0.75831 0.98027-0.31531 0.18764
   9  -3   1   22.40    2.70 115 0.61045 0.02315 0.77035-0.99231 0.24381-0.11614
   9  -3   2   10.10    2.30 116 0.60381 0.03620 0.77520-0.99731 0.24468-0.05767
   9  -3   3    8.40    1.70 116 0.60163 0.04479 0.77677-0.99904 0.24497 0.00138
   9  -3   4   20.80    1.30  90 0.17800 0.47483 0.31774-0.54017 0.94423-0.63854
   9  -3   4   20.40    2.60 116 0.60407 0.04877 0.77501-0.99743 0.24465 0.06104
  -9   3  -5    1.40    0.60  10-0.00292-0.65633-0.05015 0.27273-0.99307 0.62805
   9  -3   5    2.60    0.70  71 0.46386 0.19539 0.73939-0.96197 0.53252-0.16750
   9  -3   5    3.50    1.90 115 0.61125 0.04800 0.76976-0.99234 0.24370 0.12132
  -9   3  -6    8.20    2.20 113-0.64440-0.02126-0.75226 0.97500-0.19964-0.22472
   9  -3   6   10.30    1.30  69 0.47427 0.19139 0.75396-0.97669 0.50026-0.07589
   9  -3   6    6.30    1.70 115 0.62330 0.04236 0.76074-0.98348 0.24206 0.18231
  -9   3  -7    3.20    2.70 113-0.66002-0.01206-0.73796 0.96086-0.20480-0.27890
   9  -3   7   -1.20    1.50 114 0.64032 0.03175 0.74748-0.97038 0.23959 0.24411
  -9   3  -8    3.10    2.00 112-0.67840-0.00009-0.72032 0.94337-0.21088-0.33216
  -9   3  -9    3.20    2.20 111-0.69929 0.01438-0.69912 0.92232-0.21780-0.38458
  -8   3  12   -0.90    2.10  75 0.41096-0.89153 0.66387-0.44403 0.66335-0.01210
  -8   3  11    2.20    2.30  75 0.40940-0.89638 0.66162-0.44162 0.66658-0.07467
  -8   3  10    5.10    2.10  76 0.40512-0.89851 0.65542-0.43527 0.67530-0.14273
  -8   3  10    5.30    1.20  93-0.96544 0.47204-0.15856 0.37871-0.30863 0.84120
   8  -3 -10    3.20    1.50  44 0.50498-0.01158 0.76227-0.98242-0.34863-0.18395
  -8   3   9   -0.40    1.80  76 0.39717-0.89698 0.64389-0.42359 0.69094-0.21770
  -8   3   9    1.80    0.90  98-0.92808 0.42827-0.31499 0.53529-0.29509 0.76832
   8  -3  -9   -1.00    1.60  45 0.50882-0.00901 0.76903-0.98933-0.33028-0.14296
  -8   3   8    0.80    1.50  77 0.38404-0.89026 0.62477-0.40431 0.71534-0.30144
  -8   3   8    2.30    1.20 102-0.88212 0.37589-0.43161 0.65208-0.27917 0.69307
   8  -3  -8    0.40    1.00  45 0.51183-0.00561 0.77437-0.99483-0.31506-0.09884
  -8   3   7    0.60    0.90  79 0.36313-0.87577 0.59418-0.37356 0.75087-0.39631
  -8   3   7    0.60    1.20 104-0.83486 0.32222-0.52076 0.74138-0.26311 0.61767
   8  -3  -7    1.40    1.20  45 0.51385-0.00122 0.77798-0.99860-0.30439-0.05017
  -8   3   6    1.20    0.80  81 0.32984-0.84889 0.54514-0.32437 0.80020-0.50498
  -8   3   6   -0.40    1.00 107-0.78988 0.27083-0.58961 0.81039-0.24798 0.54321
   8  -3  -6    1.70    1.00  46 0.51454 0.00451 0.77922-0.99999-0.30066 0.00543
  -8   3   5    0.60    1.00  85 0.27548-0.80094 0.46434-0.24341 0.86521-0.62933
  -8   3   5    0.70    1.00 109-0.74908 0.22361-0.64291 0.86384-0.23435 0.47023
   8  -3  -5    1.70    0.80  45 0.51309 0.01238 0.77661-0.99754-0.30847 0.07259
  -8   3   4   29.70    2.40  90 0.18228-0.71415 0.32421-0.10313 0.94163-0.76508
  -8   3   4   37.20    2.90 110-0.71342 0.18154-0.68402 0.90511-0.22249 0.39903
  -8   3   4   26.20    2.70 139-0.73392 0.20204-0.63423 0.85532-0.31698 0.49352
   8  -3  -4   33.80    2.50  44 0.50720 0.02468 0.76617-0.98726-0.33814 0.16160
  -8   3   3   11.80    1.60 138-0.69918 0.16089-0.67071 0.89195-0.31759 0.43479
   8  -3  -3   13.40    1.00   9-0.00936 0.54765-0.06007-0.16117-0.99316 0.87595
   8  -3  -3   16.40    1.30  42 0.48758 0.05071 0.73212-0.95337-0.42104 0.30384
  -8   3   2   50.20    3.60 137-0.66790 0.12320-0.70068 0.92208-0.31746 0.37533
  -8   3   1   31.30    3.00 136-0.64063 0.08951-0.72487 0.94642-0.31689 0.31542
   8  -3  -1   35.30    2.90 114 0.64110-0.08999 0.74686-0.96841 0.23948-0.23801
  -8   3   0    1.50    1.80 135-0.61774 0.06021-0.74388 0.96559-0.31612 0.25531
   8  -3   0    4.10    1.30 115 0.62416-0.06663 0.76008-0.98179 0.24194-0.18113
  -8   3  -1   15.60    2.00 134-0.59950 0.03556-0.75826 0.98013-0.31532 0.19517
  -8   3  -2   -2.30    1.80 134-0.58606 0.01570-0.76844 0.99046-0.31463 0.13514
   8  -3   2   -0.70    1.60 116 0.60367-0.03332 0.77530-0.99732 0.24470-0.06522
  -8   3  -3   15.70    2.20 133-0.57749 0.00072-0.77476 0.99694-0.31415 0.07532
   8  -3   3   23.10    2.30 116 0.60063-0.02386 0.77748-0.99966 0.24509-0.00627
  -8   3  -4    1.60    0.40  11 0.01378-0.59696-0.02437 0.24670-0.99220 0.69404
  -8   3  -4    2.50    1.20 133-0.57378-0.00940-0.77744 0.99978-0.31393 0.01577
   8  -3   4    3.40    0.60  71 0.46173 0.12145 0.73639-0.95873 0.53879-0.24063
   8  -3   4    2.30    1.70 116 0.60265-0.01947 0.77603-0.99837 0.24483 0.05333
  -8   3  -5   11.80    1.30  18 0.14360-0.73319 0.17752 0.04497-0.95277 0.59527
  -8   3  -5   10.70    2.20 133-0.57491-0.01469-0.77663 0.99912-0.31400-0.04350
   8  -3   5   21.70    1.80  69 0.47997 0.10963 0.76186-0.98436 0.48131-0.12381
   8  -3   5   14.20    2.20 115 0.60990-0.02031 0.77075-0.99325 0.24388 0.11362
  -8   3  -6    0.20    0.90  22 0.21782-0.81383 0.29425-0.07160-0.90223 0.48539
  -8   3  -6    2.20    1.50 113-0.64548 0.04947-0.75129 0.97394-0.20000-0.21684
  -8   3  -6    1.60    1.50 133-0.58078-0.01523-0.77235 0.99499-0.31434-0.10250
   8  -3   6    2.20    1.10 115 0.62252-0.02651 0.76133-0.98398 0.24216 0.17467
  -8   3  -7    1.60    1.20  24 0.26314-0.86556 0.36605-0.14324-0.85972 0.38354
  -8   3  -7    6.50    2.40 113-0.66178 0.05936-0.73631 0.95912-0.20538-0.27079
   8  -3   7    4.50    1.00  68 0.48628 0.11614 0.77058-0.99338 0.45905 0.01712
   8  -3   7    3.40    1.30 114 0.64064-0.03822 0.74723-0.97003 0.23955 0.23663
  -8   3  -8    2.70    1.20  26 0.29163-0.90046 0.41142-0.18846-0.82780 0.29229
  -8   3  -8    3.40    1.80 112-0.68100 0.07216-0.71775 0.94071-0.21174-0.32377
  -8   3  -9    2.70    1.90 111-0.70283 0.08758-0.69539 0.91851-0.21897-0.37588
   8  -3   9    4.10    1.70  69 0.48074 0.13451 0.76293-0.98605 0.47866 0.11619
  -8   3 -10    3.90    2.00 110-0.72698 0.10532-0.66892 0.89219-0.22699-0.42720
  -7   3  13    0.70    2.90  73 0.44108-0.84559 0.70714-0.48755 0.59457 0.12355
  -7   3  12    4.00    2.80  72 0.44390-0.85482 0.71116-0.49141 0.58743 0.07135
   7  -3 -11    1.90    2.30  43 0.49916-0.08184 0.75211-0.97202-0.37459-0.22486
   7  -3 -10    1.90    1.50  44 0.50375-0.08001 0.76012-0.98018-0.35428-0.18582
  -7   3   9   -0.90    1.70  73 0.44185-0.87200 0.70823-0.48801 0.59265-0.11189
  -7   3   9    0.50    1.00  95-0.95659 0.52644-0.20724 0.42746-0.30531 0.78607
   7  -3  -9    2.40    1.70  44 0.50760-0.07744 0.76688-0.98709-0.33621-0.14455
  -7   3   8   12.00    1.60  73 0.43560-0.87217 0.69931-0.47894 0.60808-0.18665
  -7   3   8   12.60    1.50  99-0.91558 0.47901-0.35119 0.57157-0.29071 0.71214
   7  -3  -8    7.50    1.50  45 0.51062-0.07406 0.77223-0.99260-0.32124-0.10019
  -7   3   7    2.00    1.00  74 0.42435-0.86733 0.68317-0.46264 0.63436-0.27227
  -7   3   7    0.10    1.10 103-0.86810 0.42512-0.46038 0.68091-0.27439 0.63648
   7  -3  -7    0.60    1.00  45 0.51267-0.06968 0.77586-0.99639-0.31070-0.05139
  -7   3   6   28.20    2.50  76 0.40501-0.85440 0.65526-0.43457 0.67553-0.37277
  -7   3   6   30.90    2.50 105-0.82046 0.37106-0.54418 0.76487-0.25825 0.56101
   7  -3  -6   19.60    2.20  45 0.51339-0.06399 0.77714-0.99783-0.30689 0.00414
  -7   3   5    9.60    1.40  78 0.37141-0.82722 0.60632-0.38548 0.73726-0.49384
  -7   3   5   11.50    1.60 108-0.77594 0.32013-0.60867 0.82952-0.24332 0.48673
   7  -3  -5    4.00    0.80  45 0.51202-0.05621 0.77470-0.99555-0.31408 0.07067
  -7   3   4   26.30    1.80  82 0.30982-0.77204 0.51548-0.29449 0.82619-0.64212
  -7   3   4   25.50    2.10 109-0.73631 0.27409-0.65816 0.87916-0.23010 0.41417
  -7   3   4   22.40    2.10 140-0.75595 0.29373-0.60911 0.83011-0.31613 0.50020
   7  -3  -4   22.10    1.80  44 0.50652-0.04430 0.76497-0.98597-0.34141 0.15733
  -7   3   3    2.20    0.60  90 0.18458-0.65321 0.32769-0.10653 0.94020-0.81546
  -7   3   3    2.40    1.10 111-0.70246 0.23383-0.69578 0.91694-0.21885 0.34359
  -7   3   3    4.70    1.60 139-0.71821 0.24957-0.65117 0.87233-0.31736 0.44209
   7  -3  -3    1.20    0.50  42 0.48953-0.02090 0.73547-0.95662-0.41364 0.28890
  -7   3   2   31.60    2.20 112-0.67476 0.19972-0.72389 0.94520-0.20968 0.27507
  -7   3   2   25.10    2.40 137-0.68377 0.20872-0.68580 0.90711-0.31760 0.38300
   7  -3  -2   19.00    0.90  18 0.14740 0.32765 0.18348-0.40479-0.95071 0.88531
   7  -3  -2   21.90    1.00  33 0.39493 0.08012 0.57796-0.79927-0.66830 0.60290
  -7   3   1    8.90    1.30 113-0.65325 0.17179-0.74423 0.96570-0.20257 0.20863
  -7   3   1    6.30    1.40 136-0.65339 0.17193-0.71376 0.93523-0.31721 0.32327
   7  -3  -1    7.20    1.40 114 0.65396-0.17250 0.73642-0.95788 0.23750-0.24356
  -7   3   0    9.60    1.50 135-0.62765 0.13977-0.73579 0.95741-0.31648 0.26321
   7  -3   0    9.40    1.80 114 0.63489-0.14702 0.75178-0.97340 0.24040-0.18712
  -7   3  -1   15.70    1.80 134-0.60690 0.11262-0.75250 0.97428-0.31566 0.20304
   7  -3   1   18.20    1.70 115 0.62051-0.12622 0.76286-0.98463 0.24245-0.12983
  -7   3  -2   26.00    2.30 134-0.59140 0.09070-0.76444 0.98637-0.31491 0.14295
   7  -3   2   23.20    2.50 115 0.61117-0.11047 0.76983-0.99176 0.24372-0.07176
  -7   3  -3    9.10    0.70   9-0.01396-0.49315-0.06717 0.28926-0.99314 0.76184
  -7   3  -3   10.00    1.50 133-0.58124 0.07413-0.77201 0.99410-0.31436 0.08307
   7  -3   3   11.40    0.70  74 0.42476 0.08235 0.68377-0.90586 0.63342-0.40213
   7  -3   3   11.80    1.80 116 0.60718-0.10006 0.77275-0.99484 0.24424-0.01295
  -7   3  -4    3.80    0.70  20 0.18252-0.69605 0.23861-0.01636-0.92903 0.63840
  -7   3  -4    3.40    1.40 133-0.57646 0.06293-0.77550 0.99775-0.31409 0.02346
   7  -3   4    7.60    0.80  70 0.47277 0.04076 0.75187-0.97411 0.50509-0.21445
   7  -3   4    3.80    1.50 115 0.60878-0.09526 0.77158-0.99382 0.24403 0.04660
  -7   3  -5   15.10    1.50  25 0.27286-0.79280 0.38151-0.15911-0.84931 0.49934
  -7   3  -5   14.40    1.80 133-0.57701 0.05707-0.77510 0.99750-0.31412-0.03585
   7  -3   5   14.20    1.80 115 0.61619-0.09625 0.76610-0.98850 0.24304 0.10693
  -7   3  -6    2.80    0.80  28 0.32151-0.84786 0.45924-0.23668-0.78940 0.38010
  -7   3  -6    3.70    1.50 113-0.65277 0.12642-0.74468 0.96724-0.20241-0.20690
  -7   3  -6    0.50    1.80 133-0.58282 0.05647-0.77085 0.99340-0.31445-0.09486
   7  -3   6    4.40    1.00  68 0.49021 0.03614 0.77596-0.99852 0.44445-0.03514
   7  -3   6    1.80    1.50 115 0.62957-0.10321 0.75593-0.97849 0.24117 0.16814
  -7   3  -7   13.40    1.70  30 0.34949-0.88226 0.50426-0.28154-0.74824 0.27959
  -7   3  -7   25.40    2.50 112-0.66964 0.13687-0.72885 0.95156-0.20798-0.26067
  -7   3  -7   12.70    2.10 134-0.59376 0.06100-0.76265 0.98536-0.31503-0.15362
   7  -3   7   15.00    1.70  68 0.49044 0.04232 0.77628-0.99899 0.44356 0.02508
   7  -3   7   11.10    1.70 114 0.64909-0.11632 0.74042-0.96313 0.23826 0.23039
  -7   3  -8    1.30    1.00  31 0.36586-0.90504 0.53071-0.30784-0.72149 0.19351
  -7   3  -8    2.50    2.10 111-0.68959 0.15042-0.70912 0.93199-0.21459-0.31340
  -7   3  -8   -0.20    1.90 134-0.60973 0.07055-0.75028 0.97315-0.31578-0.21220
   7  -3   8    2.60    1.30  68 0.48842 0.05076 0.77350-0.99637 0.45120 0.07679
  -7   3  -9    6.40    1.90  32 0.37505-0.92064 0.54561-0.32258-0.70552 0.11819
  -7   3  -9   11.70    2.60 110-0.71229 0.16670-0.68525 0.90828-0.22211-0.36521
  -7   3  -9    6.40    1.90 135-0.63060 0.08501-0.73333 0.95636-0.31659-0.27074
  -7   3 -10   -1.40    1.40  32 0.37944-0.93144 0.55274-0.32956-0.69762 0.05095
  -7   3 -10    1.00    2.40 109-0.73736 0.18536-0.65692 0.88011-0.23045-0.41622
  -7   3 -10   -1.10    1.70 136-0.65629 0.10429-0.71119 0.93437-0.31727-0.32939
   7  -3  10    0.10    1.70  69 0.48006 0.07195 0.76199-0.98517 0.48101 0.16566
  -7   3 -11    3.10    2.20 108-0.76446 0.20604-0.62368 0.84702-0.23948-0.46652
   7  -3  11   -0.90    2.10  69 0.47423 0.08418 0.75391-0.97724 0.50037 0.20563
  -6   3  14    3.30    2.50  71 0.46110-0.78954 0.73552-0.51617 0.54060 0.24439
  -6   3  13    1.90    2.00  70 0.46643-0.80127 0.74300-0.52349 0.52482 0.20083
  -6   3  12    0.60    1.80  70 0.47083-0.81209 0.74916-0.52950 0.51123 0.15508
  -6   3  11    5.50    2.50  69 0.47423-0.82190 0.75389-0.53408 0.50040 0.10657
   6  -3 -11    1.90    1.50  43 0.49617-0.14850 0.74692-0.96674-0.38720-0.21978
  -6   3  10    0.60    1.50  69 0.47645-0.83054 0.75699-0.53702 0.49312 0.05451
   6  -3 -10    1.90    1.90  43 0.50070-0.14661 0.75479-0.97476-0.36792-0.17971
  -6   3   9   12.80    1.80  69 0.47723-0.83773 0.75808-0.53795 0.49053-0.00223
  -6   3   9   14.90    1.80 126 0.28019-0.64069 0.92939-0.70926 0.26543 0.22287
   6  -3  -9    7.90    1.50  44 0.50446-0.14396 0.76136-0.98149-0.35103-0.13726
  -6   3   8   11.10    1.70  69 0.47611-0.84302 0.75651-0.53623 0.49425-0.06529
  -6   3   8   11.40    1.30  95-0.95162 0.58471-0.22996 0.45025-0.30349 0.73244
  -6   3   8    7.90    1.80 125 0.30372-0.67063 0.92268-0.70240 0.26512 0.16383
   6  -3  -8    7.90    1.50  44 0.50735-0.14044 0.76644-0.98673-0.33740-0.09155
  -6   3   7   41.70    3.30  70 0.47224-0.84556 0.75112-0.53068 0.50679-0.13717
  -6   3   7   33.70    2.40 100-0.90960 0.53627-0.36710 0.58754-0.28864 0.65825
  -6   3   7   38.60    3.00 125 0.31985-0.69317 0.91773-0.69729 0.26482 0.10480
   6  -3  -7   33.10    3.20  45 0.50919-0.13586 0.76968-0.99012-0.32844-0.04118
  -6   3   6   24.90    2.20  71 0.46400-0.84374 0.73960-0.51900 0.53209-0.22181
  -6   3   6   24.20    1.90 103-0.86202 0.48228-0.47219 0.69279-0.27232 0.58260
  -6   3   6   22.50    2.30 125 0.32882-0.70855 0.91485-0.69425 0.26461 0.04567
   6  -3  -6   17.40    1.90  45 0.50958-0.12984 0.77038-0.99097-0.32649 0.01621
  -6   3   5   52.10    3.30  72 0.44804-0.83419 0.71704-0.49629 0.57669-0.32575
  -6   3   5   46.60    2.80 106-0.81487 0.42872-0.55289 0.77365-0.25637 0.50731
  -6   3   5   48.20    3.40 125 0.33072-0.71688 0.91422-0.69347 0.26457-0.01362
   6  -3  -5   37.60    2.60  44 0.50768-0.12152 0.76701-0.98776-0.33584 0.08490
  -6   3   4    6.60    1.00  75 0.41633-0.80889 0.67163-0.45072 0.65200-0.46039
  -6   3   4    3.60    0.90 108-0.77143 0.37887-0.61464 0.83554-0.24181 0.43341
  -6   3   4    3.30    1.10 125 0.32554-0.71811 0.91591-0.69500 0.26469-0.07309
   6  -3  -4    5.30    0.80  44 0.50130-0.10873 0.75583-0.97673-0.36530 0.17370
  -6   3   3   26.20    1.60  80 0.34581-0.74479 0.56872-0.34765 0.77755-0.64529
  -6   3   3   29.50    2.20 110-0.73348 0.33450-0.66146 0.88252-0.22915 0.36142
  -6   3   3   30.10    2.50 125 0.31313-0.71211 0.91983-0.69876 0.26495-0.13269
  -6   3   3   27.60    2.20 140-0.74793 0.34895-0.61845 0.83952-0.31648 0.44875
   6  -3  -3   33.20    2.00  41 0.48328-0.08431 0.72478-0.94584-0.43684 0.30457
  -6   3   2    5.60    1.10 111-0.70187 0.29648-0.69640 0.91762-0.21866 0.29158
  -6   3   2    6.00    1.20 126 0.29330-0.69869 0.92573-0.70451 0.26528-0.19235
  -6   3   2    4.50    1.10 138-0.71035 0.30496-0.65937 0.88059-0.31748 0.39041
   6  -3  -2    6.30    0.40   2-0.13936 0.54475-0.25911 0.03789-0.96451 0.89158
   6  -3  -2    6.10    0.50  34 0.41168-0.00629 0.60537-0.82659-0.63376 0.56083
  -6   3   1   40.80    2.30 112-0.67692 0.26512-0.72177 0.94315-0.21039 0.22398
  -6   3   1   35.00    2.50 137-0.67668 0.26487-0.69253 0.91390-0.31756 0.33114
  -6   3   0   12.00    1.40 136-0.64773 0.22951-0.71873 0.94027-0.31708 0.27133
   6  -3   0   12.30    1.40 114 0.65613-0.23791 0.73462-0.95615 0.23716-0.19141
  -6   3  -1   37.30    2.30 113-0.64665 0.22202-0.75024 0.97193-0.20038 0.09530
  -6   3  -1   32.60    2.40 135-0.62409 0.19946-0.73872 0.96041-0.31636 0.21127
   6  -3   1   33.80    2.10 114 0.63982-0.21519 0.74788-0.96957 0.23967-0.13458
  -6   3  -2   20.70    1.90 113-0.64070 0.20966-0.75556 0.97741-0.19842 0.03399
  -6   3  -2   14.10    1.50 134-0.60613 0.17508-0.75311 0.97496-0.31562 0.15120
   6  -3   2   13.40    1.70 115 0.62897-0.19793 0.75639-0.97823 0.24125-0.07683
  -6   3  -3   28.40    1.70  21 0.21197-0.64943 0.28501-0.06301-0.90703 0.68327
  -6   3  -3   28.50    2.30 134-0.59405 0.15659-0.76243 0.98443-0.31505 0.09128
   6  -3   3   32.70    1.60  73 0.43528 0.00218 0.69885-0.92086 0.60886-0.38509
   6  -3   3   25.90    2.10 115 0.62400-0.18654 0.76021-0.98221 0.24196-0.01819
  -6   3  -4   17.30    1.20  29 0.33055-0.77442 0.47376-0.25160-0.77669 0.49359
  -6   3  -4   17.50    1.90 113-0.64504 0.20117-0.75169 0.97385-0.19985-0.08325
  -6   3  -4   11.10    1.80 134-0.58792 0.14405-0.76705 0.98921-0.31473 0.03162
   6  -3   4   17.90    1.20  70 0.47340-0.02953 0.75275-0.97491 0.50305-0.21995
   6  -3   4   14.60    1.60 115 0.62523-0.18136 0.75927-0.98142 0.24179 0.04132
  -6   3  -5   12.00    1.20  32 0.38125-0.83154 0.55569-0.33338-0.69430 0.35186
  -6   3  -5   14.20    1.70 113-0.65439 0.20410-0.74319 0.96551-0.20294-0.13950
  -6   3  -5   11.10    1.80 134-0.58773 0.13744-0.76720 0.98951-0.31472-0.02773
   6  -3   5    7.20    1.10  68 0.48595-0.03567 0.77012-0.99243 0.46026-0.11782
   6  -3   5   12.80    1.80 115 0.63294-0.18266 0.75331-0.97562 0.24068 0.10176
  -6   3  -6   22.90    1.70  34 0.40655-0.86325 0.59696-0.37449-0.64468 0.24290
  -6   3  -6   29.50    2.60 112-0.66790 0.21120-0.73051 0.95298-0.20741-0.19438
  -6   3  -6   19.80    2.00 134-0.59338 0.13668-0.76294 0.98541-0.31501-0.08677
   6  -3   6   20.90    1.80  68 0.49029-0.03359 0.77606-0.99853 0.44417-0.04239
   6  -3   6   18.90    2.10 114 0.64736-0.19067 0.74182-0.96429 0.23853 0.16325
  -6   3  -7   21.10    2.00  35 0.41974-0.88285 0.61860-0.39598-0.61597 0.15485
  -6   3  -7   16.40    2.30 112-0.68512 0.22201-0.71364 0.93626-0.21310-0.24801
  -6   3  -7   16.70    2.10 134-0.60474 0.14163-0.75420 0.97682-0.31556-0.14556
   6  -3   7   13.20    1.60  68 0.49080-0.02769 0.77676-0.99939 0.44221 0.01891
  -6   3  -8   23.20    2.80  36 0.42621-0.89574 0.62927-0.40649-0.60106 0.08060
  -6   3  -8   25.50    2.40 111-0.70562 0.23609-0.69243 0.91521-0.21990-0.30056
  -6   3  -8   21.80    2.20 135-0.62167 0.15215-0.74069 0.96347-0.31627-0.20419
   6  -3   8   22.60    2.20  68 0.48909-0.01956 0.77442-0.99720 0.44870 0.07176
  -6   3  -9   -0.10    1.20  36 0.42851-0.90445 0.63306-0.41012-0.59563 0.01583
  -6   3  -9    0.00    1.30 110-0.72896 0.25303-0.66666 0.88959-0.22765-0.35214
  -6   3  -9    1.30    1.80 136-0.64404 0.16810-0.72193 0.94487-0.31699-0.26281
   6  -3   9   -0.70    0.90  68 0.48584-0.00990 0.76996-0.99290 0.46067 0.11913
  -6   3 -10    4.90    1.60  36 0.42795-0.91030 0.63213-0.40904-0.59696-0.04217
  -6   3 -10    8.40    2.30 109-0.75474 0.27239-0.63594 0.85903-0.23624-0.40290
  -6   3 -10    2.30    2.10 137-0.67172 0.18937-0.69716 0.92025-0.31751-0.32163
   6  -3  10    8.80    2.10  69 0.48140 0.00095 0.76384-0.98693 0.47639 0.16274
  -6   3 -11    3.70    2.40  36 0.42527-0.91403 0.62771-0.40446-0.60327-0.09520
  -6   3 -11    1.20    1.70 107-0.78253 0.29377-0.59978 0.82302-0.24552-0.45295
   6  -3  11   -1.90    1.40  69 0.47594 0.01283 0.75627-0.97952 0.49482 0.20365
  -6   3 -12    1.00    1.60 106-0.81189 0.31672-0.55745 0.78086-0.25537-0.50244
   6  -3  12    3.30    1.70  70 0.46955 0.02563 0.74736-0.97077 0.51525 0.24256
  -5   3  14    2.40    3.30  69 0.48086-0.73963 0.76309-0.54384 0.47826 0.31425
  -5   3  13    1.40    2.00  68 0.48692-0.75211 0.77145-0.55204 0.45671 0.27646
  -5   3  11    1.30    1.60  67 0.49692-0.77494 0.78509-0.56536 0.41796 0.19654
  -5   3  11    3.10    1.60 126 0.29886-0.57687 0.92412-0.70439 0.26520 0.34930
   5  -3 -11    0.40    1.50  42 0.49137-0.21335 0.73863-0.95836-0.40652-0.20798
  -5   3  10    6.30    1.60  66 0.50081-0.78524 0.79032-0.57044 0.40160 0.15356
  -5   3  10    7.40    1.40 124 0.34283-0.62726 0.91016-0.69028 0.26424 0.29092
   5  -3 -10    5.60    1.60  43 0.49575-0.21132 0.74620-0.96608-0.38893-0.16623
  -5   3   9   12.10    2.00  66 0.50386-0.79471 0.79441-0.57437 0.38813 0.10769
  -5   3   9   13.50    1.60 123 0.37753-0.66838 0.89755-0.67751 0.26307 0.23276
   5  -3  -9    7.40    1.90  43 0.49930-0.20846 0.75236-0.97239-0.37399-0.12184
   5  -3  -9   10.30    1.40 128-0.41711 0.70795-0.87076 0.65072-0.29996-0.19586
  -5   3   8    7.00    1.70  66 0.50594-0.80320 0.79718-0.57699 0.37862 0.05787
  -5   3   8    7.10    1.40 122 0.40387-0.70113 0.88701-0.66681 0.26191 0.17457
   5  -3  -8    4.40    1.50  44 0.50189-0.20463 0.75686-0.97706-0.36267-0.07382
   5  -3  -8    4.40    1.30 129-0.44144 0.73870-0.85864 0.63844-0.30269-0.13380
  -5   3   7    9.20    1.70  65 0.50678-0.81045 0.79829-0.57794 0.37470 0.00245
  -5   3   7    9.30    1.20  95-0.95249 0.64882-0.22618 0.44653-0.30380 0.68095
  -5   3   7    9.30    1.40 122 0.42239-0.72606 0.87907-0.65872 0.26096 0.11618
   5  -3  -7    8.30    1.20  44 0.50327-0.19960 0.75927-0.97962-0.35649-0.02066
   5  -3  -7   10.80    1.40 129-0.45614 0.75981-0.85092 0.63057-0.30424-0.07290
  -5   3   6    3.50    1.30  66 0.50584-0.81592 0.79704-0.57654 0.37909-0.06129
  -5   3   6    3.30    1.00  99-0.91213 0.60205-0.36047 0.58097-0.28951 0.60732
  -5   3   6    3.20    1.30 121 0.43337-0.74346 0.87415-0.65364 0.26034 0.05747
   5  -3  -6    7.00    1.30  44 0.50294-0.19286 0.75870-0.97921-0.35795 0.04014
   5  -3  -6    9.00    1.70 129-0.46210 0.77218-0.84771 0.62720-0.30485-0.01296
  -5   3   5   11.80    1.40  66 0.50196-0.81846 0.79187-0.57121 0.39658-0.13812
  -5   3   5    6.60    1.20 103-0.86612 0.54962-0.46428 0.68494-0.27371 0.53218
  -5   3   5    8.30    1.30 121 0.43691-0.75340 0.87254-0.65187 0.26013-0.00166
   5  -3  -5    5.70    1.10  43 0.49987-0.18338 0.75335-0.97401-0.37153 0.11306
   5  -3  -5    7.00    1.20 129-0.45983 0.77633-0.84894 0.62828-0.30462 0.04615
  -5   3   4   52.40    2.50  67 0.49228-0.81519 0.77878-0.55796 0.43651-0.23738
  -5   3   4   39.80    2.20 105-0.82058 0.49767-0.54399 0.76481-0.25829 0.45743
  -5   3   4   41.70    2.90 121 0.43289-0.75580 0.87437-0.65355 0.26037-0.06124
   5  -3  -4   29.00    2.10  42 0.49150-0.16859 0.73886-0.95967-0.40601 0.20688
   5  -3  -4   32.90    2.30 129-0.44964 0.77255-0.85437 0.63355-0.30356 0.10443
  -5   3   3   44.50    2.30  70 0.46809-0.79742 0.74533-0.52436 0.51973-0.37994
  -5   3   3   40.00    2.40 107-0.77900 0.44968-0.60456 0.82554-0.24434 0.38413
  -5   3   3   38.80    2.70 122 0.42109-0.75041 0.87964-0.65867 0.26103-0.12124
   5  -3  -3   36.30    1.80  40 0.47010-0.14077 0.70240-0.92338-0.48147 0.34168
   5  -3  -3   41.60    2.20 128-0.43166 0.76098-0.86361 0.64263-0.30161 0.16182
  -5   3   2    9.90    0.80  77 0.39039-0.72612 0.63403-0.41289 0.70376-0.62331
  -5   3   2   10.40    1.20 109-0.74330 0.40757-0.64988 0.87101-0.23243 0.31288
  -5   3   2   10.20    1.60 122 0.40112-0.73686 0.88815-0.66702 0.26204-0.18159
  -5   3   2    8.70    1.20 140-0.75026 0.41453-0.61576 0.83689-0.31638 0.39684
   5  -3  -2    8.20    0.60  34 0.40076-0.06502 0.58748-0.80861-0.65664 0.57619
   5  -3  -2   12.10    1.70 127-0.40593 0.74166-0.87607 0.65494-0.29865 0.21819
  -5   3   1   45.50    2.70 110-0.71440 0.37225-0.68295 0.90424-0.22281 0.24393
  -5   3   1   47.80    2.90 123 0.37251-0.71466 0.89946-0.67818 0.26326-0.24214
  -5   3   1   40.30    2.60 138-0.71349 0.37134-0.65611 0.87740-0.31744 0.33855
  -5   3   0   27.60    1.80 111-0.69257 0.34401-0.70608 0.92752-0.21557 0.17735
  -5   3   0   27.40    2.30 124 0.33473-0.68329 0.91290-0.69145 0.26446-0.30269
  -5   3   0   28.20    1.80 137-0.68123 0.33267-0.68822 0.90966-0.31759 0.27936
  -5   3  -1  147.20    6.00 112-0.67771 0.32274-0.72100 0.94260-0.21065 0.11309
  -5   3  -1  141.20    7.00 126 0.28719-0.64216 0.92746-0.70586 0.26536-0.36292
  -5   3  -1  130.90    6.20 136-0.65440 0.29942-0.71287 0.93447-0.31723 0.21967
  -5   3  -2    3.20    0.30  21 0.21259-0.57398 0.28598-0.06423-0.90653 0.74963
  -5   3  -2    4.60    1.20 112-0.66949 0.30810-0.72898 0.95074-0.20793 0.05103
  -5   3  -2    2.90    0.90 135-0.63360 0.27221-0.73082 0.95258-0.31668 0.15978
   5  -3   2    7.10    0.40  85 0.26833 0.09306 0.45366-0.67542 0.87252-0.71562
  -5   3  -3  137.60    5.40  33 0.39883-0.76663 0.58433-0.36242-0.66054 0.44430
  -5   3  -3  172.60    6.60 112-0.66744 0.29964-0.73095 0.95286-0.20726-0.00898
  -5   3  -3  147.50    5.80 135-0.61922 0.25142-0.74268 0.96460-0.31617 0.09994
   5  -3   3  200.80    6.90  74 0.42945-0.06165 0.69051-0.91242 0.62267-0.40643
   5  -3   3  167.10    7.40 114 0.65500-0.28719 0.73556-0.95747 0.23734-0.02110
  -5   3  -4    6.10    0.80  37 0.44517-0.81939 0.66066-0.43859-0.55381 0.27823
  -5   3  -4    8.10    1.40 112-0.67103 0.29682-0.72750 0.94957-0.20844-0.06713
  -5   3  -4    5.50    1.40 134-0.61143 0.23721-0.74893 0.97100-0.31586 0.04028
   5  -3   4    5.70    1.10 114 0.65602-0.28181 0.73471-0.95677 0.23718 0.03840
  -5   3  -5   26.20    1.90  39 0.46322-0.84385 0.69082-0.46860-0.50282 0.16790
  -5   3  -5   46.50    2.80 112-0.67971 0.29908-0.71903 0.94125-0.21131-0.12360
  -5   3  -5   37.10    2.60 134-0.61025 0.22963-0.74986 0.97209-0.31581-0.01911
   5  -3   5   44.40    2.80  69 0.48107-0.10044 0.76339-0.98561 0.47753-0.14261
  -5   3  -6   10.10    1.30  40 0.47078-0.85783 0.70356-0.48118-0.47927 0.08502
  -5   3  -6   13.20    1.50 111-0.69291 0.30587-0.70573 0.92811-0.21569-0.17857
  -5   3  -6    9.50    1.70 135-0.61562 0.22858-0.74559 0.96797-0.31603-0.07822
   5  -3   6   11.90    1.20  68 0.48656-0.09952 0.77096-0.99334 0.45803-0.06378
  -5   3  -7   61.10    4.10  40 0.47327-0.86672 0.70776-0.48523-0.47121 0.01762
  -5   3  -7   54.10    3.60 111-0.71010 0.31665-0.68762 0.91016-0.22139-0.23220
  -5   3  -7   47.30    3.10 135-0.62739 0.23394-0.73600 0.95853-0.31648-0.13712
   5  -3   7   49.80    2.60  68 0.48793-0.09447 0.77283-0.99537 0.45301 0.00058
  -5   3  -8   17.10    2.30  40 0.47280-0.87267 0.70697-0.48428-0.47274-0.04019
  -5   3  -8   13.00    2.10 110-0.73076 0.33089-0.66460 0.88729-0.22825-0.28468
  -5   3  -8   15.50    1.90 136-0.64539 0.24553-0.72076 0.94345-0.31702-0.19591
   5  -3   8   11.40    1.40  68 0.48687-0.08701 0.77139-0.99408 0.45689 0.05604
  -5   3  -9   19.20    2.30  40 0.47036-0.87664 0.70285-0.48000-0.48062-0.09165
  -5   3  -9   24.40    2.70 109-0.75437 0.34809-0.63641 0.85925-0.23611-0.33616
  -5   3  -9   20.30    2.30 137-0.66947 0.26319-0.69924 0.92209-0.31748-0.25479
  -5   3 -10    3.10    2.10  39 0.46646-0.87915 0.69627-0.47326-0.49291-0.13869
  -5   3 -10    2.90    1.80 107-0.78043 0.36774-0.60263 0.82564-0.24482-0.38679
  -5   3 -10    2.30    1.20 138-0.69947 0.28677-0.67042 0.89342-0.31758-0.31402
   5  -3  10    2.40    1.70  69 0.48022-0.06752 0.76221-0.98521 0.48046 0.15115
  -5   3 -11    0.60    1.70  39 0.46136-0.88046 0.68769-0.46453-0.50840-0.18255
  -5   3 -11    0.20    1.30 106-0.80844 0.38933-0.56269 0.78585-0.25421-0.43673
  -5   3 -12    2.00    2.10 104-0.83784 0.41232-0.51572 0.73904-0.26412-0.48616
   5  -3  12    1.90    1.60  70 0.46925-0.04373 0.74695-0.97027 0.51616 0.23412
  -5   3 -13    3.30    2.20 103-0.86803 0.43609-0.46054 0.68401-0.27436-0.53526
   5  -3  13   -1.90    2.50  71 0.46241-0.03047 0.73735-0.96082 0.53680 0.27283
  -4   3  14    5.20    2.50  67 0.49674-0.68586 0.78484-0.56567 0.41871 0.38134
  -4   3  13   11.50    2.40  66 0.50311-0.69865 0.79341-0.57408 0.39150 0.34920
  -4   3  12    4.50    2.00  65 0.50886-0.71081 0.80104-0.58156 0.36475 0.31661
  -4   3  12    2.60    1.40 124 0.33963-0.54158 0.91125-0.69177 0.26433 0.41703
   4  -3 -12    2.70    1.00 127-0.39979 0.60174-0.87891 0.65943-0.29791-0.38346
  -4   3  11    8.90    2.10  64 0.51401-0.72237 0.80778-0.58814 0.33859 0.28344
  -4   3  11    9.20    1.60 122 0.39926-0.60762 0.88892-0.66928 0.26213 0.35990
   4  -3 -11    2.00    2.10  41 0.48463-0.27627 0.72707-0.94671-0.43196-0.19006
   4  -3 -11   11.70    1.40 129-0.46590 0.67426-0.84563 0.62600-0.30523-0.31679
  -4   3  10    1.80    2.10  64 0.51858-0.73336 0.81365-0.59386 0.31317 0.24952
  -4   3  10   -0.50    0.90 121 0.44719-0.66196 0.86774-0.64795 0.25950 0.30319
   4  -3 -10    0.40    1.20  42 0.48875-0.27398 0.73413-0.95392-0.41662-0.14607
   4  -3 -10    0.50    0.80 131-0.51412 0.72889-0.81745 0.59765-0.30966-0.25303
  -4   3   9    5.40    1.50  63 0.52258-0.74377 0.81869-0.59874 0.28874 0.21461
  -4   3   9    4.80    1.30 120 0.48523-0.70642 0.84873-0.62878 0.25683 0.24652
   4  -3  -9    3.70    1.80  42 0.49194-0.27075 0.73961-0.95956-0.40429-0.09906
   4  -3  -9    7.10    1.30 132-0.54888 0.77007-0.79487 0.57492-0.31232-0.19103
  -4   3   8   -0.80    1.10  62 0.52601-0.75361 0.82292-0.60282 0.26567 0.17834
  -4   3   8    2.40    0.90 119 0.51453-0.74213 0.83267-0.61256 0.25439 0.18962
   4  -3  -8    0.20    1.30  43 0.49400-0.26640 0.74317-0.96327-0.39606-0.04795
   4  -3  -8   -0.30    0.80 133-0.57268 0.80028-0.77824 0.55813-0.31386-0.13015
  -4   3   7  159.70    7.10  61 0.52887-0.76289 0.82636-0.60609 0.24452 0.14016
  -4   3   7  110.90    6.50 118 0.53575-0.76977 0.82021-0.59995 0.25240 0.13227
   4  -3  -7  105.10    6.10  43 0.49461-0.26060 0.74422-0.96448-0.39360 0.00892
   4  -3  -7  122.20    5.80 134-0.58698 0.82100-0.76775 0.54749-0.31468-0.07000
  -4   3   6   74.80    4.20  61 0.53112-0.77155 0.82899-0.60857 0.22623 0.09910
  -4   3   6   54.30    2.80  94-0.95957 0.71914-0.19232 0.41273-0.30641 0.63174
  -4   3   6   64.40    3.60 118 0.54927-0.78970 0.81190-0.59149 0.25104 0.07430
   4  -3  -6   51.70    3.50  42 0.49312-0.25269 0.74165-0.96206-0.39960 0.07426
   4  -3  -6   59.40    2.90 134-0.59260 0.83303-0.76353 0.54312-0.31497-0.01036
  -4   3   5   79.90    3.80  60 0.53269-0.77953 0.83076-0.61019 0.21249 0.05351
  -4   3   5   53.20    2.60  98-0.92428 0.67743-0.32648 0.54705-0.29375 0.55975
  -4   3   5   57.50    3.50 117 0.55517-0.80201 0.80819-0.58761 0.25042 0.01558
   4  -3  -5   47.30    2.80  42 0.48820-0.24136 0.73319-0.95376-0.41871 0.15271
   4  -3  -5   61.30    3.20 134-0.58993 0.83678-0.76554 0.54497-0.31483 0.04884
  -4   3   4   97.30    4.00  60 0.53332-0.78657 0.83147-0.61074 0.20662 0.00004
  -4   3   4   78.80    3.70 102-0.88221 0.62896-0.43140 0.65213-0.27921 0.48586
  -4   3   4   79.00    4.00 117 0.55328-0.80654 0.80938-0.58865 0.25062-0.04396
   4  -3  -4   91.80    4.20  41 0.47677-0.22351 0.71369-0.93441-0.45956 0.25291
   4  -3  -4   95.20    4.40 133-0.57909 0.83234-0.77359 0.55286-0.31424 0.10758
  -4   3   3   44.60    2.00  61 0.53226-0.79193 0.83029-0.60940 0.21631-0.06899
  -4   3   3   36.10    1.80 104-0.83993 0.58026-0.51216 0.73305-0.26482 0.41214
  -4   3   3   34.30    2.30 118 0.54324-0.80290 0.81565-0.59476 0.25166-0.10434
   4  -3  -3   23.00    1.30  38 0.45031-0.19064 0.66922-0.89010-0.53996 0.39264
   4  -3  -3   28.10    2.00 133-0.55995 0.81962-0.78726 0.56637-0.31307 0.16575
  -4   3   2   50.80    1.80  62 0.52615-0.79223 0.82309-0.60205 0.26469-0.17671
  -4   3   2   40.80    2.30 106-0.80135 0.53527-0.57320 0.79424-0.25183 0.33981
  -4   3   2   36.60    2.60 118 0.52443-0.79051 0.82694-0.60590 0.25349-0.16550
   4  -3  -2   42.00    1.80  32 0.37824-0.11216 0.55079-0.77183-0.69979 0.61181
   4  -3  -2   57.00    3.10 132-0.53228 0.79836-0.80590 0.58486-0.31111 0.22312
  -4   3   1   77.30    2.70  69 0.47965-0.75215 0.76143-0.54024 0.48237-0.45373
  -4   3   1   69.70    3.20 108-0.76868 0.49619-0.61823 0.83943-0.24089 0.26953
  -4   3   1   69.50    3.50 119 0.49608-0.76857 0.84293-0.62173 0.25596-0.22732
   4  -3  -1   50.70    2.00  14 0.07826 0.19424 0.07557-0.29677-0.97996 0.95132
   4  -3  -1   66.60    3.10 130-0.49579 0.76828-0.82857 0.60738-0.30807 0.27943
  -4   3   0  279.30   10.30 109-0.74300 0.46409-0.65025 0.87160-0.23232 0.20163
  -4   3   0  276.80   11.50 121 0.45721-0.73611 0.86293-0.64158 0.25885-0.28954
  -4   3   0  255.70   10.50 139-0.73198 0.45307-0.63636 0.85772-0.31703 0.28634
   4  -3   0  278.40   10.80 129-0.45019 0.72910-0.85408 0.63273-0.30362 0.33431
  -4   3  -1   19.70    1.40 110-0.72461 0.43929-0.67160 0.89311-0.22621 0.13617
  -4   3  -1   16.20    1.50 122 0.40675-0.69207 0.88580-0.66429 0.26177-0.35181
  -4   3  -1   16.70    1.30 138-0.70211 0.41679-0.66777 0.88927-0.31757 0.22753
   4  -3   1   19.40    1.70 127-0.39532 0.68064-0.88095 0.65944-0.29736 0.38740
  -4   3  -2  215.50    9.20  42 0.49293-0.78466 0.74132-0.51966-0.40035 0.25098
  -4   3  -2  285.40    9.20 110-0.71339 0.42166-0.68405 0.90572-0.22248 0.07311
  -4   3  -2  277.00   11.50 124 0.34357-0.63531 0.90990-0.68824 0.26422-0.41359
  -4   3  -2  243.20    9.30 137-0.67836 0.38662-0.69094 0.91261-0.31757 0.16820
   4  -3   2  238.00    8.20  84 0.29118 0.00056 0.48776-0.70942 0.84820-0.69883
  -4   3  -3   20.70    1.30  45 0.51181-0.80996 0.77434-0.55252-0.31514 0.10643
  -4   3  -3   24.00    2.00 111-0.70892 0.41078-0.68889 0.91071-0.22100 0.01229
  -4   3  -3   19.10    1.60 136-0.66140 0.36326-0.70660 0.92842-0.31736 0.10865
   4  -3   3   20.80    1.10  75 0.41398-0.11584 0.66824-0.89007 0.65699-0.44829
  -4   3  -4  140.90    6.20  46 0.51575-0.82031 0.78138-0.55940-0.29402 0.02597
  -4   3  -4  136.60    6.10 111-0.71066 0.40610-0.68702 0.90900-0.22157-0.04648
  -4   3  -4  124.50    5.70 136-0.65165 0.34709-0.71530 0.93728-0.31717 0.04912
   4  -3   4  152.10    6.20  71 0.45469-0.15013 0.72646-0.94844 0.55877-0.29072
  -4   3  -5    6.10    1.20 110-0.71796 0.40698-0.67904 0.90117-0.22399-0.10339
  -4   3  -5    7.90    1.00 136-0.64924 0.33827-0.71742 0.93955-0.31712-0.01027
   4  -3   5    5.10    1.30  70 0.47173-0.16076 0.75042-0.97255 0.50839-0.18101
  -4   3  -6   42.50    2.70  45 0.51358-0.83097 0.77749-0.55520-0.30586-0.08087
  -4   3  -6   33.70    2.20 136-0.65416 0.33678-0.71308 0.93537-0.31723-0.06950
   4  -3   6   41.00    2.30  69 0.47924-0.16186 0.76086-0.98315 0.48377-0.09705
  -4   3  -7    3.10    1.00  45 0.51037-0.83417 0.77177-0.54933-0.32254-0.12353
  -4   3  -7    2.70    1.10 109-0.74668 0.42288-0.64582 0.86827-0.23355-0.21251
  -4   3  -7    2.40    1.20 136-0.66630 0.34250-0.70215 0.92460-0.31744-0.12862
   4  -3   7    7.30    1.40  69 0.48199-0.15819 0.76466-0.98711 0.47433-0.02827
  -4   3  -8    4.70    1.60  44 0.50625-0.83646 0.76451-0.54190-0.34265-0.16275
  -4   3  -8    2.60    1.10 108-0.76683 0.43662-0.62063 0.84323-0.24027-0.26513
  -4   3  -8    3.70    1.00 137-0.68546 0.35525-0.68417 0.90677-0.31760-0.18780
   4  -3   8    4.40    1.60  69 0.48194-0.15173 0.76459-0.98720 0.47450 0.03090
  -4   3  -9    3.30    1.80  44 0.50136-0.83798 0.75594-0.53318-0.36503-0.19971
  -4   3  -9    1.40    1.10 107-0.79001 0.45338-0.58944 0.81219-0.24803-0.31671
  -4   3  -9    1.90    1.30 138-0.71146 0.37484-0.65822 0.88098-0.31747-0.24727
   4  -3   9    1.80    1.10  69 0.48002-0.14339 0.76194-0.98469 0.48113 0.08361
  -4   3 -10   -0.80    1.40  43 0.49574-0.83878 0.74618-0.52327-0.38896-0.23512
  -4   3 -10    0.40    1.50 106-0.81560 0.47256-0.55177 0.77468-0.25662-0.36746
  -4   3 -10   -0.50    1.20 140-0.74413 0.40109-0.62280 0.84571-0.31663-0.30745
   4  -3  10    0.60    1.20  69 0.47670-0.13366 0.75733-0.98024 0.49231 0.13177
  -4   3 -11    0.20    1.50  42 0.48943-0.83888 0.73530-0.51223-0.41402-0.26939
  -4   3 -11    1.20    1.20 104-0.84296 0.49351-0.50691 0.72998-0.26585-0.41756
   4  -3  11    2.50    1.80  70 0.47224-0.12279 0.75112-0.97419 0.50678 0.17663
  -4   3 -12    1.80    1.70 102-0.87141 0.51554-0.45381 0.67704-0.27551-0.46724
   4  -3  12    0.60    1.50  70 0.46678-0.11092 0.74349-0.96672 0.52374 0.21901
  -4   3 -13    3.60    1.70 100-0.90009 0.53781-0.39087 0.61425-0.28535-0.51675
   4  -3  13    3.80    2.00  71 0.46041-0.09813 0.73454-0.95792 0.54261 0.25948
  -3   3  15    3.80    2.60  66 0.50230-0.61535 0.79232-0.57340 0.39511 0.47180
  -3   3  14    1.80    2.20  65 0.50926-0.62873 0.80156-0.58249 0.36282 0.44475
  -3   3  13    2.60    1.90  64 0.51556-0.64144 0.80978-0.59054 0.33024 0.41799
   3  -3 -13    1.30    0.80 129-0.46197 0.58785-0.84778 0.62855-0.30484-0.44339
  -3   3  12    5.70    2.20  63 0.52122-0.65352 0.81699-0.59760 0.29731 0.39159
  -3   3  12    4.10    1.10 121 0.44654-0.57883 0.86805-0.64866 0.25954 0.42935
   3  -3 -12    3.00    1.00 132-0.54895 0.68125-0.79482 0.57543-0.31232-0.37657
  -3   3  11    1.20    1.80  62 0.52626-0.66497 0.82322-0.60368 0.26391 0.36565
  -3   3  11    2.20    0.80 119 0.51026-0.64896 0.83509-0.61554 0.25477 0.37479
   3  -3 -11    0.20    2.10  40 0.47578-0.33707 0.71201-0.93156-0.46290-0.16666
   3  -3 -11    1.40    1.00 134-0.61057 0.74928-0.74961 0.53007-0.31582-0.31374
  -3   3  10    7.50    1.80  61 0.53069-0.67581 0.82848-0.60878 0.22991 0.34031
  -3   3  10    4.40    1.00 117 0.56136-0.70648 0.80421-0.58451 0.24975 0.32047
   3  -3 -10    4.50    1.40  41 0.47949-0.33437 0.71831-0.93801-0.45024-0.11998
   3  -3 -10    7.50    1.00 136-0.65545 0.80057-0.71194 0.49223-0.31725-0.25297
  -3   3   9   12.90    2.00  60 0.53450-0.68603 0.83276-0.61290 0.19512 0.31576
  -3   3   9    8.80    1.40 116 0.60213-0.75367 0.77640-0.55654 0.24490 0.26598
   3  -3  -9   10.20    1.50  41 0.48211-0.33058 0.72278-0.94264-0.44102-0.06986
   3  -3  -9   10.30    1.30 137-0.68791 0.83944-0.68180 0.46195-0.31761-0.19327
  -3   3   8    5.90    1.40  59 0.53769-0.69564 0.83603-0.61602 0.15924 0.29230
  -3   3   8    3.80    1.10 115 0.63400-0.79194 0.75248-0.53246 0.24053 0.21101
   3  -3  -8    7.00    1.70  41 0.48339-0.32544 0.72496-0.94497-0.43645-0.01509
   3  -3  -8    5.90    1.20 138-0.71035 0.86829-0.65937 0.43936-0.31748-0.13406
  -3   3   7   11.40    1.40  58 0.54024-0.70459 0.83823-0.61806 0.12183 0.27038
   3  -3  -7   16.70    2.00  41 0.48287-0.31851 0.72407-0.94424-0.43833 0.04612
   3  -3  -7   15.10    1.20 139-0.72415 0.88851-0.64486 0.42469-0.31723-0.07497
  -3   3   6   31.20    2.10  57 0.54207-0.71284 0.83924-0.61891 0.08216 0.25070
   3  -3  -6   25.30    1.80  41 0.47971-0.30894 0.71869-0.93901-0.44947 0.11661
   3  -3  -6   28.70    1.80 113-0.64861 0.81938-0.74847 0.52814-0.20103-0.13183
   3  -3  -6   26.80    1.80 139-0.73003 0.90081-0.63849 0.41817-0.31709-0.01578
  -3   3   5   80.30    4.00  55 0.54307-0.72026 0.83880-0.61831 0.03899 0.23454
  -3   3   5   59.50    2.70  92-0.97037 0.79319-0.12300 0.34348-0.31056 0.58409
   3  -3  -5   87.80    4.00  40 0.47224-0.29506 0.70603-0.92651-0.47456 0.20103
   3  -3  -5   98.10    4.30 112-0.66776 0.84494-0.73065 0.51017-0.20736-0.06617
   3  -3  -5   83.80    3.60 139-0.72823 0.90542-0.64045 0.41997-0.31714 0.04361
  -3   3   4   49.20    2.50  54 0.54296-0.72656 0.83637-0.61573-0.01007 0.22426
  -3   3   4   44.90    2.10  96-0.94476 0.76116-0.25791 0.47855-0.30101 0.51519
   3  -3  -4   47.90    2.90  38 0.45682-0.27322 0.68010-0.90073-0.52166 0.30747
   3  -3  -4   62.20    2.90 112-0.67406 0.85766-0.72457 0.50393-0.20944-0.00474
   3  -3  -4   61.70    3.00 139-0.71858 0.90218-0.65078 0.43014-0.31735 0.10316
  -3   3   3  578.90   20.60  52 0.54103-0.73104 0.83063-0.60983-0.07007 0.22492
  -3   3   3  556.40   20.20 100-0.91024 0.72023-0.36542 0.58622-0.28886 0.44371
   3  -3  -3  550.80   20.40  36 0.42440-0.23439 0.62628-0.84707-0.60529 0.45044
   3  -3  -3  640.80   22.10 112-0.66999 0.86001-0.72850 0.50771-0.20810 0.05325
   3  -3  -3  606.30   21.50 138-0.70061 0.89063-0.66927 0.44848-0.31758 0.16273
  -3   3   2   84.40    3.40  50 0.53497-0.73140 0.81745-0.59650-0.15382 0.24933
  -3   3   2   83.30    3.30 102-0.87384 0.67741-0.44889 0.66984-0.27634 0.37185
   3  -3  -2   69.20    2.90  30 0.34886-0.15243 0.50323-0.72418-0.74924 0.65373
   3  -3  -2   87.60    4.10 113-0.65699 0.85342-0.74078 0.51983-0.20380 0.10829
   3  -3  -2   84.90    3.90 137-0.67360 0.87002-0.69541 0.47446-0.31753 0.22202
  -3   3   1  193.60    7.40  45 0.51427-0.71711 0.77872-0.55761-0.30216 0.33833
  -3   3   1  205.10    7.60 104-0.84007 0.63723-0.51192 0.73303-0.26487 0.30104
  -3   3   1  200.70    8.20 114 0.63753-0.84037 0.74970-0.52859 0.24001-0.20384
   3  -3  -1  172.80    6.60  18 0.14721 0.05562 0.18319-0.40430-0.95081 0.91463
   3  -3  -1  239.40    8.20 135-0.63665 0.83949-0.72825 0.50715-0.31678 0.28060
  -3   3   0   50.80    2.10  34 0.40225-0.61150 0.58992-0.36866-0.65359 0.63043
  -3   3   0   56.10    2.00  84 0.28592-0.49517 0.47992-0.25866 0.85405-0.87721
  -3   3   0   60.10    2.60 106-0.81161 0.60236-0.55788 0.77914-0.25528 0.23211
  -3   3   0   51.80    2.70 116 0.60062-0.80987 0.77749-0.55623 0.24510-0.26826
   3  -3   0   64.60    3.20 134-0.58884 0.79810-0.76636 0.54510-0.31478 0.33794
  -3   3  -1   68.40    2.90  10 0.00471-0.22038-0.03836 0.25978-0.99279 0.91029
  -3   3  -1  102.30    3.80 107-0.78983 0.57417-0.58968 0.81110-0.24797 0.16546
  -3   3  -1   89.70    4.40 118 0.55016-0.76582 0.81135-0.58993 0.25095-0.33345
   3  -3   1   89.20    4.30 132-0.52937 0.74503-0.80778 0.58637-0.31088 0.39339
  -3   3  -2   40.90    1.70  58 0.53929-0.76137 0.83748-0.61590 0.13718-0.27902
  -3   3  -2   40.30    2.20 108-0.77519 0.55311-0.60967 0.83124-0.24307 0.10122
  -3   3  -2   38.20    2.00 120 0.48391-0.70599 0.84942-0.62785 0.25693-0.39877
  -3   3  -2   33.90    2.00 140-0.74558 0.52350-0.62114 0.84272-0.31657 0.17473
   3  -3   2   45.70    1.80  84 0.28167-0.05959 0.47358-0.69516 0.85866-0.71682
   3  -3   2   49.60    2.70 129-0.45767 0.67975-0.85010 0.62853-0.30440 0.44624
  -3   3  -3   41.40    2.30  55 0.54315-0.77164 0.83854-0.61681 0.03108-0.23226
  -3   3  -3   45.80    2.50 108-0.76759 0.53910-0.61964 0.84138-0.24053 0.03935
  -3   3  -3   43.90    2.50 122 0.39949-0.62799 0.88882-0.66709 0.26212-0.46330
  -3   3  -3   42.60    2.10 139-0.72640 0.49791-0.64244 0.86417-0.31718 0.11600
   3  -3   3   33.40    1.50  77 0.39143-0.16294 0.63554-0.85727 0.70183-0.50065
  -3   3  -4   91.90    4.80  53 0.54232-0.77722 0.83410-0.61221-0.03781-0.22271
  -3   3  -4   80.90    4.00 108-0.76659 0.53169-0.62094 0.84283-0.24019-0.02033
  -3   3  -4   81.30    4.00 126 0.29459-0.52949 0.92536-0.70347 0.26526-0.52578
  -3   3  -4   75.70    3.70 138-0.71472 0.47982-0.65483 0.87672-0.31742 0.05690
   3  -3   4  118.40    4.50  73 0.43682-0.20192 0.70106-0.92294 0.60512-0.34460
  -3   3  -5   10.80    1.30  52 0.53987-0.78119 0.82788-0.60583-0.09120-0.22866
  -3   3  -5   12.50    1.20 108-0.77157 0.53025-0.61445 0.83650-0.24186-0.07800
  -3   3  -5    9.00    1.00 138-0.71100 0.46968-0.65870 0.88074-0.31747-0.00239
   3  -3   5    9.00    1.20  71 0.45796-0.21664 0.73109-0.95313 0.54961-0.22975
  -3   3  -6   53.10    2.90  50 0.53652-0.78425 0.82062-0.59842-0.13679-0.24241
  -3   3  -6   51.50    3.20 107-0.78182 0.53409-0.60075 0.82295-0.24528-0.13391
  -3   3  -6   43.20    2.70 138-0.71539 0.46766-0.65414 0.87633-0.31741-0.06179
   3  -3   6   46.60    2.30  70 0.46827-0.22054 0.74557-0.96777 0.51921-0.14001
  -3   3  -7    3.60    1.00  49 0.53249-0.78664 0.81252-0.59016-0.17794-0.26059
  -3   3  -7    3.00    1.30 107-0.79659 0.54244-0.58010 0.80245-0.25023-0.18830
  -3   3  -7    3.80    0.70 139-0.72785 0.47370-0.64087 0.86322-0.31715-0.12139
   3  -3   7    2.80    1.30  70 0.47293-0.21879 0.75209-0.97445 0.50457-0.06603
  -3   3  -8   53.80    3.70  48 0.52785-0.78840 0.80359-0.58108-0.21633-0.28154
  -3   3  -8   52.30    3.20 106-0.81513 0.55457-0.55249 0.77500-0.25646-0.24141
  -3   3  -8   44.40    2.80 140-0.74822 0.48766-0.61812 0.84063-0.31647-0.18140
   3  -3   8   70.10    3.70  69 0.47426-0.21370 0.75394-0.97645 0.50030-0.00242
  -3   3  -9    3.00    1.40  47 0.52261-0.78958 0.79385-0.57118-0.25290-0.30431
  -3   3  -9    5.90    1.50 104-0.83670 0.56973-0.51766 0.74033-0.26373-0.29348
   3  -3   9    3.60    1.70  70 0.47337-0.20640 0.75270-0.97537 0.50316 0.05405
  -3   3 -10   40.50    3.50  46 0.51679-0.79017 0.78325-0.56042-0.28819-0.32836
  -3   3 -10   37.70    2.90 103-0.86051 0.58712-0.47508 0.69790-0.27180-0.34475
   3  -3  10   38.80    3.10  70 0.47087-0.19749 0.74921-0.97204 0.51111 0.10544
  -3   3 -11    4.50    1.90  45 0.51036-0.79016 0.77176-0.54878-0.32257-0.35332
  -3   3 -11    3.30    1.40 101-0.88573 0.60593-0.42381 0.64679-0.28041-0.39548
   3  -3  11    3.30    1.40  70 0.46709-0.18729 0.74392-0.96690 0.52281 0.15307
  -3   3 -12   11.80    1.80  99-0.91139 0.62518-0.36243 0.58556-0.28926-0.44597
   3  -3  12   13.60    2.80  71 0.46222-0.17601 0.73709-0.96022 0.53735 0.19788
  -3   3 -13    0.30    1.40  97-0.93623 0.64361-0.28861 0.51191-0.29797-0.49660
   3  -3  13   -0.20    1.80  71 0.45637-0.16375 0.72885-0.95214 0.55408 0.24049
   3  -3  14    3.40    2.10  72 0.44961-0.15058 0.71927-0.94272 0.57253 0.28138
  -2   3  15    0.60    3.50  65 0.51222-0.55562 0.80544-0.58661 0.34797 0.52647
  -2   3  14   -2.30    3.20  63 0.51890-0.56871 0.81406-0.59507 0.31132 0.50378
  -2   3  13    1.10    2.80  62 0.52484-0.58107 0.82149-0.60235 0.27379 0.48197
  -2   3  12    7.20    2.00  61 0.53005-0.59269 0.82774-0.60844 0.23518 0.46125
  -2   3  12    3.70    0.90 117 0.56363-0.62627 0.80275-0.58345 0.24950 0.44692
   2  -3 -12    5.60    1.10 138-0.70032 0.76296-0.66957 0.45026-0.31758-0.37884
  -2   3  11    9.80    2.20  60 0.53449-0.60354 0.83275-0.61330 0.19519 0.44189
  -2   3  11    8.20    1.40 115 0.62904-0.69809 0.75634-0.53688 0.24124 0.39584
   2  -3 -11    3.90    2.30  39 0.46461-0.39556 0.69316-0.91262-0.49859-0.13850
   2  -3 -11   12.30    1.30 140-0.75283 0.82188-0.61278 0.39332-0.31627-0.32081
  -2   3  10   34.20    3.20  59 0.53814-0.61360 0.83645-0.61684 0.15345 0.42430
   2  -3 -10   18.50    2.80  40 0.46774-0.39227 0.69842-0.91804-0.48893-0.08882
  -2   3   9    3.90    1.90  57 0.54091-0.62278 0.83869-0.61892 0.10940 0.40901
   2  -3  -9    2.60    1.20  40 0.46957-0.38769 0.70151-0.92128-0.48315-0.03525
   2  -3  -9    2.30    0.70 110-0.72397 0.80584-0.67233 0.45256-0.22599-0.29242
  -2   3   8   40.60    3.00  56 0.54266-0.63095 0.83923-0.61931 0.06224 0.39683
   2  -3  -8   28.70    2.70  40 0.46976-0.38147 0.70183-0.92176-0.48255 0.02348
   2  -3  -8   36.80    2.30 107-0.78490 0.87319-0.59654 0.37661-0.24631-0.21276
   2  -3  -7   -0.90    1.20  40 0.46772-0.37301 0.69839-0.91847-0.48900 0.08927
   2  -3  -7   -0.20    0.60 105-0.81844 0.91314-0.54736 0.32727-0.25757-0.14216
  -2   3   6   82.60    4.20  53 0.54201-0.64313 0.83322-0.61299-0.04678 0.38717
   2  -3  -6   64.30    3.10  39 0.46238-0.36127 0.68941-0.90965-0.50534 0.16494
   2  -3  -6   69.30    3.30 104-0.83609 0.93721-0.51869 0.29845-0.26353-0.07687
  -2   3   5   20.50    1.80  51 0.53838-0.64591 0.82455-0.60416-0.11353 0.39458
   2  -3  -5   14.50    1.20  38 0.45175-0.34422 0.67161-0.89201-0.53599 0.25494
   2  -3  -5   14.10    1.00 104-0.84280 0.95033-0.50720 0.28681-0.26580-0.01526
   2  -3  -4   48.80    2.40  36 0.43171-0.31777 0.63835-0.85890-0.58793 0.36622
   2  -3  -4   55.60    2.50 104-0.84086 0.95481-0.51055 0.29000-0.26514 0.04343
  -2   3   3   49.50    2.40  46 0.51473-0.63508 0.77954-0.55884-0.29966 0.46204
  -2   3   3   38.50    1.80  93-0.96720 0.84685-0.14687 0.36757-0.30931 0.47169
   2  -3  -3   38.10    2.00  33 0.39324-0.27288 0.57520-0.79591-0.67161 0.50924
   2  -3  -3   43.50    2.30 105-0.83127 0.95162-0.52674 0.30603-0.26190 0.09952
  -2   3   2  183.00    6.60  41 0.48078-0.60754 0.72050-0.49964-0.44575 0.54879
  -2   3   2  170.30    6.50  96-0.94523 0.81846-0.25607 0.47693-0.30118 0.40422
   2  -3  -2  152.80    6.60  28 0.31522-0.18845 0.44916-0.67002-0.79793 0.69489
   2  -3  -2  202.80    6.90 106-0.81428 0.94105-0.55380 0.33293-0.25618 0.15314
  -2   3   1   62.90    2.60  34 0.40064-0.53382 0.58729-0.36627-0.65688 0.70058
  -2   3   1   63.60    2.70  99-0.91874 0.78556-0.34245 0.56347-0.29181 0.33552
   2  -3  -1   42.10    1.80  18 0.15324-0.02006 0.19264-0.41366-0.94743 0.90373
   2  -3  -1   53.80    2.40 107-0.78984 0.92302-0.58967 0.36866-0.24797 0.20427
  -2   3   0  281.90   10.40  22 0.21535-0.35494 0.29034-0.06916-0.90428 0.88864
  -2   3   0  326.90   10.90 101-0.89272 0.75312-0.40817 0.62934-0.28281 0.26717
   2  -3   0  292.50   12.10   3-0.12065 0.26025-0.23064 0.00947-0.97230 0.98794
   2  -3   0  417.40   13.30 108-0.75771 0.89731-0.63224 0.41106-0.23723 0.25287
   2  -3   0  372.90   13.30 140-0.74363 0.88323-0.62336 0.40219-0.31665 0.33229
  -2   3  -1   38.10    1.80   7-0.05861-0.08740-0.13580 0.35713-0.98919 0.91421
  -2   3  -1   51.60    1.90  79 0.36557-0.51157 0.59775-0.37642 0.74692-0.82190
  -2   3  -1   46.70    2.30 102-0.87040 0.72439-0.45582 0.67715-0.27517 0.20019
   2  -3   1   60.80    2.80 110-0.71771 0.86372-0.67931 0.45798-0.22391 0.29889
   2  -3   1   53.00    2.60 137-0.68548 0.83149-0.68415 0.46282-0.31760 0.39258
  -2   3  -2  138.00    5.30  69 0.47764-0.63006 0.75864-0.53715 0.48917-0.62349
  -2   3  -2  127.00    5.10 103-0.85360 0.70117-0.48794 0.70943-0.26945 0.13514
  -2   3  -2  123.60    5.10 114 0.65526-0.80768 0.73534-0.51386 0.23730-0.37161
   2  -3   2  110.80    4.70  86 0.26058-0.10816 0.44207-0.66356 0.88015-0.74584
   2  -3   2  133.90    5.20 112-0.66974 0.82216-0.72875 0.50726-0.20801 0.34233
   2  -3   2  124.70    5.20 134-0.61076 0.76318-0.74947 0.52798-0.31583 0.45014
  -2   3  -3  147.50    5.80 104-0.84306 0.68422-0.50675 0.72839-0.26588 0.07223
  -2   3  -3  148.10    5.70 117 0.56997-0.72881 0.79859-0.57695 0.24879-0.44244
   2  -3   3  134.80    5.20  79 0.36345-0.20462 0.59466-0.81630 0.75035-0.55669
   2  -3   3  130.30    5.80 131-0.51793 0.67677-0.81507 0.59342-0.30997 0.50363
  -2   3  -4   48.90    3.30  60 0.53558-0.70083 0.83391-0.61212 0.18384-0.43683
  -2   3  -4   67.80    3.00 104-0.83885 0.67361-0.51400 0.73579-0.26446 0.01147
  -2   3  -4   66.30    3.30 121 0.45515-0.62040 0.86392-0.64213 0.25899-0.51198
   2  -3   4   82.70    3.40  75 0.41383-0.24858 0.66802-0.88981 0.65733-0.40434
   2  -3   4   76.80    3.70 127-0.40640 0.57165-0.87585 0.65405-0.29870 0.55169
  -2   3  -5  151.50    6.60  57 0.54172-0.71338 0.83912-0.61717 0.09154-0.40387
  -2   3  -5  148.60    6.50 104-0.84060 0.66894-0.51100 0.73296-0.26505-0.04728
  -2   3  -5  153.00    6.30 125 0.30432-0.47599 0.92250-0.70055 0.26511-0.57744
   2  -3   5  150.20    5.80  73 0.43974-0.26807 0.70522-0.92717 0.59794-0.28561
  -2   3  -6    0.40    0.70  55 0.54319-0.72126 0.83801-0.61590 0.01802-0.38968
  -2   3  -6    0.80    0.80 104-0.84766 0.66959-0.49865 0.72076-0.26744-0.10423
   2  -3   6   -0.30    1.10  72 0.45350-0.27542 0.72478-0.94689 0.56204-0.19037
  -2   3  -7   93.70    4.70  53 0.54212-0.72660 0.83351-0.61124-0.04393-0.38708
  -2   3  -7   87.70    4.30 103-0.85927 0.67478-0.47741 0.69968-0.27138-0.15963
   2  -3   7  108.30    4.60  71 0.46061-0.27612 0.73482-0.95708 0.54204-0.11103
  -2   3  -8    0.80    1.50  51 0.53942-0.73032 0.82686-0.60444-0.09833-0.39202
  -2   3  -8    1.50    0.90 102-0.87456 0.68366-0.44741 0.66983-0.27659-0.21376
   2  -3   8    1.40    1.50  71 0.46370-0.27280 0.73917-0.96159 0.53299-0.04264
  -2   3  -9   28.70    2.50  50 0.53556-0.73288 0.81864-0.59607-0.14757-0.40211
  -2   3  -9   24.40    2.10 101-0.89262 0.69531-0.40839 0.63096-0.28278-0.26691
   2  -3   9   29.90    2.80  70 0.46414-0.26682 0.73979-0.96236 0.53169 0.01800
  -2   3 -10    4.70    1.60  49 0.53075-0.73448 0.80914-0.58640-0.19316-0.41586
  -2   3 -10    5.20    1.30  99-0.91244 0.70871-0.35964 0.58237-0.28962-0.31940
   2  -3  10    8.20    2.00  71 0.46267-0.25894 0.73772-0.96045 0.53603 0.07299
  -2   3 -11    9.50    2.70  47 0.52512-0.73526 0.79849-0.57560-0.23607-0.43229
  -2   3 -11   13.50    1.70  98-0.93285 0.72271-0.29987 0.52276-0.29677-0.37159
   2  -3  11   12.20    2.30  71 0.45972-0.24958 0.73357-0.95646 0.54459 0.12377
  -2   3 -12    2.90    1.30  95-0.95233 0.73577-0.22689 0.44993-0.30374-0.42395
  -2   3 -13    3.90    1.20  93-0.96862 0.74565-0.13672 0.35993-0.30986-0.47717
   2  -3  13    2.40    1.90  72 0.45032-0.22735 0.72027-0.94348 0.57065 0.21639
   2  -3  14    4.20    2.90  72 0.44410-0.21472 0.71144-0.93480 0.58691 0.25946
  -1   3  15    4.20    2.70  63 0.51990-0.49364 0.81533-0.59658 0.30536 0.57660
  -1   3  14    0.70    2.30  62 0.52614-0.50630 0.82308-0.60418 0.26476 0.55787
  -1   3  13    3.10    2.00  61 0.53153-0.51810 0.82945-0.61039 0.22279 0.54050
  -1   3  12    3.60    2.50  60 0.53601-0.52900 0.83436-0.61515 0.17913 0.52482
  -1   3  11    1.60    1.60  58 0.53954-0.53893 0.83768-0.61832 0.13337 0.51124
   1  -3 -11    2.20    1.70  38 0.45094-0.45155 0.67027-0.88964-0.53822-0.10639
   1  -3 -11    3.60    0.60 106-0.80495 0.80435-0.56789 0.34852-0.25304-0.39157
  -1   3  10    7.30    1.70  57 0.54197-0.54778 0.83921-0.61969 0.08493 0.50034
   1  -3 -10    4.30    1.40  38 0.45328-0.44747 0.67417-0.89369-0.53173-0.05355
   1  -3 -10    4.10    0.70 101-0.88643 0.89224-0.42226 0.20274-0.28065-0.30462
  -1   3   9   29.80    3.00  55 0.54313-0.55535 0.83861-0.61893 0.03303 0.49290
   1  -3  -9   25.50    2.10  38 0.45406-0.44184 0.67548-0.89516-0.52952 0.00358
   1  -3  -9   21.20    1.60  98-0.92336 0.93558-0.32919 0.10951-0.29343-0.23251
   1  -3  -8    0.10    1.10  38 0.45285-0.43422 0.67346-0.89330-0.53291 0.06631
   1  -3  -8    1.30    0.60  97-0.94256 0.96119-0.26620 0.04636-0.30022-0.16638
  -1   3   7   83.40    4.30  52 0.54018-0.56523 0.82859-0.60860-0.08601 0.49327
   1  -3  -7   72.00    3.60  38 0.44891-0.42386 0.66688-0.88687-0.54378 0.13652
   1  -3  -7   73.30    3.40  95-0.95256 0.97761-0.22585 0.00586-0.30383-0.10343
  -1   3   6   15.80    1.60  50 0.53466-0.56612 0.81682-0.59667-0.15705 0.50497
   1  -3  -6   14.30    1.30  37 0.44095-0.40949 0.65365-0.87380-0.56482 0.21690
   1  -3  -6   13.70    1.10  95-0.95710 0.98856-0.20480-0.01535-0.30549-0.04243
  -1   3   5  137.60    6.40  47 0.52455-0.56242 0.79742-0.57711-0.24003 0.52861
   1  -3  -5  128.00    5.00  36 0.42670-0.38882 0.63007-0.85037-0.59992 0.31134
   1  -3  -5  107.20    4.50  95-0.95782 0.99569-0.20124-0.01906-0.30576 0.01718
  -1   3   4   23.60    2.20  44 0.50677-0.55106 0.76542-0.54496-0.34019 0.56943
   1  -3  -4   24.90    1.70  34 0.40183-0.35754 0.58924-0.80969-0.65445 0.42521
   1  -3  -4   21.80    1.40  95-0.95516 0.99945-0.21403-0.00643-0.30478 0.07554
  -1   3   3   11.40    1.20  40 0.47518-0.52588 0.71099-0.49038-0.46490 0.63481
   1  -3  -3   11.70    1.00  30 0.35794-0.30724 0.51790-0.73852-0.73470 0.56479
   1  -3  -3   10.30    1.00  96-0.94873 0.99943-0.24214 0.02153-0.30244 0.13253
  -1   3   2   65.10    2.70  35 0.41719-0.47431 0.61442-0.39365-0.62168 0.73225
   1  -3  -2   46.90    2.10  25 0.27900-0.22189 0.39129-0.61206-0.84248 0.73191
   1  -3  -2   52.20    2.40  97-0.93749 0.99461-0.28431 0.06354-0.29841 0.18784
  -1   3   1   50.20    2.10  27 0.31023-0.37376 0.44116-0.22023-0.80453 0.85576
   1  -3  -1   34.30    1.80  17 0.14087-0.07735 0.17326-0.39419-0.95421 0.90298
   1  -3  -1   36.00    2.00  99-0.92001 0.98354-0.33886 0.11793-0.29226 0.24103
  -1   3   0  105.40    4.40  17 0.13504-0.20498 0.16413 0.05696-0.95721 0.94910
  -1   3   0  121.60    4.40  94-0.96157 0.89163-0.18152 0.40260-0.30716 0.29905
   1  -3   0  112.10    4.40   7-0.06209 0.13203-0.14113-0.07995-0.98860 0.99671
   1  -3   0  131.20    5.10 101-0.89471 0.96465-0.40357 0.18249-0.28349 0.29160
  -1   3  -1    0.20    0.40   6-0.07168-0.00467-0.15584 0.37708-0.98675 0.91930
  -1   3  -1    0.70    0.40  85 0.26619-0.34254 0.45046-0.22922 0.87466-0.94211
  -1   3  -1    1.90    0.60  96-0.94730 0.87095-0.24794 0.46918-0.30192 0.23447
   1  -3   1   -0.30    0.50 103-0.86014 0.93650-0.47577 0.25453-0.27168 0.33912
  -1   3  -2  126.40    4.50  76 0.40181-0.48457 0.65062-0.42923 0.68190-0.80869
  -1   3  -2  103.50    4.50  97-0.93398 0.85121-0.29618 0.51757-0.29717 0.17038
   1  -3   2  134.70    5.20  87 0.23356-0.15080 0.40155-0.62294 0.90447-0.77769
   1  -3   2  150.80    5.90 106-0.81516 0.89793-0.55245 0.33105-0.25647 0.38326
  -1   3  -3   66.20    3.10  69 0.47381-0.56299 0.75331-0.53176 0.50176-0.68788
  -1   3  -3   62.30    3.10  98-0.92380 0.83462-0.32787 0.54942-0.29359 0.10746
   1  -3   3   70.10    2.80  81 0.33143-0.24225 0.54750-0.76905 0.79802-0.61190
   1  -3   3   67.70    3.30 108-0.75908 0.84826-0.63051 0.40896-0.23769 0.42381
   1  -3   3   67.60    3.00 138-0.69513 0.78431-0.67473 0.45318-0.31760 0.50373
  -1   3  -4  173.40    6.10  65 0.51027-0.60586 0.80289-0.58118 0.35783-0.60330
  -1   3  -4  133.50    5.60  99-0.91793 0.82234-0.34470 0.56641-0.29153 0.04607
   1  -3   4  173.90    8.20  77 0.38626-0.29067 0.62801-0.84972 0.71134-0.46588
   1  -3   4  199.30    7.60 111-0.69169 0.78729-0.70697 0.48527-0.21528 0.46075
   1  -3   4  193.50    7.60 133-0.57531 0.67091-0.77634 0.55463-0.31402 0.55948
  -1   3  -5   75.60    3.30  61 0.52889-0.63090 0.82638-0.60452 0.24436-0.54916
  -1   3  -5   46.40    2.60  99-0.91669 0.81469-0.34814 0.57000-0.29110-0.01370
  -1   3  -5   46.10    2.30 119 0.51107-0.61307 0.83463-0.61277 0.25469-0.55950
   1  -3   5   62.70    2.90  75 0.41715-0.31515 0.67282-0.89468 0.65022-0.34542
   1  -3   5   60.50    3.10 128-0.42232 0.52432-0.86823 0.64637-0.30056 0.60536
  -1   3  -6  174.80    6.90  59 0.53822-0.64664 0.83653-0.61451 0.15236-0.51650
  -1   3  -6  157.70    6.20  99-0.91986 0.81144-0.33927 0.56129-0.29221-0.07193
   1  -3   6  204.40    7.80  73 0.43484-0.32642 0.69823-0.92025 0.60991-0.24577
  -1   3  -7    5.70    1.50  56 0.54231-0.65714 0.83927-0.61710 0.07512-0.49859
  -1   3  -7    6.50    0.90  98-0.92684 0.81201-0.31878 0.54096-0.29465-0.12883
  -1   3  -8   67.30    4.20  55 0.54316-0.66441 0.83751-0.61518 0.00814-0.49095
  -1   3  -8   66.40    3.60  97-0.93675 0.81550-0.28686 0.50919-0.29815-0.18467
   1  -3   8   83.50    4.10  72 0.45011-0.32887 0.71999-0.94232 0.57119-0.08837
  -1   3  -9   31.10    2.80  53 0.54184-0.66950 0.83273-0.61025-0.05151-0.49064
  -1   3  -9   31.30    2.10  96-0.94848 0.82083-0.24316 0.46565-0.30235-0.23981
   1  -3   9   30.10    2.60  72 0.45219-0.32453 0.72292-0.94541 0.56561-0.02346
  -1   3 -10    5.60    1.60  51 0.53892-0.67300 0.82575-0.60310-0.10581-0.49569
  -1   3 -10    2.90    1.00  94-0.96064 0.82657-0.18662 0.40926-0.30681-0.29468
   1  -3  10    6.70    2.00  72 0.45199-0.31792 0.72264-0.94529 0.56615 0.03534
  -1   3 -11   20.40    2.60  50 0.53475-0.67524 0.81701-0.59421-0.15608-0.50475
  -1   3 -11   19.80    1.90  92-0.97130 0.83081-0.11508 0.33788-0.31094-0.34989
   1  -3  11   26.70    2.70  72 0.45006-0.30957 0.71991-0.94271 0.57134 0.08949
   1  -3  12   -0.80    1.60  72 0.44673-0.29983 0.71518-0.93813 0.58013 0.14004
   1  -3  13    1.00    2.50  73 0.44220-0.28889 0.70874-0.93185 0.59175 0.18776
   1  -3  14    1.00    2.10  73 0.43661-0.27689 0.70076-0.92403 0.60562 0.23322
   0   3  15    1.30    2.60  62 0.52573-0.42982 0.82258-0.60392 0.26766 0.62184
   0   3  14    2.10    2.20  61 0.53144-0.44194 0.82935-0.61054 0.22356 0.60660
   0   3  13    3.00    2.80  59 0.53614-0.45306 0.83449-0.61553 0.17771 0.59311
   0   3  12    7.20    2.30  58 0.53977-0.46309 0.83787-0.61875 0.12970 0.58178
   0  -3 -12    4.00    0.70  98-0.93299 0.85632-0.29942 0.08029-0.29682-0.41466
   0   3  11   18.20    3.10  57 0.54218-0.47192 0.83926-0.61998 0.07904 0.57310
   0  -3 -11    7.40    2.50  36 0.43457-0.50483 0.64308-0.86236-0.58092-0.07122
   0  -3 -11    9.00    1.20  93-0.96494 0.89468-0.16172-0.05755-0.30844-0.34371
   0   3  10    4.50    1.50  55 0.54318-0.47933 0.83832-0.61888 0.02505 0.56775
   0  -3 -10    1.70    2.00  37 0.43591-0.49976 0.64530-0.86473-0.57759-0.01521
   0   3   9    2.20    1.90  53 0.54245-0.48502 0.83452-0.61494-0.03317 0.56663
   0  -3  -9    0.80    1.70  36 0.43541-0.49284 0.64446-0.86405-0.57885 0.04539
   0   3   8   21.00    2.30  52 0.53952-0.48850 0.82708-0.60733-0.09682 0.57095
   0  -3  -8   17.00    2.00  36 0.43251-0.48353 0.63966-0.85941-0.58600 0.11187
   0   3   7    0.40    1.50  49 0.53360-0.48899 0.81470-0.59480-0.16756 0.58235
   0  -3  -7    2.10    1.30  36 0.42633-0.47093 0.62946-0.84936-0.60079 0.18600
   0   3   6   64.00    3.80  47 0.52341-0.48522 0.79532-0.57526-0.24765 0.60310
   0  -3  -6   72.00    4.30  35 0.41543-0.45362 0.61151-0.83157-0.62560 0.27015
   0   3   5   36.80    2.70  44 0.50679-0.47501 0.76546-0.54524-0.34009 0.63620
   0   3   4   25.40    2.10  41 0.47997-0.45460 0.71912-0.49875-0.44858 0.68535
   0  -3  -4   21.70    1.50  31 0.36784-0.39321 0.53393-0.75430-0.71810 0.48133
   0   3   3  115.00    5.60  37 0.43637-0.41742 0.64606-0.42554-0.57644 0.75388
   0  -3  -3  113.60    4.90  28 0.31963-0.33859 0.45623-0.67675-0.79198 0.61454
   0   3   2  126.50    5.40  31 0.36538-0.35284 0.52994-0.30926-0.72231 0.84040
   0  -3  -2  113.70    4.30  23 0.24125-0.25379 0.33130-0.55199-0.88146 0.76336
[truncated: 574,305 more chars]
