# Supplementary material for: Crystal structure of (1S,2S,2′R,3a′S,5R)-2′-[(5-bromo-1H-indol-3-yl)meth­yl]-2-isopropyl-5,5′-dimethyl­dihydro-2′H-spiro­[cyclo­hexane-1,6′-imidazo[1,5-b]isoxazol]-4′(5′H)-one
Source: Acta Crystallogr E Crystallogr Commun. 2016 Jul 12;72(Pt 8):1081–4. doi: 10.1107/S2056989016010872 (PMC4971846; doi:10.1107/S2056989016010872)
Supplement: Supplementary file 2 [file e-72-01081-Isup2.hkl]

data_I                                                                          
_shelx_title ' AK3'                                                             
_shelx_refln_list_code          4                                               
_shelx_F_calc_maximum       97.66                                               
_exptl_crystal_F_000       496.00                                               
_reflns_d_resolution_high  0.8107                                               
                                                                                
loop_                                                                           
 _space_group_symop_operation_xyz                                               
 'x, y, z'                                                                      
 '-x, y+1/2, -z'                                                                
                                                                                
_cell_length_a    10.2640                                                       
_cell_length_b     9.6480                                                       
_cell_length_c    12.0480                                                       
_cell_angle_alpha  90.000                                                       
_cell_angle_beta   96.204                                                       
_cell_angle_gamma  90.000                                                       
                                                                                
_shelx_F_squared_multiplier     1.000                                           
                                                                                
loop_                                                                           
 _refln_index_h                                                                 
 _refln_index_k                                                                 
 _refln_index_l                                                                 
 _refln_F_squared_calc                                                          
 _refln_F_squared_meas                                                          
 _refln_F_squared_sigma                                                         
 _refln_observed_status                                                         
   3 -11   0          1.63        -12.34        34.78 o                         
   4 -11   0         73.15        108.81        28.04 o                         
   3 -10   0         38.70         30.29        22.44 o                         
   4 -10   0          5.70         38.14        31.41 o                         
   5 -10   0         14.52         31.41        25.80 o                         
   6 -10   0         31.63         22.44        24.68 o                         
   1  -9   0         61.46         48.01        17.73 o                         
   4  -9   0         64.68         97.60        28.04 o                         
   5  -9   0         21.55         78.53        31.41 o                         
   6  -9   0         26.97         52.72        24.68 o                         
   7  -9   0         21.33         28.04        25.80 o                         
   8  -9   0          8.13        -21.31        26.92 o                         
   0  -8   0        164.87        141.13        15.71 o                         
   1  -8   0        147.82        149.85        12.66 o                         
   2  -8   0        205.39        201.59        28.04 o                         
   3  -8   0         89.34         89.80        16.66 o                         
   4  -8   0         46.60         44.14        11.29 o                         
   5  -8   0        111.40        121.24        18.51 o                         
   6  -8   0         71.19         99.84        22.44 o                         
   7  -8   0          2.57         20.19        29.17 o                         
   1  -7   0        510.62        503.75        17.60 o                         
   2  -7   0         61.87         59.03        10.31 o                         
   3  -7   0        100.15         78.99        12.05 o                         
   4  -7   0        226.16        247.13        15.44 o                         
   5  -7   0         90.17         80.46        21.87 o                         
   6  -7   0         19.87         17.55        13.42 o                         
   7  -7   0        118.75        178.36        35.90 o                         
   0  -6   0       2131.59       2079.27       158.73 o                         
   1  -6   0         87.46         74.73         7.09 o                         
   2  -6   0        314.32        316.67        12.65 o                         
   3  -6   0        367.59        383.26        16.74 o                         
   4  -6   0         63.47         88.86        11.90 o                         
   5  -6   0        259.38        294.60        40.38 o                         
   6  -6   0         94.01         98.34        13.42 o                         
   7  -6   0          1.22         -7.85        15.71 o                         
   1  -5   0       1070.17        987.59        37.64 o                         
   2  -5   0       1134.41       1103.72        95.95 o                         
   3  -5   0         52.71         55.08         8.22 o                         
   4  -5   0        515.57        504.18        33.09 o                         
   5  -5   0        464.51        586.70        38.14 o                         
   6  -5   0        114.00        140.34        15.14 o                         
   7  -5   0        405.79        437.50        34.78 o                         
   0  -4   0       1818.22       1698.50       131.25 o                         
   1  -4   0       1780.16       1654.94        61.94 o                         
   2  -4   0        897.41        904.62        87.89 o                         
   3  -4   0       3014.47       3466.03       236.98 o                         
   4  -4   0         57.50         52.94         7.93 o                         
   5  -4   0        698.24        704.40        93.67 o                         
   6  -4   0        449.78        437.50        31.41 o                         
   1  -3   0       1516.45       1342.52        57.31 o                         
   2  -3   0       3852.33       3871.51       329.82 o                         
   3  -3   0        570.86        724.68        35.90 o                         
   4  -3   0       2564.51       2617.08       447.60 o                         
   5  -3   0        348.80        282.69        20.19 o                         
   6  -3   0        149.54        143.06        11.82 o                         
   7  -3   0        121.05        112.29        11.82 o                         
   8  -3   0         48.31         45.99        14.58 o                         
   9  -3   0         80.50         75.16        19.07 o                         
  10  -3   0         88.97        104.33        21.31 o                         
  11  -3   0          7.13         66.19        28.04 o                         
  12  -3   0         16.36        -22.44        22.44 o                         
   0  -2   0       4655.59       3835.41       149.20 o                         
   1  -2   0       2902.76       2645.68       195.51 o                         
   2  -2   0       7119.25       6724.89       663.21 o                         
   3  -2   0       2730.96       2690.21       413.38 o                         
   4  -2   0        626.65        717.95        33.65 o                         
   5  -2   0        751.09        709.70        67.87 o                         
   6  -2   0        592.87        656.57        57.72 o                         
   7  -2   0        107.34        110.73         4.62 o                         
   8  -2   0        289.14        329.65        13.18 o                         
   9  -2   0        193.97        234.19        12.22 o                         
  10  -2   0        150.56        197.44        26.92 o                         
  11  -2   0         20.93         44.87        26.92 o                         
  12  -2   0         38.70         61.70        24.68 o                         
   1  -1   0       7032.15       5562.67       326.42 o                         
   2  -1   0       3865.10       3630.76       425.55 o                         
   3  -1   0        628.49        564.44        31.57 o                         
   4  -1   0       2116.84       1929.40       126.46 o                         
   5  -1   0        786.66        746.22        41.84 o                         
   6  -1   0        312.81        303.15        14.49 o                         
   7  -1   0        911.99        970.68        54.13 o                         
   8  -1   0         97.71         99.36         7.12 o                         
   9  -1   0        151.36        189.34        10.36 o                         
  10  -1   0        146.98        216.58        29.63 o                         
  11  -1   0         38.30         51.60        23.56 o                         
  12  -1   0         15.26         12.34        23.56 o                         
   2   0   0         57.68         49.36         2.69 o                         
   3   0   0       1742.18       1309.51        35.93 o                         
   4   0   0        489.18        497.66        17.04 o                         
   5   0   0        827.32        778.99        24.98 o                         
   6   0   0       1656.78       1517.66        83.57 o                         
   7   0   0         25.07         24.13         8.41 o                         
   8   0   0        326.58        379.53        32.17 o                         
   9   0   0         24.20         24.70         6.77 o                         
  10   0   0        103.00         86.92        13.08 o                         
  11   0   0         54.95         57.22        12.17 o                         
  12   0   0          3.43         -4.49        21.31 o                         
   1   1   0       8084.05       5448.31       775.91 o                         
   2   1   0       4514.42       4491.84       328.62 o                         
   3   1   0        531.76        482.74        57.21 o                         
   4   1   0       2188.97       1984.84       200.24 o                         
   5   1   0        750.65        708.97        35.90 o                         
   6   1   0        285.90        293.59        44.31 o                         
   7   1   0        958.46        898.05        73.36 o                         
   8   1   0        118.01        102.55         8.65 o                         
   9   1   0        125.68        110.51        13.62 o                         
  10   1   0        113.50         92.19        20.75 o                         
  11   1   0         41.02         41.08        13.06 o                         
  12   1   0         16.80         34.01        14.82 o                         
   0   2   0       5068.39       4167.46       149.20 o                         
   1   2   0       2897.88       2597.59       110.14 o                         
   2   2   0       6861.89       6259.23       449.97 o                         
   3   2   0       2400.53       2470.89       126.90 o                         
   4   2   0        698.88        684.41        89.34 o                         
   5   2   0        981.64        912.02       110.50 o                         
   6   2   0        533.29        518.45        46.55 o                         
   7   2   0        114.46         94.19         8.37 o                         
   8   2   0        302.49        296.23        14.86 o                         
   9   2   0        202.54        188.99        24.45 o                         
  10   2   0        153.61        152.48        19.07 o                         
  11   2   0         20.72         25.65        14.58 o                         
  12   2   0         37.44         51.60        22.44 o                         
   1   3   0       1453.23       1281.21        43.60 o                         
   2   3   0       3522.03       3279.78       193.73 o                         
   3   3   0        554.51        602.90        22.49 o                         
   4   3   0       2663.82       2813.19       171.38 o                         
   5   3   0        327.55        296.72        14.41 o                         
   6   3   0        154.76        127.23        12.12 o                         
   7   3   0        117.71         88.81        11.85 o                         
   8   3   0         34.54         22.88        11.20 o                         
   9   3   0        108.58         85.32        10.49 o                         
  10   3   0         87.66         96.31        15.86 o                         
  11   3   0          7.11         -6.38        16.25 o                         
  12   3   0         13.86         29.79        14.82 o                         
   0   4   0       1400.34       1379.80        62.82 o                         
   1   4   0       1873.74       1552.28        47.28 o                         
   2   4   0       1134.05       1131.06        57.45 o                         
   3   4   0       3157.40       3211.37       144.92 o                         
   4   4   0         40.64         42.91         4.40 o                         
   5   4   0        646.66        673.88        33.92 o                         
   6   4   0        383.68        415.80        27.64 o                         
   7   4   0        185.97        164.01        11.79 o                         
   8   4   0         94.37         84.93        13.60 o                         
   9   4   0        143.86        133.61        24.68 o                         
  10   4   0          2.14         -4.44         9.67 o                         
  11   4   0         81.58         92.53        17.40 o                         
   1   5   0        999.79        833.78        35.90 o                         
   2   5   0       1254.69       1184.77        29.93 o                         
   3   5   0         74.58         70.77         4.96 o                         
   4   5   0        443.53        412.47        11.79 o                         
   5   5   0        525.54        527.57        53.86 o                         
   6   5   0        119.40        137.48        11.70 o                         
   7   5   0        430.37        529.50        19.30 o                         
   8   5   0         60.96         60.05        11.14 o                         
   9   5   0         25.48         30.54        14.87 o                         
  10   5   0         15.83         22.93        14.21 o                         
  11   5   0          0.25          8.46        16.60 o                         
   0   6   0       2399.68       2384.93       102.08 o                         
   1   6   0         58.38         31.88         9.42 o                         
   2   6   0        329.78        308.81        22.28 o                         
   3   6   0        328.39        329.74        11.28 o                         
   4   6   0         67.43         76.28         5.70 o                         
   5   6   0        272.99        327.28        21.13 o                         
   6   6   0        135.69        121.78        14.43 o                         
   7   6   0          0.51         -3.94         8.06 o                         
   8   6   0        142.37        134.85        13.60 o                         
   9   6   0         10.24         16.00        14.52 o                         
  10   6   0         10.97         10.19        14.53 o                         
   1   7   0        486.42        481.72        40.95 o                         
   2   7   0         68.06         58.66         6.76 o                         
   3   7   0         85.50         91.54        20.25 o                         
   4   7   0        283.39        312.41        12.19 o                         
   5   7   0         78.75         75.91         9.16 o                         
   6   7   0         23.50         24.11         9.07 o                         
   7   7   0        116.26        109.67        15.34 o                         
   8   7   0          8.83          0.56        12.69 o                         
   9   7   0         56.25         72.36        21.42 o                         
  10   7   0         62.73         49.97        25.24 o                         
   0   8   0        170.00        171.21        13.86 o                         
   1   8   0        142.89        122.33        12.94 o                         
   2   8   0        217.84        219.84        16.12 o                         
   3   8   0         98.55        106.45        25.88 o                         
   4   8   0         40.60         48.19        14.00 o                         
   5   8   0        106.89        133.99         9.36 o                         
   6   8   0         75.94         90.37         9.40 o                         
   7   8   0          4.04         15.03        13.86 o                         
   8   8   0         29.09         44.93        20.75 o                         
   9   8   0         32.40         14.90        17.04 o                         
   1   9   0         57.28         60.59         8.65 o                         
   2   9   0        143.77        144.07        10.66 o                         
   3   9   0          6.96         -1.78         7.93 o                         
   4   9   0         81.92         88.91        13.02 o                         
   5   9   0         18.12         28.84         7.68 o                         
   6   9   0         28.36         32.88         7.13 o                         
   7   9   0         21.17         25.13        19.41 o                         
   8   9   0         10.60         -9.42        19.08 o                         
   0  10   0         89.29         96.44        17.83 o                         
   1  10   0         17.80         14.08        10.51 o                         
   2  10   0          4.51         -6.82         8.85 o                         
   3  10   0         37.92         34.27         9.66 o                         
   4  10   0          7.65          1.39         7.76 o                         
   5  10   0          9.07         27.52        12.87 o                         
   6  10   0         29.25         69.55        34.78 o                         
   1  11   0         47.93         56.65        11.79 o                         
   2  11   0         18.77          8.75        14.60 o                         
   3  11   0          2.87         -2.89        11.82 o                         
   4  11   0         66.64         51.85        12.94 o                         
  -4 -11   1         10.70         41.51        25.80 o                         
  -3 -11   1         18.58         12.34        24.68 o                         
   3 -11   1         13.68         39.26        24.68 o                         
   4 -11   1         18.74         37.02        25.80 o                         
  -6 -10   1         18.14         29.17        25.80 o                         
  -5 -10   1         27.46         75.16        34.78 o                         
  -4 -10   1         41.12         52.72        22.44 o                         
   0 -10   1          7.48         10.10        16.83 o                         
   1 -10   1         60.91         54.97        29.17 o                         
   3 -10   1         21.60         29.17        20.19 o                         
   4 -10   1         13.02         48.24        33.65 o                         
   5 -10   1         18.93         31.41        24.68 o                         
   6 -10   1         16.36         54.97        26.92 o                         
  -8  -9   1         13.34         37.02        39.26 o                         
  -7  -9   1         14.84         10.10        23.56 o                         
  -6  -9   1         98.45        115.54        37.02 o                         
  -5  -9   1          4.31         20.19        30.29 o                         
  -4  -9   1         29.06         21.31        20.19 o                         
  -2  -9   1         60.58         37.02        13.46 o                         
  -1  -9   1          5.12          9.86         9.23 o                         
   0  -9   1        273.55        260.05        18.46 o                         
   1  -9   1         14.91         23.71         9.87 o                         
   2  -9   1        170.22        155.93        24.68 o                         
   3  -9   1         53.78         37.31        14.73 o                         
   4  -9   1         61.13        104.33        29.17 o                         
   5  -9   1         74.52         90.87        29.17 o                         
   6  -9   1         33.28         87.50        26.92 o                         
   7  -9   1          3.20         21.31        24.68 o                         
  -8  -8   1          5.72        -16.83        23.56 o                         
  -7  -8   1         83.33         67.31        34.78 o                         
  -6  -8   1          1.97         -2.24        19.07 o                         
  -5  -8   1         33.85         34.74        12.62 o                         
  -4  -8   1        121.91        179.29        23.56 o                         
  -3  -8   1          2.72          6.83         7.79 o                         
  -2  -8   1         95.56         71.61         9.34 o                         
  -1  -8   1        214.57        215.81        13.50 o                         
   0  -8   1         83.34         97.48        12.37 o                         
   1  -8   1        207.29        205.39        13.91 o                         
   2  -8   1         57.60         61.55        13.21 o                         
   3  -8   1         21.41         31.49        11.51 o                         
   4  -8   1        289.86        319.47        19.39 o                         
   5  -8   1          6.40          5.81        13.07 o                         
   6  -8   1         15.18         34.78        20.19 o                         
   7  -8   1         90.05        112.18        37.02 o                         
  -7  -7   1         53.27         53.85        29.17 o                         
  -6  -7   1         48.73         70.67        20.19 o                         
  -5  -7   1        188.31        261.38        30.29 o                         
  -4  -7   1         34.19         16.83        15.71 o                         
  -3  -7   1        362.76        352.62        46.55 o                         
  -2  -7   1         80.53         88.34        14.58 o                         
  -1  -7   1        110.96         89.63         8.57 o                         
   0  -7   1        460.29        438.21        24.11 o                         
   1  -7   1         82.11         74.52        12.58 o                         
   2  -7   1          9.98         -1.82         8.30 o                         
   3  -7   1        725.31        800.25        67.86 o                         
   4  -7   1          8.31         15.92         9.07 o                         
   5  -7   1        334.11        424.35        49.92 o                         
   6  -7   1         62.06         67.73        17.83 o                         
  -7  -6   1        134.22        148.08        23.56 o                         
  -6  -6   1         20.42         13.46        15.71 o                         
  -5  -6   1        188.01        218.75        23.56 o                         
  -4  -6   1        391.44        444.70        49.60 o                         
  -3  -6   1         83.67         82.12         8.03 o                         
  -2  -6   1        847.89        796.07        95.35 o                         
  -1  -6   1        517.67        515.50        19.09 o                         
   0  -6   1         72.66         58.80         7.44 o                         
   1  -6   1        447.57        448.30        21.01 o                         
   2  -6   1        562.62        548.32        25.77 o                         
   3  -6   1         90.47         96.76         9.72 o                         
   4  -6   1        149.07        172.48        13.29 o                         
   5  -6   1        527.22        563.32        30.16 o                         
   6  -6   1        125.54        143.52        17.04 o                         
   7  -6   1        100.29        118.91        22.44 o                         
   8  -6   1         80.59         78.53        22.44 o                         
  -6  -5   1        304.75        346.63        31.41 o                         
  -5  -5   1        551.28        686.54        38.14 o                         
  -4  -5   1         98.93        101.86        19.62 o                         
  -3  -5   1        848.01        943.92        66.22 o                         
  -2  -5   1        827.79        786.07        47.52 o                         
  -1  -5   1        646.80        569.20        29.17 o                         
   0  -5   1         37.34         18.47         5.37 o                         
   1  -5   1       1583.69       1660.05       106.01 o                         
   2  -5   1       1436.88       1530.12       158.17 o                         
   3  -5   1        453.84        497.51        35.04 o                         
   4  -5   1         54.90         68.21        11.22 o                         
   5  -5   1         56.67         62.62        12.12 o                         
   6  -5   1        224.14        227.72        22.44 o                         
   7  -5   1         39.45         60.58        15.71 o                         
   8  -5   1         52.98         75.16        23.56 o                         
   9  -5   1         82.90         49.36        19.07 o                         
  -5  -4   1        214.59        271.47        24.68 o                         
  -4  -4   1        609.67        529.63        31.50 o                         
  -3  -4   1        644.41        738.54        53.11 o                         
  -2  -4   1         22.32         27.19         4.38 o                         
  -1  -4   1       2109.71       1992.09       135.74 o                         
   0  -4   1         53.73         43.78         5.55 o                         
   1  -4   1        867.37        779.34       124.52 o                         
   2  -4   1        774.53        782.88        55.23 o                         
   3  -4   1        527.52        579.81        55.03 o                         
   4  -4   1        559.95        549.18        82.45 o                         
   5  -4   1        270.22        275.59        31.41 o                         
   6  -4   1        429.48        427.40        30.29 o                         
   7  -4   1        374.57        327.56        29.17 o                         
   8  -4   1          5.34         16.83        13.46 o                         
   9  -4   1        161.87        167.15        23.56 o                         
 -12  -3   1          0.80         -3.37        22.44 o                         
 -11  -3   1         60.88         50.48        21.31 o                         
 -10  -3   1         53.54         65.06        26.92 o                         
  -9  -3   1         11.98         37.02        23.56 o                         
  -8  -3   1        394.58        395.99        32.53 o                         
  -7  -3   1         74.94         80.77        15.71 o                         
  -4  -3   1        597.18        631.80        89.18 o                         
  -3  -3   1       2379.04       2246.29       200.53 o                         
  -2  -3   1        520.10        530.64        32.78 o                         
  -1  -3   1        419.81        393.54        15.01 o                         
   0  -3   1       8200.81       7404.03       504.81 o                         
   1  -3   1         11.03          2.24         5.61 o                         
   2  -3   1        621.69        580.27        51.49 o                         
   3  -3   1        855.95        829.26       159.86 o                         
   4  -3   1        195.68        188.97        25.24 o                         
   5  -3   1       1438.78       1407.85        68.43 o                         
   6  -3   1        388.45        381.98        18.04 o                         
   7  -3   1        217.69        211.55        14.53 o                         
   8  -3   1        222.49        213.14        22.44 o                         
   9  -3   1        214.22        231.05        19.13 o                         
  10  -3   1         12.47         26.92        16.83 o                         
  11  -3   1         47.73         45.99        22.44 o                         
  12  -3   1          2.24        -31.41        31.41 o                         
 -11  -2   1          8.07         -4.49        17.95 o                         
 -10  -2   1        125.62        134.98        16.83 o                         
  -9  -2   1         21.37         24.72         3.85 o                         
  -8  -2   1         76.85         80.65         5.32 o                         
  -7  -2   1        405.76        389.03        23.85 o                         
  -6  -2   1        114.02        117.19         8.87 o                         
  -5  -2   1        509.73        472.76        36.37 o                         
  -4  -2   1       1737.23       1908.17        72.92 o                         
  -3  -2   1        120.13        107.03        10.66 o                         
  -2  -2   1       9537.25       9725.07       832.83 o                         
  -1  -2   1       5705.28       5373.36       375.24 o                         
   0  -2   1       1490.55       1458.57        60.23 o                         
   1  -2   1       4673.81       4513.76       327.79 o                         
   2  -2   1       3061.12       2936.19       223.80 o                         
   3  -2   1         66.00         68.96         9.11 o                         
   4  -2   1       2273.96       2107.32       186.78 o                         
   5  -2   1        161.72        171.33        13.56 o                         
   6  -2   1         48.30         55.07         5.05 o                         
   7  -2   1        626.51        657.45        42.45 o                         
   8  -2   1         32.62         40.03         4.37 o                         
   9  -2   1          0.55          0.66         5.05 o                         
  10  -2   1         84.17        125.64        23.56 o                         
  11  -2   1          6.98         23.56        20.19 o                         
  12  -2   1         11.84         32.53        24.68 o                         
 -12  -1   1         27.97         59.45        23.56 o                         
 -11  -1   1         23.17         39.89         9.03 o                         
 -10  -1   1        121.93        105.94        32.94 o                         
  -9  -1   1        256.17        287.58        13.35 o                         
  -8  -1   1        253.31        262.45        11.25 o                         
  -7  -1   1        213.46        241.60        18.34 o                         
  -6  -1   1        800.66        880.55        58.18 o                         
  -5  -1   1        829.49        809.90        70.33 o                         
  -4  -1   1         97.05        110.04        13.51 o                         
  -3  -1   1       1487.15       1635.13        84.70 o                         
  -2  -1   1       8876.69       9273.79       301.68 o                         
  -1  -1   1       1627.32       1624.69        46.09 o                         
   0  -1   1       7517.16       5064.61       329.52 o                         
   1  -1   1        110.79        137.54        13.32 o                         
   2  -1   1       2851.19       2482.92       119.61 o                         
   3  -1   1       2174.41       1837.51       293.35 o                         
   4  -1   1         68.59         76.27         4.16 o                         
   5  -1   1        659.30        551.95        68.21 o                         
   6  -1   1        656.37        654.36        21.77 o                         
   7  -1   1         13.13          9.80         4.70 o                         
   8  -1   1        357.90        389.94        15.97 o                         
   9  -1   1         31.42         40.46         6.17 o                         
  10  -1   1         15.46         20.96         6.74 o                         
  11  -1   1         38.58         93.11        30.29 o                         
  12  -1   1          9.84         34.78        23.56 o                         
 -12   0   1         22.18         37.96        33.09 o                         
 -11   0   1          0.37         -3.22         8.69 o                         
 -10   0   1         27.53         29.46        10.12 o                         
  -9   0   1        287.27        276.54        31.33 o                         
  -8   0   1        133.20        126.47         9.05 o                         
  -7   0   1        298.00        306.46        55.21 o                         
  -6   0   1        666.23        731.60        57.21 o                         
  -5   0   1       1756.87       1773.72       204.17 o                         
  -4   0   1        923.82        803.67        99.84 o                         
  -3   0   1        564.21        530.41        35.91 o                         
  -2   0   1       2122.49       2095.06       104.89 o                         
   1   0   1         89.68         63.75        30.29 o                         
   2   0   1        104.90         94.23         5.61 o                         
   3   0   1         69.93         71.34         3.97 o                         
   4   0   1       4828.86       3954.86        92.41 o                         
   5   0   1        238.50        199.39         7.93 o                         
   6   0   1        316.76        351.99        14.66 o                         
   7   0   1        217.88        194.27        78.53 o                         
   8   0   1         24.51         36.06         7.14 o                         
   9   0   1        337.97        379.16        24.06 o                         
  10   0   1         83.48         77.23         9.56 o                         
  11   0   1          1.22        -10.06        11.78 o                         
  12   0   1         12.85          8.97        23.56 o                         
 -12   1   1         26.02         29.98        11.69 o                         
 -11   1   1         17.80         40.28        10.90 o                         
 -10   1   1        132.06        128.75        12.22 o                         
  -9   1   1        287.01        293.59        22.93 o                         
  -8   1   1        197.10        173.77        22.24 o                         
  -7   1   1        202.05        231.38        14.48 o                         
  -6   1   1        981.42       1082.79        77.94 o                         
  -5   1   1        762.22        650.73        44.40 o                         
  -4   1   1        110.56         91.46         5.74 o                         
  -3   1   1       1604.99       1493.74        80.37 o                         
  -2   1   1       8602.69       8926.18       310.05 o                         
  -1   1   1       1309.77       1412.54        54.25 o                         
   0   1   1       6331.11       2149.30       296.15 o                         
   1   1   1        109.06        121.61         5.79 o                         
   2   1   1       3462.12       3109.61       242.99 o                         
   3   1   1       2028.86       1622.18        76.84 o                         
   4   1   1         62.53         60.93         7.29 o                         
   5   1   1        456.27        361.07        29.17 o                         
   6   1   1        715.31        673.08        21.54 o                         
   7   1   1         16.98         10.10        11.22 o                         
   8   1   1        419.48        395.99        29.17 o                         
   9   1   1         14.68         23.56         8.62 o                         
  10   1   1         19.79         18.51        10.10 o                         
  11   1   1         51.13         54.69        10.91 o                         
  12   1   1         10.18         17.60        16.27 o                         
 -12   2   1          5.79         -1.47        30.29 o                         
 -11   2   1         11.27         15.71         9.52 o                         
 -10   2   1        107.66        113.07        12.62 o                         
  -9   2   1         30.18         25.98         9.48 o                         
  -8   2   1         76.68         67.77         8.37 o                         
  -7   2   1        436.05        396.51        28.17 o                         
  -6   2   1        138.33        125.59        15.06 o                         
  -5   2   1        625.06        585.97        25.29 o                         
  -4   2   1       1627.38       1699.51        83.91 o                         
  -3   2   1        143.17        146.85         4.83 o                         
  -2   2   1       8350.53       8357.49       477.49 o                         
  -1   2   1       6755.01       6344.59       165.24 o                         
   0   2   1       1497.99       1502.85        66.45 o                         
   1   2   1       4533.66       4469.69        91.79 o                         
   2   2   1       3009.19       2936.73       124.06 o                         
   3   2   1        124.27        122.45         7.01 o                         
   4   2   1       2033.44       1809.28       126.87 o                         
   5   2   1        215.24        211.49        13.07 o                         
   6   2   1         52.08         40.70         8.73 o                         
   7   2   1        567.45        518.49        23.44 o                         
   8   2   1         23.47         21.01         8.62 o                         
   9   2   1          8.65         11.19         9.02 o                         
  10   2   1         67.52         64.01        11.22 o                         
  11   2   1          7.24         18.22        13.46 o                         
  12   2   1         16.32         35.90        22.44 o                         
 -12   3   1          1.25          1.73        15.33 o                         
 -11   3   1         66.06         73.57        14.65 o                         
 -10   3   1         45.07         45.86        24.68 o                         
  -9   3   1          3.13         -3.04         8.22 o                         
  -8   3   1        413.03        398.32        20.11 o                         
  -7   3   1         81.14         84.66         8.91 o                         
  -6   3   1        407.45        394.30        22.18 o                         
  -5   3   1        436.28        468.68        33.35 o                         
  -4   3   1        643.94        761.37        40.53 o                         
  -3   3   1       2161.65       2171.67        41.74 o                         
  -2   3   1        689.45        718.62        32.74 o                         
  -1   3   1        565.28        563.03        14.85 o                         
   0   3   1       8487.44       7678.74       250.15 o                         
   1   3   1          7.24          9.89         3.40 o                         
   2   3   1        559.63        488.12        50.84 o                         
   3   3   1        918.94        934.91        80.80 o                         
   4   3   1        184.56        188.01        11.85 o                         
   5   3   1       1387.01       1492.27        64.12 o                         
   6   3   1        384.30        376.84        22.98 o                         
   7   3   1        190.44        179.37        14.66 o                         
   8   3   1        190.91        168.41        15.01 o                         
   9   3   1        211.50        220.21        14.62 o                         
  10   3   1         11.03         36.10        13.21 o                         
  11   3   1         39.44         41.51        14.02 o                         
  12   3   1          3.58          1.98        14.82 o                         
 -11   4   1         29.18         27.29        15.78 o                         
 -10   4   1         41.85         42.07        11.17 o                         
  -9   4   1         49.47         71.38        10.64 o                         
  -8   4   1          5.92         -0.28         6.73 o                         
  -7   4   1        440.57        443.47        29.25 o                         
  -6   4   1        129.75        129.41        16.14 o                         
  -5   4   1        179.82        175.07        10.52 o                         
  -4   4   1        625.08        618.29        25.56 o                         
  -3   4   1        598.87        682.21        28.34 o                         
  -2   4   1        112.25        114.89         6.02 o                         
  -1   4   1       1976.82       1844.76        57.50 o                         
   0   4   1         65.80         65.52         5.76 o                         
   1   4   1        873.39        786.80        34.00 o                         
   2   4   1        765.81        728.02        35.45 o                         
   3   4   1        476.24        488.76        25.50 o                         
   4   4   1        595.45        580.87        40.25 o                         
   5   4   1        319.72        352.63        22.30 o                         
   6   4   1        465.28        477.23        17.49 o                         
   7   4   1        437.33        436.35        19.34 o                         
   8   4   1         11.30         19.36        15.09 o                         
   9   4   1        158.24        154.36        13.57 o                         
  10   4   1         36.69         29.55        11.66 o                         
  11   4   1         13.92         28.10        14.71 o                         
 -11   5   1         44.05         18.92        16.30 o                         
 -10   5   1         30.91         41.03        16.15 o                         
  -9   5   1        227.09        223.36        16.29 o                         
  -8   5   1          5.48         -0.37        11.28 o                         
  -7   5   1         37.75         32.78         8.24 o                         
  -6   5   1        234.46        229.84        17.97 o                         
  -5   5   1        556.35        587.98        29.29 o                         
  -4   5   1         67.72         69.11         5.23 o                         
  -3   5   1        859.16        903.97        31.09 o                         
  -2   5   1        818.28        810.63        19.75 o                         
  -1   5   1        591.26        468.51        30.58 o                         
   0   5   1        139.71        170.23        19.63 o                         
   1   5   1       1537.76       1481.14       136.30 o                         
   2   5   1       1391.96       1466.87        65.09 o                         
   3   5   1        350.41        335.38        19.75 o                         
   4   5   1         63.02         69.22         4.90 o                         
   5   5   1        119.34         93.32        11.85 o                         
   6   5   1        189.19        222.18        16.38 o                         
   7   5   1         54.32         62.29        18.38 o                         
   8   5   1         65.38         72.83        13.48 o                         
   9   5   1         80.71         82.88        12.86 o                         
  10   5   1         21.25         34.35        19.07 o                         
  11   5   1         25.33         35.54        20.19 o                         
 -10   6   1         43.03         42.35        18.26 o                         
  -9   6   1         29.09         31.90        15.90 o                         
  -8   6   1         44.41         37.17        11.60 o                         
  -7   6   1        140.63        182.83        19.92 o                         
  -6   6   1         23.67         17.01         8.31 o                         
  -5   6   1        166.09        165.51         6.65 o                         
  -4   6   1        420.74        433.14        15.38 o                         
  -3   6   1         97.86         99.25        11.50 o                         
  -2   6   1        890.68        850.37        41.52 o                         
  -1   6   1        449.09        417.90        24.71 o                         
   0   6   1         65.80         60.48         7.42 o                         
   1   6   1        334.10        293.65        30.61 o                         
   2   6   1        601.32        582.33        33.68 o                         
   3   6   1         87.83         80.91         6.86 o                         
   4   6   1        138.25        151.97         9.25 o                         
   5   6   1        492.83        449.97        38.05 o                         
   6   6   1        125.34        132.13        11.64 o                         
   7   6   1         58.92         99.18        12.60 o                         
   8   6   1         83.44         68.73        15.56 o                         
   9   6   1         11.22         22.28        16.71 o                         
  10   6   1         23.03         45.30        24.12 o                         
 -10   7   1          0.32          0.72        21.31 o                         
  -9   7   1         11.52         19.63        17.39 o                         
  -8   7   1         72.41         79.49        16.27 o                         
  -7   7   1         42.17         52.28        12.59 o                         
  -6   7   1         79.88         78.97        10.54 o                         
  -5   7   1        164.76        175.77         8.36 o                         
  -4   7   1         20.35          9.07         6.37 o                         
  -3   7   1        392.13        408.24        21.13 o                         
  -2   7   1         98.59         70.02        16.27 o                         
  -1   7   1        127.05        117.86        15.35 o                         
   0   7   1        411.23        379.52        23.45 o                         
   1   7   1        108.57        106.67        12.45 o                         
   2   7   1          1.73          8.80         5.30 o                         
   3   7   1        751.11        784.99        23.32 o                         
   4   7   1         12.73         15.19         5.19 o                         
   5   7   1        292.49        361.06        27.21 o                         
   6   7   1         59.35         82.12        11.66 o                         
   7   7   1         69.73         59.98        17.39 o                         
   8   7   1         91.02         80.20        15.45 o                         
   9   7   1          3.91         14.63        19.07 o                         
  10   7   1         10.53         40.85        20.13 o                         
  -9   8   1          4.88         13.33        19.94 o                         
  -8   8   1          8.67         26.29        17.78 o                         
  -7   8   1         78.80         78.99        15.01 o                         
  -6   8   1          0.16          7.52         3.77 o                         
  -5   8   1         41.94         38.08         6.41 o                         
  -4   8   1        120.31        131.44         9.29 o                         
  -3   8   1          1.54          1.04         5.86 o                         
  -2   8   1        106.03         97.41        10.09 o                         
  -1   8   1        168.41        190.76        35.15 o                         
   0   8   1         77.13         76.97        10.05 o                         
   1   8   1        179.71        191.19        17.83 o                         
   2   8   1         81.77         75.11        15.61 o                         
   3   8   1         22.07         27.49         9.65 o                         
   4   8   1        315.35        330.77        14.70 o                         
   5   8   1          5.82          0.53         4.88 o                         
   6   8   1          8.55         40.82        14.21 o                         
   7   8   1         88.87         92.45        45.99 o                         
   8   8   1          4.16         13.80        18.03 o                         
   9   8   1         26.66         42.83        21.83 o                         
  -8   9   1         13.94         27.03        17.04 o                         
  -7   9   1         18.20          0.77        15.01 o                         
  -6   9   1         90.60        124.10        17.35 o                         
  -5   9   1          5.12         18.65        19.20 o                         
  -4   9   1         30.49         25.57         9.18 o                         
  -3   9   1         22.28         22.13         9.60 o                         
  -2   9   1         66.78         73.24         8.36 o                         
  -1   9   1          8.49         13.80        11.35 o                         
   0   9   1        273.45        318.00        26.04 o                         
   1   9   1          9.42          9.29         8.41 o                         
   2   9   1        193.95        191.64        14.64 o                         
   3   9   1         26.82         32.82         7.26 o                         
   4   9   1         53.89         42.62        13.48 o                         
   5   9   1         69.54         89.98        13.86 o                         
   6   9   1         42.08         35.11        18.03 o                         
   7   9   1          4.05        -15.73        16.13 o                         
   8   9   1          9.95         14.58        17.83 o                         
  -6  10   1         22.29         62.82        35.90 o                         
  -5  10   1         28.13         24.37        12.23 o                         
  -4  10   1         41.01         34.09        21.31 o                         
  -3  10   1          2.18          2.07        10.13 o                         
  -2  10   1         31.00         40.31        10.18 o                         
  -1  10   1         84.36        103.49        14.33 o                         
   0  10   1          7.34         -0.63         8.50 o                         
   1  10   1         71.24         68.86        17.82 o                         
   2  10   1         50.37         65.51        19.41 o                         
   3  10   1         17.37         14.26        10.05 o                         
   4  10   1         16.48         23.20         9.60 o                         
   5  10   1         19.49         11.08        11.54 o                         
   6  10   1         15.60        -16.83        32.53 o                         
  -4  11   1          9.33         10.82        15.71 o                         
  -3  11   1         21.85         20.19        15.86 o                         
  -2  11   1          2.04         -4.96        11.67 o                         
  -1  11   1         36.78         39.17        15.89 o                         
   0  11   1         49.43         20.91        16.43 o                         
   1  11   1         10.33         -3.46        13.40 o                         
   2  11   1         26.02         12.91        11.23 o                         
   3  11   1         14.58         13.84        14.05 o                         
   4  11   1         20.54         -1.79        10.93 o                         
  -4 -11   2         11.79         40.38        39.26 o                         
   3 -11   2          4.71          2.24        22.44 o                         
   4 -11   2         20.78         38.14        24.68 o                         
  -6 -10   2         36.50         -3.37        37.02 o                         
  -5 -10   2          3.68         37.02        24.68 o                         
  -4 -10   2         26.13         24.68        23.56 o                         
  -3 -10   2         48.38         30.29        15.71 o                         
  -2 -10   2         20.10         29.17        21.31 o                         
  -1 -10   2         42.31         34.78        19.07 o                         
   0 -10   2        139.69        106.57        21.31 o                         
   1 -10   2         15.11         -1.12        17.95 o                         
   3 -10   2         21.05         32.53        20.19 o                         
   4 -10   2         12.72          0.00        30.29 o                         
   5 -10   2         48.76         70.67        25.80 o                         
   6 -10   2         12.84         34.78        25.80 o                         
  -8  -9   2         24.15         19.07        29.17 o                         
  -7  -9   2         14.81         12.34        37.02 o                         
  -6  -9   2          7.98         21.31        24.68 o                         
  -5  -9   2         78.75        107.69        24.68 o                         
  -4  -9   2         86.30        124.52        24.68 o                         
  -3  -9   2          0.28          5.61        11.22 o                         
  -2  -9   2         70.40         79.67        15.45 o                         
  -1  -9   2        148.49        148.76        20.75 o                         
   0  -9   2         68.77         64.28        12.66 o                         
   1  -9   2         61.55         62.82        17.95 o                         
   2  -9   2         48.57         38.14        23.56 o                         
   3  -9   2        102.58        116.67        21.31 o                         
   4  -9   2        107.20        173.88        25.80 o                         
   5  -9   2         40.06        102.08        29.17 o                         
   6  -9   2          4.51         -8.97        22.44 o                         
   7  -9   2         38.63         31.41        26.92 o                         
  -8  -8   2          9.65         54.97        35.90 o                         
  -7  -8   2         10.57         -5.61        20.19 o                         
  -6  -8   2         69.55         91.99        24.68 o                         
  -5  -8   2         97.13        126.98        27.48 o                         
  -4  -8   2        149.42        147.54        22.08 o                         
  -3  -8   2         53.32         63.21        11.20 o                         
  -2  -8   2        135.12        131.89        16.77 o                         
  -1  -8   2        188.93        195.77        13.75 o                         
   0  -8   2        123.03        123.86        11.33 o                         
   1  -8   2         69.01         67.14        10.62 o                         
   2  -8   2         60.48         65.43        14.53 o                         
   3  -8   2        364.51        404.93        21.96 o                         
   4  -8   2         90.42         97.05        13.15 o                         
   5  -8   2         12.14         26.92        17.95 o                         
   6  -8   2        145.74        213.14        31.41 o                         
  -7  -7   2         91.25        125.64        24.68 o                         
  -6  -7   2         38.90         58.33        17.95 o                         
  -5  -7   2         86.07         80.08        24.68 o                         
  -4  -7   2        165.09        160.07        20.44 o                         
  -3  -7   2        152.86        147.64        11.54 o                         
  -2  -7   2        391.95        360.08        20.44 o                         
  -1  -7   2        281.65        245.44        14.07 o                         
   0  -7   2         43.50         42.97         7.86 o                         
   1  -7   2        554.16        557.81        81.89 o                         
   2  -7   2         54.14         53.53        10.22 o                         
   3  -7   2         93.97         99.08        11.86 o                         
   4  -7   2         97.00         99.42        11.21 o                         
   5  -7   2          3.35          5.82        10.69 o                         
   6  -7   2         40.07         46.98        13.07 o                         
  -7  -6   2         42.70         60.58        19.07 o                         
  -6  -6   2        214.35        226.60        28.04 o                         
  -5  -6   2         73.61         59.66         7.12 o                         
  -4  -6   2        319.75        320.20        43.25 o                         
  -3  -6   2        471.61        456.47        76.28 o                         
  -2  -6   2         80.87         79.11        25.24 o                         
  -1  -6   2         53.78         44.26         6.67 o                         
   0  -6   2        989.41        949.10        36.47 o                         
   1  -6   2          2.60         18.97        10.66 o                         
   2  -6   2        453.52        476.99        47.68 o                         
   3  -6   2        300.69        318.27        19.13 o                         
   4  -6   2         51.23         40.38        14.58 o                         
   5  -6   2        704.43        762.55        69.55 o                         
   6  -6   2        154.44        140.46        40.95 o                         
   7  -6   2         67.14         88.62        24.68 o                         
  -6  -5   2         37.19         11.22        14.58 o                         
  -5  -5   2        367.27        344.57        60.58 o                         
  -4  -5   2        603.23        672.25        68.41 o                         
  -3  -5   2        391.34        375.39        32.53 o                         
  -2  -5   2        301.68        262.34        30.85 o                         
  -1  -5   2        619.71        579.44        23.39 o                         
   0  -5   2        163.52        166.17        13.98 o                         
   1  -5   2        976.85       1054.48        52.72 o                         
   2  -5   2        234.57        251.66        14.53 o                         
   3  -5   2        307.07        327.95        40.36 o                         
   4  -5   2        647.08        642.55        68.99 o                         
   5  -5   2        395.29        435.12        46.55 o                         
   6  -5   2        514.39        511.54        35.90 o                         
   7  -5   2        327.48        308.49        31.41 o                         
   8  -5   2         31.64          8.97        14.58 o                         
   9  -5   2         52.03         79.65        23.56 o                         
  -6  -4   2        180.19        195.19        21.31 o                         
  -5  -4   2        158.40        155.51        20.19 o                         
  -4  -4   2        173.67        180.85        43.75 o                         
  -3  -4   2       3881.52       4263.39       380.08 o                         
  -2  -4   2         86.99         68.79         7.47 o                         
  -1  -4   2        511.40        430.43        17.52 o                         
   0  -4   2        965.84        824.50        25.77 o                         
   1  -4   2         27.44         25.93         6.43 o                         
   2  -4   2       1284.40       1283.87        94.80 o                         
   3  -4   2       1737.28       1780.34       281.57 o                         
   4  -4   2        437.89        505.98        58.89 o                         
   5  -4   2        280.85        268.11        21.31 o                         
   6  -4   2        118.07         93.11        14.58 o                         
   8  -4   2        102.84         69.55        23.56 o                         
   9  -4   2          9.62          3.37        21.31 o                         
  10  -4   2         37.66         35.90        24.68 o                         
 -10  -3   2         26.92         17.95        17.95 o                         
  -9  -3   2        161.55        159.29        21.31 o                         
  -7  -3   2        247.79        228.85        16.27 o                         
  -6  -3   2         80.68         69.81         3.50 o                         
  -5  -3   2        111.00         98.78        21.87 o                         
  -4  -3   2        510.11        523.98        84.13 o                         
  -3  -3   2        825.35        884.51        64.65 o                         
  -2  -3   2       1954.76       2021.69       280.45 o                         
  -1  -3   2        641.76        580.35        28.73 o                         
   0  -3   2       1460.85       1317.90        30.22 o                         
   1  -3   2       1551.42       1498.27        84.45 o                         
   2  -3   2       1270.71       1299.92        79.02 o                         
   3  -3   2        458.52        512.98        18.85 o                         
   4  -3   2       2562.02       2457.86       231.09 o                         
   5  -3   2         57.95         76.83        16.27 o                         
   6  -3   2        165.81        152.23        12.62 o                         
   7  -3   2        289.36        255.53        17.52 o                         
   8  -3   2          5.45         -5.09         9.51 o                         
   9  -3   2        110.59        126.71        17.83 o                         
  10  -3   2         73.53         85.72        18.04 o                         
  11  -3   2         36.42         44.87        22.44 o                         
 -12  -2   2          4.31          7.85        22.44 o                         
 -11  -2   2         35.63         60.58        22.44 o                         
 -10  -2   2          3.61          6.89         3.86 o                         
  -9  -2   2        242.56        251.26        20.37 o                         
  -8  -2   2         60.50         62.15         4.86 o                         
  -7  -2   2         52.31         51.87         5.35 o                         
  -6  -2   2       1241.32       1224.53        54.05 o                         
  -5  -2   2       1247.71       1289.44        52.16 o                         
  -4  -2   2        239.95        277.38        11.82 o                         
  -3  -2   2       1105.37        997.67        62.04 o                         
  -2  -2   2       2009.60       1996.80        66.55 o                         
  -1  -2   2       8984.90       8675.86       245.13 o                         
   0  -2   2       1644.42       1514.32        83.26 o                         
   1  -2   2       1459.82       1499.68        84.36 o                         
   2  -2   2       1763.89       1723.81       183.59 o                         
   3  -2   2        792.22        752.30        40.82 o                         
   4  -2   2         58.67         52.58         6.71 o                         
   5  -2   2        872.04        773.26        20.28 o                         
   6  -2   2        515.92        541.84        42.84 o                         
   7  -2   2        112.78        106.28        15.00 o                         
   8  -2   2        339.32        345.09        24.61 o                         
   9  -2   2        117.28        130.00         6.31 o                         
  10  -2   2         86.00         90.04        11.50 o                         
  11  -2   2         27.51          1.12        16.83 o                         
  12  -2   2          6.48         38.14        23.56 o                         
 -12  -1   2          7.86         40.38        22.44 o                         
 -11  -1   2         10.93         20.64         6.73 o                         
 -10  -1   2        163.00        151.41        33.32 o                         
  -9  -1   2         35.50         15.62        15.36 o                         
  -8  -1   2        155.95        179.80         9.71 o                         
  -7  -1   2        403.87        449.07        41.33 o                         
  -6  -1   2        337.71        378.40        35.51 o                         
  -5  -1   2       2092.90       2423.93       161.54 o                         
  -4  -1   2       2005.97       2210.52        52.49 o                         
  -3  -1   2       1646.88       1764.10        39.62 o                         
  -2  -1   2       4292.31       4967.04       305.07 o                         
  -1  -1   2       2832.49       2882.76       156.59 o                         
   0  -1   2        751.89        822.04        44.78 o                         
   1  -1   2       4889.87       4675.54       129.58 o                         
   2  -1   2       1201.68       1194.62        69.82 o                         
   3  -1   2       1384.39       1181.09        61.12 o                         
   4  -1   2       1339.46       1238.96        86.05 o                         
   5  -1   2        460.13        501.58        31.50 o                         
   6  -1   2        452.82        437.61        28.85 o                         
   7  -1   2        582.00        570.71        39.33 o                         
   8  -1   2         15.43         15.76        13.21 o                         
   9  -1   2        132.56        129.84        20.56 o                         
  10  -1   2         47.16         26.81        13.51 o                         
  11  -1   2          6.25         -5.35         9.54 o                         
  12  -1   2         36.20         57.21        24.68 o                         
 -12   0   2         31.08         20.60        11.69 o                         
 -11   0   2         29.85         32.47        10.83 o                         
 -10   0   2         22.31         27.54         6.60 o                         
  -9   0   2          8.21         18.00        14.82 o                         
  -8   0   2        292.20        281.21        19.63 o                         
  -7   0   2          2.70         -5.16         5.18 o                         
  -6   0   2         33.19         14.58        10.10 o                         
  -5   0   2          6.29         19.16         4.20 o                         
  -4   0   2       1714.09       1851.19        91.43 o                         
  -3   0   2        430.11        432.17        11.35 o                         
  -2   0   2        270.73        306.65         8.37 o                         
  -1   0   2         32.17         38.92         1.94 o                         
   0   0   2       9098.12       9880.69       231.20 o                         
   1   0   2       3284.62       3107.25       141.91 o                         
   2   0   2       4791.76       3714.25       134.62 o                         
   3   0   2        522.18        436.78        22.44 o                         
   4   0   2         25.70         21.45         4.56 o                         
   5   0   2       1628.49       1558.78        97.04 o                         
   6   0   2        408.37        386.94        67.31 o                         
   7   0   2         43.40         37.86         7.26 o                         
   8   0   2        622.80        516.98        49.92 o                         
   9   0   2          1.73         -2.36         7.08 o                         
  10   0   2          9.82          1.62        11.78 o                         
  11   0   2        117.73        114.27        20.19 o                         
  12   0   2          0.07        -12.34        31.41 o                         
 -12   1   2         10.09         28.10        14.73 o                         
 -11   1   2          8.15         20.02        10.89 o                         
 -10   1   2        199.39        206.12        30.21 o                         
  -9   1   2         20.86         18.28         9.60 o                         
  -8   1   2        104.09        101.69         9.08 o                         
  -7   1   2        355.37        316.06        20.19 o                         
  -6   1   2        311.30        343.08        20.93 o                         
  -5   1   2       2022.27       2099.46       107.19 o                         
  -4   1   2       1598.32       1728.99        82.33 o                         
  -3   1   2       1636.79       1931.06        37.28 o                         
  -2   1   2       3576.92       4007.86       114.51 o                         
  -1   1   2       3500.50       3698.76       253.52 o                         
   0   1   2        883.93        902.40        30.29 o                         
   1   1   2       5029.24       5097.69       123.98 o                         
   2   1   2        980.80       1013.52       116.67 o                         
   3   1   2       1542.34       1312.20        50.48 o                         
   4   1   2       1160.80        997.17        29.06 o                         
   5   1   2        560.18        551.09        25.80 o                         
   6   1   2        535.80        499.19        33.09 o                         
   7   1   2        584.78        558.78        43.19 o                         
   8   1   2         12.22         11.44         5.91 o                         
   9   1   2        113.35         95.98        14.28 o                         
  10   1   2         48.26         37.02        10.51 o                         
  11   1   2          4.88         33.68        16.83 o                         
  12   1   2         35.12         35.41        15.09 o                         
 -12   2   2          3.63         18.86        14.14 o                         
 -11   2   2         29.80         42.55        29.17 o                         
 -10   2   2          4.25         -7.40         9.33 o                         
  -9   2   2        226.59        216.37        17.48 o                         
  -8   2   2         87.16         90.26        13.63 o                         
  -7   2   2         45.98         46.93         7.89 o                         
  -6   2   2       1235.56       1200.93        80.50 o                         
  -5   2   2       1153.90       1223.44        55.66 o                         
  -4   2   2        272.53        296.17        12.54 o                         
  -3   2   2       1393.15       1418.70        80.69 o                         
  -2   2   2       2073.44       1979.72       186.99 o                         
  -1   2   2       9138.17       9041.22       281.57 o                         
   0   2   2       2051.35       1992.36       148.35 o                         
   1   2   2       1357.33       1379.27        46.15 o                         
   2   2   2       1524.24       1510.17        56.51 o                         
   3   2   2        572.90        537.41        37.73 o                         
   4   2   2         51.62         53.40        18.93 o                         
   5   2   2        904.32        795.28        20.54 o                         
   6   2   2        519.92        466.06        16.27 o                         
   7   2   2        123.02        120.89         9.19 o                         
   8   2   2        325.18        322.54        19.94 o                         
   9   2   2        135.11        104.14        13.25 o                         
  10   2   2         95.94        103.79        14.21 o                         
  11   2   2         18.73         10.59        12.40 o                         
  12   2   2          6.70          0.00        23.56 o                         
 -12   3   2         14.11         10.98        18.53 o                         
 -11   3   2          8.21         19.45        10.49 o                         
 -10   3   2         10.95         11.43         9.12 o                         
  -9   3   2        180.28        170.69        11.15 o                         
  -8   3   2        631.86        591.05        31.17 o                         
  -7   3   2        311.81        309.85        31.41 o                         
  -6   3   2         58.70         56.52         5.49 o                         
  -5   3   2        111.37        107.97         5.21 o                         
  -4   3   2        394.11        458.49        39.84 o                         
  -3   3   2        851.02        910.49        20.40 o                         
  -2   3   2       2001.03       2027.59        79.50 o                         
  -1   3   2        739.04        722.12        19.24 o                         
   0   3   2       1536.39       1520.54        97.04 o                         
   1   3   2       1236.74       1230.97        97.39 o                         
   2   3   2       1358.38       1386.96        59.75 o                         
   3   3   2        386.55        419.86        20.27 o                         
   4   3   2       2645.53       2793.37       144.50 o                         
   5   3   2         40.93         36.29         3.84 o                         
   6   3   2        197.73        180.29        22.66 o                         
   7   3   2        372.28        326.94        37.02 o                         
   8   3   2          2.50        -12.93        12.93 o                         
   9   3   2        116.75         95.35        21.31 o                         
  10   3   2         66.28         61.70        16.83 o                         
  11   3   2         38.93         51.60        21.87 o                         
 -11   4   2         14.56         25.40        13.57 o                         
 -10   4   2          3.21          5.03        13.35 o                         
  -9   4   2         80.02         78.76        12.64 o                         
  -8   4   2        185.97        217.24        14.41 o                         
  -7   4   2         62.46         59.74         7.56 o                         
  -6   4   2        225.57        229.83        14.57 o                         
  -5   4   2        165.03        201.51         9.38 o                         
  -4   4   2        111.68        124.38         7.67 o                         
  -3   4   2       3874.99       4029.54       146.84 o                         
  -2   4   2         46.16         31.37         4.64 o                         
  -1   4   2        550.38        550.91        28.85 o                         
   0   4   2        954.47        856.01        54.22 o                         
   1   4   2         31.20         37.35         4.35 o                         
   2   4   2       1163.02       1150.53        57.36 o                         
   3   4   2       1940.44       2086.01       114.03 o                         
   4   4   2        468.21        486.43        30.89 o                         
   5   4   2        171.23        161.08        12.37 o                         
   6   4   2         98.84        103.82         9.32 o                         
   7   4   2         19.26         22.02         9.90 o                         
   8   4   2        107.65        118.09        17.52 o                         
   9   4   2          6.91         16.66        13.21 o                         
  10   4   2         37.16         35.57        13.21 o                         
  11   4   2         45.18         67.07        15.90 o                         
 -11   5   2          0.92         -1.20        15.96 o                         
 -10   5   2         65.76         66.12        16.15 o                         
  -9   5   2         11.75          3.66        11.04 o                         
  -8   5   2         13.19         -3.52         8.81 o                         
  -7   5   2        352.16        364.20        16.46 o                         
  -6   5   2         24.34         23.76         8.42 o                         
  -5   5   2        417.34        463.67        19.26 o                         
  -4   5   2        682.07        736.67        24.61 o                         
  -3   5   2        369.62        370.00        25.20 o                         
  -2   5   2        317.28        269.74        59.88 o                         
  -1   5   2        536.44        551.53        49.01 o                         
   0   5   2        142.18        149.11        14.56 o                         
   1   5   2        932.98        903.80        96.42 o                         
   2   5   2        264.70        263.03        18.29 o                         
   3   5   2        322.66        336.95        21.17 o                         
   4   5   2        653.09        619.64        26.32 o                         
   5   5   2        381.18        341.44        32.71 o                         
   6   5   2        506.85        535.48        47.24 o                         
   7   5   2        238.28        256.42        19.64 o                         
   8   5   2         37.20         35.06        15.14 o                         
   9   5   2         52.17         53.64        16.83 o                         
  10   5   2         40.87         52.64        15.45 o                         
  11   5   2          1.18         -0.60        24.68 o                         
 -10   6   2         16.02         15.16        15.96 o                         
  -9   6   2         26.76         22.79        26.92 o                         
  -8   6   2         33.10         45.58        11.76 o                         
  -7   6   2         54.26         57.48        10.14 o                         
  -6   6   2        168.37        159.79         7.68 o                         
  -5   6   2         85.35        102.48         7.80 o                         
  -4   6   2        369.88        368.45        16.68 o                         
  -3   6   2        450.44        392.37        24.91 o                         
  -2   6   2         56.20         60.43         8.57 o                         
  -1   6   2         50.82         45.12         7.42 o                         
   0   6   2        912.45        947.51        58.53 o                         
   1   6   2          1.57         -2.14         6.03 o                         
   2   6   2        550.51        544.97        17.67 o                         
   3   6   2        276.04        260.02        25.91 o                         
   4   6   2         49.90         51.75         5.96 o                         
   5   6   2        719.08        702.21        31.52 o                         
   6   6   2        194.50        188.08        14.56 o                         
   7   6   2         82.05        103.78        14.03 o                         
   8   6   2         59.16         44.27        15.90 o                         
   9   6   2        129.93        127.59        22.44 o                         
  10   6   2         25.29         32.65        31.97 o                         
 -10   7   2         18.06         18.58        20.19 o                         
  -9   7   2         26.04         19.43        14.66 o                         
  -8   7   2         25.13         45.99        20.19 o                         
  -7   7   2         84.57        105.53        24.68 o                         
  -6   7   2         45.51         51.74         5.14 o                         
  -5   7   2         69.51         74.71         8.01 o                         
  -4   7   2        177.71        187.65        11.17 o                         
  -3   7   2        155.41        144.01        12.79 o                         
  -2   7   2        356.48        327.29        22.94 o                         
  -1   7   2        229.99        224.08        15.40 o                         
   0   7   2         30.10         28.58         7.00 o                         
   1   7   2        606.42        633.54        41.45 o                         
   2   7   2         58.76         53.66         7.34 o                         
   3   7   2        132.12        143.51        15.04 o                         
   4   7   2         67.46         66.73         8.02 o                         
   5   7   2         10.47          7.86         4.04 o                         
   6   7   2         48.50         55.30        13.03 o                         
   7   7   2         98.73        101.65        19.83 o                         
   8   7   2         12.15         -0.50        16.39 o                         
   9   7   2         17.20         -1.68        15.07 o                         
  -9   8   2         25.67         27.61        20.44 o                         
  -8   8   2         10.92        -13.65        16.43 o                         
  -7   8   2         10.30         -0.46        15.09 o                         
  -6   8   2         77.34         98.31         6.72 o                         
  -5   8   2         79.38         85.90         9.13 o                         
  -4   8   2        120.19         96.56        17.43 o                         
  -3   8   2         79.88         78.45         9.23 o                         
  -2   8   2        139.15        117.11        12.32 o                         
  -1   8   2        195.98        196.44        14.78 o                         
   0   8   2        164.59        179.44        21.96 o                         
   1   8   2         61.64         46.71        11.01 o                         
   2   8   2         57.56         59.51        17.70 o                         
   3   8   2        291.88        310.39        30.06 o                         
   4   8   2         91.78         96.16        13.99 o                         
   5   8   2         30.54         31.81         5.41 o                         
   6   8   2        118.51        115.90        11.17 o                         
   7   8   2         16.64         37.31        15.45 o                         
   8   8   2         64.80         83.37        21.54 o                         
  -8   9   2         24.80         36.03        16.93 o                         
  -7   9   2          9.68         21.43        15.81 o                         
  -6   9   2          8.83         20.31        14.02 o                         
  -5   9   2         83.00         87.57         9.24 o                         
  -4   9   2         65.13         64.85        13.21 o                         
  -3   9   2          0.03          3.03         8.73 o                         
  -2   9   2         84.83         92.83        17.38 o                         
  -1   9   2        135.69        135.69        13.18 o                         
   0   9   2         64.93         68.27        14.50 o                         
   1   9   2         52.25         62.75         9.02 o                         
   2   9   2         49.39         33.74         8.57 o                         
   3   9   2         90.38         97.36        16.34 o                         
   4   9   2        131.89        139.52        14.58 o                         
   5   9   2         32.63         23.20         8.20 o                         
   6   9   2          7.22          6.49        15.01 o                         
   7   9   2         36.84         52.32        20.95 o                         
  -6  10   2         33.52         13.46        34.78 o                         
  -5  10   2          5.62          1.47        12.04 o                         
  -4  10   2         32.92         35.51         9.61 o                         
  -3  10   2         48.33         39.43        10.82 o                         
  -2  10   2         25.72         30.16        12.56 o                         
  -1  10   2         57.88         77.89        16.01 o                         
   0  10   2        128.75        134.64        19.57 o                         
   1  10   2         16.09         20.32        10.69 o                         
   2  10   2         53.50         56.63        12.27 o                         
   3  10   2         35.77         18.82        11.85 o                         
   4  10   2         11.26         25.23        14.83 o                         
   5  10   2         39.46         61.68        13.38 o                         
   6  10   2         17.95         -5.61        24.68 o                         
  -4  11   2         11.41         15.22        16.60 o                         
  -3  11   2          0.96          8.69        13.69 o                         
  -2  11   2          3.96         -0.14        12.97 o                         
  -1  11   2         20.55         18.62        14.93 o                         
   0  11   2         12.79         -8.10        22.44 o                         
   1  11   2         13.51         11.17        13.33 o                         
   2  11   2         18.21         22.66        13.57 o                         
   3  11   2          7.51         37.11        18.03 o                         
   4  11   2         20.60         48.24        35.90 o                         
  -4 -11   3         22.15         52.72        28.04 o                         
  -2 -11   3         18.65         31.41        17.95 o                         
   2 -11   3         23.01         -4.49        22.44 o                         
   3 -11   3         24.91          0.00        35.90 o                         
  -6 -10   3          1.01         16.83        26.92 o                         
  -5 -10   3         40.15         66.19        37.02 o                         
  -4 -10   3         29.75         21.71        14.53 o                         
  -3 -10   3         37.68         38.14        15.71 o                         
  -1 -10   3         11.98          6.73        16.83 o                         
   0 -10   3          8.50         20.19        19.07 o                         
   2 -10   3         32.82         39.26        28.04 o                         
   3 -10   3         10.50         -8.97        20.19 o                         
   4 -10   3         38.80         32.53        22.44 o                         
   5 -10   3         19.24         40.38        33.65 o                         
   6 -10   3         13.47         -2.24        23.56 o                         
  -8  -9   3         12.22        -38.14        38.14 o                         
  -7  -9   3          3.88          5.61        24.68 o                         
  -6  -9   3         49.91         70.67        24.68 o                         
  -5  -9   3          5.37         -6.91        12.14 o                         
  -4  -9   3          3.01         14.35        14.02 o                         
  -3  -9   3         25.57         20.19        16.83 o                         
  -2  -9   3         49.16         33.32        15.14 o                         
  -1  -9   3        133.19        147.97        13.31 o                         
   0  -9   3         34.70         34.36        16.83 o                         
   1  -9   3          5.87         15.71        15.71 o                         
   2  -9   3         51.43         52.66        17.39 o                         
   3  -9   3          3.37         38.14        19.07 o                         
   4  -9   3          0.91        -17.95        17.95 o                         
   5  -9   3        168.36        217.63        34.78 o                         
   6  -9   3          3.86         28.04        32.53 o                         
  -8  -8   3         14.84         45.99        28.04 o                         
  -7  -8   3         55.53        106.57        32.53 o                         
  -6  -8   3         32.55         32.53        10.03 o                         
  -5  -8   3         94.09         93.89        12.35 o                         
  -4  -8   3         26.39         51.04        17.45 o                         
  -3  -8   3         37.03         32.67         9.22 o                         
  -2  -8   3         98.28        101.77        20.19 o                         
  -1  -8   3        214.82        187.71        13.96 o                         
   0  -8   3         55.61         53.64        11.05 o                         
   1  -8   3        226.40        226.81        18.03 o                         
   2  -8   3        177.21        184.97        13.78 o                         
   3  -8   3         72.35         82.50        12.83 o                         
   4  -8   3         51.02         45.79        17.83 o                         
   5  -8   3         53.67         61.70        26.92 o                         
   6  -8   3         92.03        148.08        25.80 o                         
  -8  -7   3         49.24        105.45        25.80 o                         
  -7  -7   3         48.14         87.50        30.29 o                         
  -6  -7   3        204.91        236.78        64.50 o                         
  -5  -7   3          4.57          0.85         7.64 o                         
  -4  -7   3        105.11         96.76         9.54 o                         
  -3  -7   3        298.70        320.58        53.29 o                         
  -2  -7   3         42.84         36.34         9.10 o                         
  -1  -7   3         88.72         76.93        12.54 o                         
   0  -7   3        331.12        319.90        24.64 o                         
   1  -7   3         56.97         66.01        11.82 o                         
   2  -7   3         73.53         67.31        11.82 o                         
   3  -7   3        667.28        733.22        50.60 o                         
   4  -7   3         46.57         42.10        15.71 o                         
   5  -7   3         54.16         68.69        14.02 o                         
   6  -7   3        188.69        229.89        21.01 o                         
  -7  -6   3        113.20        173.88        30.29 o                         
  -6  -6   3         65.85         54.34        20.75 o                         
  -5  -6   3        147.73        130.48        15.71 o                         
  -4  -6   3        236.07        244.15        21.78 o                         
  -3  -6   3         98.93         99.59        11.20 o                         
  -2  -6   3        661.82        672.88        79.65 o                         
  -1  -6   3        176.50        165.54        10.25 o                         
   0  -6   3        224.90        229.84        11.43 o                         
   1  -6   3        822.44        866.47        71.23 o                         
   2  -6   3         50.38         51.10         7.12 o                         
   3  -6   3        102.04        115.44        14.83 o                         
   4  -6   3        908.50        991.45        90.30 o                         
   5  -6   3         58.51         50.96        13.21 o                         
   6  -6   3         18.60         14.58        16.83 o                         
   7  -6   3         65.94         62.82        19.07 o                         
  -7  -5   3         25.11         29.10         7.85 o                         
  -6  -5   3        259.00        249.60        40.38 o                         
  -5  -5   3        498.97        496.32        40.38 o                         
  -4  -5   3        376.40        352.18        27.51 o                         
  -3  -5   3        513.02        474.42        29.73 o                         
  -2  -5   3         19.28         18.59         5.38 o                         
  -1  -5   3        585.95        573.65        17.21 o                         
   0  -5   3       1257.17       1323.97        80.77 o                         
   1  -5   3        452.10        429.80        75.16 o                         
   2  -5   3       1334.86       1466.90       143.67 o                         
   3  -5   3        463.40        462.54        40.38 o                         
   4  -5   3        380.50        359.48        45.99 o                         
   5  -5   3        174.61        152.56        19.07 o                         
   6  -5   3         70.82         57.21        21.31 o                         
   7  -5   3         26.67         24.68        14.58 o                         
   8  -5   3        188.09        151.44        23.56 o                         
  -7  -4   3        210.87        194.07        12.34 o                         
  -6  -4   3         95.65         93.02         7.26 o                         
  -5  -4   3        521.97        533.17        67.31 o                         
  -4  -4   3       1491.01       1483.84       171.07 o                         
  -3  -4   3        470.13        478.99        24.86 o                         
  -2  -4   3        867.70        805.03        48.80 o                         
  -1  -4   3        581.99        537.03        15.15 o                         
   0  -4   3        141.90        138.52         8.08 o                         
   1  -4   3       1982.24       1917.38       119.30 o                         
   2  -4   3        809.90        856.52        51.81 o                         
   3  -4   3         90.71         95.24         6.96 o                         
   4  -4   3        551.18        541.99        50.48 o                         
   5  -4   3        166.21        158.21        24.68 o                         
   6  -4   3        389.78        364.58        29.17 o                         
   7  -4   3        491.10        493.59        37.02 o                         
   8  -4   3          6.34          6.73        14.58 o                         
   9  -4   3         14.12         16.83        16.83 o                         
  10  -4   3         43.30         43.75        20.19 o                         
  -9  -3   3         56.17         60.29         6.73 o                         
  -8  -3   3        204.12        164.46        16.83 o                         
  -7  -3   3         16.42         13.46         5.61 o                         
  -6  -3   3        387.55        372.44        22.44 o                         
  -5  -3   3        380.39        433.02        29.73 o                         
  -4  -3   3        275.18        277.49        28.61 o                         
  -3  -3   3       6178.75       6494.95       272.67 o                         
  -2  -3   3        426.78        479.35        30.33 o                         
  -1  -3   3        149.88        122.63         6.48 o                         
   0  -3   3       1545.34       1479.83        99.64 o                         
   1  -3   3        671.82        727.59        36.40 o                         
   2  -3   3       1294.93       1394.04        86.54 o                         
   3  -3   3        320.05        374.68        16.83 o                         
   4  -3   3        166.41        222.73        16.83 o                         
   5  -3   3       1841.08       1977.87       153.13 o                         
   6  -3   3        296.31        328.92        28.61 o                         
   7  -3   3        106.81        122.64        13.93 o                         
   8  -3   3        257.39        254.11        18.99 o                         
   9  -3   3         85.62         80.10        20.75 o                         
  10  -3   3         49.66         79.80        14.73 o                         
  11  -3   3         15.09          3.42        14.52 o                         
 -12  -2   3         35.79         44.87        23.56 o                         
 -11  -2   3         26.07         27.15        23.00 o                         
 -10  -2   3        115.21        126.26         8.23 o                         
  -9  -2   3          4.35          9.16         4.82 o                         
  -8  -2   3        166.77        153.84        12.20 o                         
  -7  -2   3        247.01        230.72         9.79 o                         
  -6  -2   3         56.11         54.11         5.91 o                         
  -5  -2   3       1178.73       1138.62        51.60 o                         
  -4  -2   3         19.52         14.74         4.56 o                         
  -3  -2   3         10.39         12.85         4.20 o                         
  -2  -2   3       3493.50       3448.19       194.03 o                         
  -1  -2   3       1867.95       1813.72        89.86 o                         
   0  -2   3        580.37        596.85        37.82 o                         
   1  -2   3       2554.33       2807.80        60.23 o                         
   2  -2   3       1330.27       1449.37       331.49 o                         
   3  -2   3       2102.36       2149.83       159.06 o                         
   4  -2   3       1916.18       2179.96       106.10 o                         
   5  -2   3        240.63        253.64        12.14 o                         
   6  -2   3        910.20        896.97        44.53 o                         
   7  -2   3        153.29        161.32        11.05 o                         
   8  -2   3         35.62         30.74        13.06 o                         
   9  -2   3        208.01        211.03         9.76 o                         
  10  -2   3         64.53         78.18         6.07 o                         
  11  -2   3          1.82          8.97        17.95 o                         
 -12  -1   3         15.27         17.95        30.29 o                         
 -11  -1   3         13.13         20.88         7.38 o                         
 -10  -1   3         12.75          6.46         6.85 o                         
  -9  -1   3        139.85        158.20        14.55 o                         
  -8  -1   3        235.47        206.87        41.14 o                         
  -7  -1   3        373.27        373.45        58.72 o                         
  -6  -1   3       1697.18       1887.58        57.91 o                         
  -5  -1   3        372.02        374.52        17.94 o                         
  -4  -1   3       1348.99       1368.65        84.10 o                         
  -3  -1   3        615.65        631.40        23.27 o                         
  -2  -1   3       4475.66       4330.63       658.52 o                         
  -1  -1   3       8230.44       7405.94      1137.78 o                         
   0  -1   3       3015.53       3230.13       462.74 o                         
   1  -1   3        141.97        161.50        14.82 o                         
   2  -1   3       2118.19       1940.19        67.57 o                         
   3  -1   3       2253.99       2268.71        62.03 o                         
   4  -1   3         55.93         58.17         5.51 o                         
   5  -1   3        918.63        894.59        62.54 o                         
   6  -1   3        678.00        644.57        87.50 o                         
   7  -1   3        302.99        291.86        29.13 o                         
   8  -1   3        459.13        453.92        48.82 o                         
   9  -1   3        144.67        117.09        11.58 o                         
  10  -1   3         60.50         75.57        15.99 o                         
  11  -1   3         84.15        123.59        13.07 o                         
  12  -1   3          3.84         15.71        24.68 o                         
 -12   0   3          7.59          1.67        12.23 o                         
 -11   0   3          0.49         -0.25         8.78 o                         
 -10   0   3         13.13         11.10         6.31 o                         
  -9   0   3        108.24        111.10         9.72 o                         
  -8   0   3        461.16        472.50        44.20 o                         
  -7   0   3       1400.64       1573.89       124.53 o                         
  -6   0   3          7.07          9.24        15.01 o                         
  -5   0   3        435.45        500.11        30.09 o                         
  -4   0   3       5253.54       5992.09       247.61 o                         
  -3   0   3         63.36         66.27         3.87 o                         
  -2   0   3        293.81        270.36         7.70 o                         
  -1   0   3       2860.46       3263.93       197.70 o                         
   0   0   3        507.92        632.41        64.50 o                         
   1   0   3       4376.58       4421.03       111.71 o                         
   2   0   3       2917.01       2379.32        90.87 o                         
   3   0   3       1003.89        824.87        40.95 o                         
   4   0   3       1444.85       1198.07        50.48 o                         
   5   0   3         29.98         11.22         8.97 o                         
   6   0   3        126.52        102.33         9.10 o                         
   7   0   3        720.99        735.33        80.21 o                         
   8   0   3          0.86         -7.50         7.50 o                         
   9   0   3        117.37        116.96        17.65 o                         
  10   0   3         42.23         42.80         7.68 o                         
  11   0   3          6.88         10.87        12.30 o                         
  12   0   3         21.20         37.02        34.78 o                         
 -12   1   3         14.79          8.11        12.30 o                         
 -11   1   3         18.05         28.62         8.65 o                         
 -10   1   3         14.11          8.67         6.43 o                         
  -9   1   3        154.25        153.62        16.03 o                         
  -8   1   3        198.38        184.98        22.77 o                         
  -7   1   3        332.25        337.33        23.61 o                         
  -6   1   3       2010.96       2038.90       127.57 o                         
  -5   1   3        474.44        482.86        14.56 o                         
  -4   1   3       1148.34       1298.01        42.81 o                         
  -3   1   3        857.86        866.96        36.59 o                         
  -2   1   3       4381.12       5117.27       339.16 o                         
  -1   1   3       8182.96       7857.03       278.20 o                         
   0   1   3       3210.65       3326.41       267.51 o                         
   1   1   3        151.70        164.04         7.73 o                         
   2   1   3       1906.80       1717.08        83.57 o                         
   3   1   3       2192.84       1931.77        88.62 o                         
   4   1   3         46.92         24.98        26.36 o                         
   5   1   3        954.35        952.38       122.28 o                         
   6   1   3        622.29        596.34        38.70 o                         
   7   1   3        248.82        204.58        24.68 o                         
   8   1   3        565.25        425.07       159.86 o                         
   9   1   3        113.37        111.03        10.34 o                         
  10   1   3         40.92         49.36        17.95 o                         
  11   1   3         82.65        104.56        20.94 o                         
  12   1   3          4.93          0.00        23.56 o                         
 -12   2   3         33.77         37.68        14.73 o                         
 -11   2   3         20.87         16.02        13.15 o                         
 -10   2   3        112.17        109.94        16.27 o                         
  -9   2   3          1.27          5.24         7.63 o                         
  -8   2   3        232.77        218.12        22.59 o                         
  -7   2   3        209.52        218.40        33.76 o                         
  -6   2   3         46.36         44.21         6.61 o                         
  -5   2   3       1185.87       1349.20        50.63 o                         
  -4   2   3         12.53          6.49         3.18 o                         
  -3   2   3          5.66          0.49         3.94 o                         
  -2   2   3       3622.48       3770.09       175.10 o                         
  -1   2   3       1784.70       2106.61       130.69 o                         
   0   2   3        613.68        629.99        55.63 o                         
   1   2   3       2657.96       2826.82        90.16 o                         
   2   2   3       1521.67       1711.72        66.20 o                         
   3   2   3       2031.69       1940.96       133.20 o                         
   4   2   3       2045.17       2123.09        48.57 o                         
   5   2   3        236.27        223.12        11.61 o                         
   6   2   3        814.94        775.27        28.58 o                         
   7   2   3        233.68        202.79        17.66 o                         
   8   2   3         33.85         31.51        18.51 o                         
   9   2   3        185.26        260.26        25.80 o                         
  10   2   3         63.98         35.90        20.19 o                         
  11   2   3          0.65         -2.24        21.31 o                         
 -12   3   3          6.52          4.49        15.07 o                         
 -11   3   3         67.88         66.41        18.83 o                         
 -10   3   3          8.01         16.81         8.88 o                         
  -9   3   3         57.11         68.22         8.92 o                         
  -8   3   3        187.27        154.28        21.03 o                         
  -7   3   3         26.09         28.82         4.91 o                         
  -6   3   3        286.67        304.43        11.23 o                         
  -5   3   3        391.41        432.26        21.39 o                         
  -4   3   3        376.41        416.89        23.40 o                         
  -3   3   3       6234.47       6514.59       141.54 o                         
  -2   3   3        406.63        490.56        32.97 o                         
  -1   3   3         88.95        111.53        15.71 o                         
   0   3   3       1583.39       1607.45       304.01 o                         
   1   3   3        656.21        692.78        27.61 o                         
   2   3   3       1510.27       1581.01        69.18 o                         
   3   3   3        467.69        470.45        15.33 o                         
   4   3   3        202.78        230.64        11.82 o                         
   5   3   3       1643.27       1671.93        72.67 o                         
   6   3   3        374.12        329.05        13.46 o                         
   7   3   3        136.70        109.29         7.82 o                         
   8   3   3        221.95        196.70        17.39 o                         
   9   3   3         86.93        102.08        17.95 o                         
  10   3   3         53.74         81.89        19.07 o                         
  11   3   3         21.86         42.63        23.56 o                         
 -11   4   3         15.33         11.78        12.69 o                         
 -10   4   3        138.36        154.01        30.75 o                         
  -9   4   3         13.16         21.91         9.55 o                         
  -8   4   3        202.85        209.76        19.83 o                         
  -7   4   3        256.37        257.76        10.01 o                         
  -6   4   3        109.09        115.71         6.90 o                         
  -5   4   3        601.16        663.33        44.12 o                         
  -4   4   3       1348.30       1403.80        45.93 o                         
  -3   4   3        432.87        408.77        21.73 o                         
  -2   4   3        859.30        875.37        76.77 o                         
  -1   4   3        600.54        598.85        37.58 o                         
   0   4   3        114.36        131.91         9.42 o                         
   1   4   3       2012.30       2194.83       170.16 o                         
   2   4   3        710.39        775.54        59.05 o                         
   3   4   3         90.28        114.67        10.85 o                         
   4   4   3        545.50        552.09        25.26 o                         
   5   4   3        179.77        209.31        22.97 o                         
   6   4   3        437.97        401.64        29.28 o                         
   7   4   3        479.77        512.27        30.58 o                         
   8   4   3          9.74          7.52        10.25 o                         
   9   4   3         14.05          2.05        13.73 o                         
  10   4   3         45.51         54.07        21.87 o                         
  11   4   3         14.66          6.31        14.66 o                         
 -11   5   3         10.73         23.10        16.83 o                         
 -10   5   3          8.42         18.85        15.56 o                         
  -9   5   3        110.54        120.61        15.99 o                         
  -8   5   3         16.26         13.82         8.63 o                         
  -7   5   3         21.75         18.38         4.53 o                         
  -6   5   3        320.45        352.81        20.47 o                         
  -5   5   3        481.47        513.65        24.02 o                         
  -4   5   3        331.21        337.30        24.45 o                         
  -3   5   3        549.38        548.86        31.27 o                         
  -2   5   3         28.06         55.05        26.19 o                         
  -1   5   3        628.84        680.52        43.27 o                         
   0   5   3       1305.76       1371.09       113.76 o                         
   1   5   3        450.83        465.58        32.53 o                         
   2   5   3       1273.34       1327.19       116.77 o                         
   3   5   3        413.02        393.33        23.60 o                         
   4   5   3        381.49        359.18        12.25 o                         
   5   5   3        230.90        239.69        14.06 o                         
   6   5   3         76.79         69.12         9.87 o                         
   7   5   3         12.45         -2.49        10.69 o                         
   8   5   3        184.96        241.11        45.99 o                         
   9   5   3         95.40         88.47        25.80 o                         
  10   5   3         32.43         38.08        14.66 o                         
 -10   6   3          0.47         -0.03        14.21 o                         
  -9   6   3         48.79         43.04        13.86 o                         
  -8   6   3         80.97         97.47        19.33 o                         
  -7   6   3        112.86        108.94        10.70 o                         
  -6   6   3         52.58         53.28         6.66 o                         
  -5   6   3        110.51        120.20        13.74 o                         
  -4   6   3        282.94        288.46        25.63 o                         
  -3   6   3        114.77        125.89        14.02 o                         
  -2   6   3        635.49        579.63        68.40 o                         
  -1   6   3        200.14        209.34        30.04 o                         
   0   6   3        195.73        200.99        11.68 o                         
   1   6   3        928.54       1072.74        92.47 o                         
   2   6   3         57.60         44.59         6.34 o                         
   3   6   3        117.98        112.16         9.72 o                         
   4   6   3        901.11        966.06        34.16 o                         
   5   6   3         52.06         52.89         4.49 o                         
   6   6   3         20.07         30.17        11.38 o                         
   7   6   3         61.24         62.23        13.86 o                         
   8   6   3         52.19         56.88        24.12 o                         
   9   6   3        103.98        115.45        28.61 o                         
  10   6   3         19.35         16.45        47.68 o                         
 -10   7   3          6.61          7.56        20.75 o                         
  -9   7   3         25.28         47.41        17.78 o                         
  -8   7   3         46.12         41.48        18.99 o                         
  -7   7   3         50.78         52.44         5.17 o                         
  -6   7   3        186.37        199.29        12.56 o                         
  -5   7   3         12.10          2.98         9.87 o                         
  -4   7   3        115.45         83.50        10.96 o                         
  -3   7   3        330.70        343.13        24.03 o                         
  -2   7   3         37.91         39.03         9.84 o                         
  -1   7   3        120.28        114.30        11.93 o                         
   0   7   3        332.65        342.13        32.25 o                         
   1   7   3         57.97         67.62        12.09 o                         
   2   7   3         55.14         66.76        11.77 o                         
   3   7   3        686.83        682.14        43.91 o                         
   4   7   3         35.96         25.41         8.68 o                         
   5   7   3         76.05         79.88         7.20 o                         
   6   7   3        185.58        157.40        20.54 o                         
   7   7   3         52.39         47.40        15.71 o                         
   8   7   3         49.89         65.71        18.03 o                         
   9   7   3          4.06         15.10        17.83 o                         
  -9   8   3          1.86         12.42        15.81 o                         
  -8   8   3         19.97         31.41        15.86 o                         
  -7   8   3         53.27         65.58         7.08 o                         
  -6   8   3         37.95         26.74         7.90 o                         
  -5   8   3        106.80        108.67        11.82 o                         
  -4   8   3         39.36         33.54        12.40 o                         
  -3   8   3         45.30         39.41         9.71 o                         
  -2   8   3        113.94        118.30        27.62 o                         
  -1   8   3        202.65        194.65        21.03 o                         
   0   8   3         55.16         57.23        11.90 o                         
   1   8   3        188.02        226.86        20.16 o                         
   2   8   3        215.10        212.38        39.75 o                         
   3   8   3         74.92         84.09        12.17 o                         
   4   8   3         84.88        108.89        13.69 o                         
   5   8   3         56.68         46.17        15.61 o                         
   6   8   3         83.15         94.27         5.93 o                         
   7   8   3         19.88         21.08        15.45 o                         
   8   8   3         36.85         32.84        17.95 o                         
  -8   9   3         16.30         10.66        19.63 o                         
  -7   9   3          5.28         -0.55        14.66 o                         
  -6   9   3         45.81         87.72        31.97 o                         
  -5   9   3         10.60         -0.75        14.02 o                         
  -4   9   3          0.98          3.40        11.48 o                         
  -3   9   3         25.71         28.18        10.05 o                         
  -2   9   3         58.76         59.95        12.09 o                         
  -1   9   3        137.33        157.10        14.18 o                         
   0   9   3         34.82         42.88        11.35 o                         
   1   9   3          5.42         17.54        10.74 o                         
   2   9   3         57.49         77.05        24.24 o                         
   3   9   3          0.01         -6.13         7.80 o                         
   4   9   3          1.03         -4.32         8.06 o                         
   5   9   3        161.37        164.64        14.56 o                         
   6   9   3          3.17         10.66        15.07 o                         
   7   9   3         30.25         45.16        24.55 o                         
  -6  10   3          1.29          5.61        23.56 o                         
  -5  10   3         41.74         37.77        13.69 o                         
  -4  10   3         21.33         54.97        15.86 o                         
  -3  10   3         35.08         18.73        14.27 o                         
  -2  10   3         61.39         72.02        18.99 o                         
  -1  10   3         14.90         16.56        12.05 o                         
   0  10   3          6.53          1.29         9.22 o                         
   1  10   3         38.42         28.37        10.34 o                         
   2  10   3         28.66         38.97        22.44 o                         
   3  10   3         16.58         16.55        11.14 o                         
   4  10   3         28.13         15.14        10.68 o                         
   6  10   3         17.47         30.29        21.31 o                         
  -4  11   3         22.14         24.56        20.95 o                         
  -3  11   3         25.71         -0.48        16.60 o                         
  -2  11   3         17.33          7.17        15.56 o                         
  -1  11   3          9.17         55.19        19.78 o                         
   0  11   3         37.82         46.03        13.73 o                         
   1  11   3          8.30          7.25        12.54 o                         
   2  11   3         28.50         22.89        12.98 o                         
   3  11   3         19.74         21.31        24.68 o                         
   2 -11   4          0.11         11.22        22.44 o                         
   3 -11   4          5.21         -7.85        22.44 o                         
  -6 -10   4         11.07         11.22        25.80 o                         
  -5 -10   4          2.44         -6.73        24.68 o                         
  -4 -10   4          3.13        -11.86        12.50 o                         
  -3 -10   4         40.40         17.95        16.83 o                         
  -2 -10   4         35.24         35.90        16.83 o                         
   0 -10   4         32.31         52.72        28.04 o                         
   2 -10   4         82.97        155.93        24.68 o                         
   3 -10   4         10.11         28.04        29.17 o                         
   4 -10   4         12.24          5.61        22.44 o                         
   5 -10   4         30.88         43.75        24.68 o                         
  -7  -9   4         23.65         54.97        34.78 o                         
  -6  -9   4         45.82         51.60        23.56 o                         
  -5  -9   4         16.86          5.61         9.03 o                         
  -4  -9   4         75.34         93.42        16.83 o                         
  -3  -9   4         17.42         -3.37        11.22 o                         
  -2  -9   4         85.68         74.19        15.86 o                         
  -1  -9   4         13.32          5.29        14.02 o                         
   0  -9   4          0.55         12.01        18.51 o                         
   1  -9   4         89.50        114.42        26.92 o                         
   2  -9   4         45.60         21.89        17.95 o                         
   3  -9   4         57.02         81.89        22.44 o                         
   4  -9   4         17.20         -8.97        25.80 o                         
   5  -9   4         23.59         20.19        21.31 o                         
   6  -9   4          1.27         15.71        23.56 o                         
  -8  -8   4          9.08         22.44        25.80 o                         
  -7  -8   4         18.90         44.87        24.68 o                         
  -6  -8   4         62.06         90.87        22.44 o                         
  -5  -8   4         83.92         70.81        12.82 o                         
  -4  -8   4        164.40        150.47        15.11 o                         
  -3  -8   4        144.66        146.93        18.77 o                         
  -2  -8   4         56.78         53.92        13.24 o                         
  -1  -8   4        294.39        301.95        17.33 o                         
   0  -8   4        136.29        129.92        12.38 o                         
   1  -8   4         21.98         26.33         9.65 o                         
   2  -8   4         33.04         35.23        10.69 o                         
   3  -8   4        268.24        311.33        68.43 o                         
   4  -8   4         13.90          8.97        17.95 o                         
   5  -8   4         95.55        149.20        26.92 o                         
  -8  -7   4         33.89         43.75        23.56 o                         
  -7  -7   4          7.46          3.59         6.42 o                         
  -6  -7   4         59.74         53.95        22.44 o                         
  -5  -7   4         71.11         62.92         9.23 o                         
  -4  -7   4         56.41         55.39        12.33 o                         
  -3  -7   4          8.76          8.41         8.73 o                         
  -2  -7   4        578.27        553.51        25.77 o                         
  -1  -7   4        330.99        312.17        15.78 o                         
   0  -7   4        252.54        219.30        18.11 o                         
   1  -7   4        418.11        454.48        58.33 o                         
   2  -7   4          5.01          3.14         7.93 o                         
   3  -7   4        190.61        203.12        14.40 o                         
   4  -7   4        354.35        422.92        37.02 o                         
   5  -7   4          2.23          7.53        11.02 o                         
  -7  -6   4         16.36         18.34        17.95 o                         
  -6  -6   4        216.99        206.04        17.95 o                         
  -5  -6   4        354.84        296.75        42.07 o                         
  -4  -6   4        180.07        181.69        13.48 o                         
  -3  -6   4        552.23        590.51        56.65 o                         
  -2  -6   4         14.95         -1.08         9.89 o                         
  -1  -6   4         76.43         67.26         7.87 o                         
   0  -6   4        349.21        332.93        14.22 o                         
   1  -6   4        196.07        197.34        14.02 o                         
   2  -6   4        476.16        461.37        58.89 o                         
   3  -6   4         28.97         35.67        11.20 o                         
   4  -6   4         56.28         61.95        12.64 o                         
   5  -6   4        259.24        226.60        24.68 o                         
   7  -6   4         47.79         25.80        20.19 o                         
  -8  -5   4         55.86         43.75         5.61 o                         
  -7  -5   4        183.52        200.62        38.14 o                         
  -6  -5   4        146.67        125.69        35.34 o                         
  -5  -5   4        568.45        598.44        90.87 o                         
  -4  -5   4        150.01        137.04         9.56 o                         
  -3  -5   4        113.58         87.52        17.95 o                         
  -2  -5   4        595.98        595.13        19.19 o                         
  -1  -5   4        160.27        140.77         7.78 o                         
   0  -5   4         73.12         53.83         7.41 o                         
   1  -5   4        855.06        848.95        26.12 o                         
   2  -5   4         54.14         60.71         7.29 o                         
   3  -5   4         17.43         16.84         5.70 o                         
   4  -5   4        509.30        547.92        42.42 o                         
   5  -5   4         50.43         46.07         7.26 o                         
   6  -5   4        338.44        309.61        26.92 o                         
   7  -5   4        149.28        142.47        22.44 o                         
   8  -5   4         48.24         25.80        17.95 o                         
  -9  -4   4         18.29         15.16         3.17 o                         
  -8  -4   4         40.11         30.29         7.85 o                         
  -7  -4   4         34.07         34.78         6.73 o                         
  -6  -4   4        176.33        176.40        19.63 o                         
  -5  -4   4        489.44        465.03        96.47 o                         
  -4  -4   4       1144.82       1159.80       110.50 o                         
  -3  -4   4        274.82        252.02        13.13 o                         
  -2  -4   4         10.23          6.12         4.37 o                         
  -1  -4   4        625.16        545.31        18.94 o                         
   0  -4   4       1895.29       2009.83        69.97 o                         
   1  -4   4        254.96        288.47        16.84 o                         
   2  -4   4       1746.53       1828.18       106.06 o                         
   3  -4   4       1185.30       1274.42        76.69 o                         
   4  -4   4         69.94         82.48        16.83 o                         
   5  -4   4        716.83        815.28        47.12 o                         
   6  -4   4         35.93         44.23        17.39 o                         
   7  -4   4        144.42        153.69        10.10 o                         
   8  -4   4        207.19        183.97        24.68 o                         
   9  -4   4         26.91         26.92        19.07 o                         
 -10  -3   4          2.97          3.46         4.56 o                         
  -9  -3   4         57.51         55.36         5.91 o                         
  -8  -3   4        361.03        379.17        28.04 o                         
  -7  -3   4        220.73        247.92        20.19 o                         
  -6  -3   4         56.79         59.45         8.97 o                         
  -5  -3   4        356.51        346.91        14.78 o                         
  -4  -3   4        930.84       1002.26        46.15 o                         
  -3  -3   4        579.70        640.28        35.30 o                         
  -2  -3   4        628.52        606.50        31.29 o                         
  -1  -3   4        285.54        292.80        20.56 o                         
   0  -3   4        279.85        266.95        11.89 o                         
   1  -3   4       1939.03       2051.01        92.45 o                         
   2  -3   4        718.17        834.66        55.25 o                         
   3  -3   4       1016.10       1203.28       130.13 o                         
   4  -3   4       1323.62       1481.37       234.45 o                         
   5  -3   4         54.87         53.42        16.83 o                         
   6  -3   4        147.08        178.44        18.26 o                         
   7  -3   4         67.96         75.44        16.46 o                         
   8  -3   4         27.25         37.05         5.88 o                         
   9  -3   4        193.27        225.89        11.83 o                         
  10  -3   4         64.26         83.01        26.92 o                         
  11  -3   4         10.06         13.46        19.07 o                         
 -12  -2   4         16.18         10.10        21.31 o                         
 -11  -2   4          0.89         -8.12         8.12 o                         
 -10  -2   4          7.11          7.08         5.30 o                         
  -9  -2   4        108.78        100.84        17.21 o                         
  -8  -2   4        257.55        252.40        15.63 o                         
  -7  -2   4         82.97         86.76         8.49 o                         
  -6  -2   4        510.36        441.20        21.02 o                         
  -5  -2   4        112.09         97.14         9.70 o                         
  -4  -2   4        152.55        122.98        13.85 o                         
  -3  -2   4       2321.79       2214.13       175.23 o                         
  -2  -2   4         48.73         64.42        30.52 o                         
  -1  -2   4        742.62        672.07        26.23 o                         
   0  -2   4        821.37        820.90        17.85 o                         
   1  -2   4        671.09        761.82       159.86 o                         
   2  -2   4        276.28        337.67        28.04 o                         
   3  -2   4       1787.07       1822.26       100.10 o                         
   4  -2   4        204.84        226.28        31.39 o                         
   5  -2   4        548.85        533.78        43.85 o                         
   6  -2   4        170.84        174.29         9.67 o                         
   7  -2   4         78.39         79.98         7.34 o                         
   8  -2   4        293.86        335.05        32.61 o                         
   9  -2   4          7.94          9.13         7.64 o                         
  10  -2   4         34.27         65.46         9.37 o                         
  11  -2   4         35.01         27.15        15.63 o                         
 -12  -1   4          5.92         19.07        23.56 o                         
 -11  -1   4          3.87          8.95         8.44 o                         
 -10  -1   4        115.08        110.73        11.18 o                         
  -9  -1   4         25.84         18.24         6.03 o                         
  -8  -1   4         59.81         75.19        15.59 o                         
  -7  -1   4        338.87        371.42        44.31 o                         
  -6  -1   4         32.60         37.77         5.43 o                         
  -5  -1   4        695.80        695.36        20.48 o                         
  -4  -1   4       1920.45       2183.80        94.85 o                         
  -3  -1   4        698.62        749.97        33.17 o                         
  -2  -1   4        950.35        947.00        40.67 o                         
  -1  -1   4       1959.53       1901.47        77.23 o                         
   0  -1   4        630.39        722.71       117.23 o                         
   1  -1   4       2349.01       2413.97       344.23 o                         
   2  -1   4        499.41        536.28        26.19 o                         
   3  -1   4       2122.52       2072.21        85.47 o                         
   4  -1   4        478.67        452.65        19.96 o                         
   5  -1   4        197.47        210.95        32.80 o                         
   6  -1   4        555.75        549.12        24.19 o                         
   7  -1   4        294.25        333.94        43.75 o                         
   8  -1   4         13.73         13.54        11.00 o                         
   9  -1   4        142.41        159.29        30.93 o                         
  10  -1   4         29.57         30.30         8.70 o                         
  11  -1   4          8.33         -7.85        19.07 o                         
 -12   0   4          0.25         10.18        16.83 o                         
 -11   0   4         97.77        107.18        14.93 o                         
 -10   0   4          0.82          2.11         6.96 o                         
  -9   0   4        312.65        313.34        27.69 o                         
  -8   0   4          1.36         -0.32         5.16 o                         
  -7   0   4         19.28         18.28         5.40 o                         
  -6   0   4        441.16        468.28        24.45 o                         
  -5   0   4         86.08         95.93        12.80 o                         
  -4   0   4        233.11        247.33        14.73 o                         
  -3   0   4       2282.39       2309.29        45.53 o                         
  -2   0   4        163.17        168.90        16.01 o                         
  -1   0   4       2701.48       2705.09        52.27 o                         
   0   0   4        301.97        306.94        38.14 o                         
   1   0   4        547.92        657.10        21.01 o                         
   2   0   4       2989.82       3112.50        84.07 o                         
   3   0   4         79.07        100.96        12.34 o                         
   4   0   4         30.16         33.27         6.71 o                         
   5   0   4        677.26        617.47        67.87 o                         
   6   0   4        827.38        795.82        34.78 o                         
   7   0   4        599.01        548.56        32.53 o                         
   8   0   4         82.25         81.89        14.58 o                         
   9   0   4         77.16         80.85        14.58 o                         
  10   0   4         55.01         71.33        12.40 o                         
  11   0   4         14.88         14.35        13.46 o                         
 -12   1   4          6.42        -11.22        16.99 o                         
 -11   1   4          3.95        -10.26        12.90 o                         
 -10   1   4        125.29        120.35        12.43 o                         
  -9   1   4         20.23         15.16         7.51 o                         
  -8   1   4         26.91         25.75         7.93 o                         
  -7   1   4        389.96        415.91        42.37 o                         
  -6   1   4         34.78         40.29        14.30 o                         
  -5   1   4        866.80        981.51        80.90 o                         
  -4   1   4       1588.08       1859.01        97.78 o                         
  -3   1   4        602.74        695.96        17.45 o                         
  -2   1   4       1216.88       1327.95       104.27 o                         
  -1   1   4       1953.80       1999.42       193.72 o                         
   0   1   4        475.51        484.71        12.60 o                         
   1   1   4       2530.48       2420.41       112.21 o                         
   2   1   4        444.26        337.45        15.09 o                         
   3   1   4       2150.86       2170.04        90.87 o                         
   4   1   4        343.11        379.17        22.44 o                         
   5   1   4        209.12        206.11        12.90 o                         
   6   1   4        636.75        555.36        88.62 o                         
   7   1   4        290.18        225.48        22.44 o                         
   8   1   4         17.07         11.93         7.50 o                         
   9   1   4        106.70        113.30        15.71 o                         
  11   1   4          5.63         -9.71        34.78 o                         
 -12   2   4         18.34         17.71        14.52 o                         
 -11   2   4          3.57         -4.53        10.34 o                         
 -10   2   4          9.31         15.80         8.45 o                         
  -9   2   4         69.79         56.60         9.55 o                         
  -8   2   4        279.71        292.77        17.97 o                         
  -7   2   4         59.05         43.51         8.58 o                         
  -6   2   4        502.47        495.57        35.47 o                         
  -5   2   4        139.86        153.05        14.73 o                         
  -4   2   4        252.40        289.36        11.82 o                         
  -3   2   4       2142.64       2382.83        92.94 o                         
  -2   2   4         66.37         62.11         4.49 o                         
  -1   2   4        762.96        744.75        80.21 o                         
   0   2   4        781.26        705.36        62.61 o                         
   1   2   4        647.72        685.44        28.98 o                         
   2   2   4        561.41        654.11        31.49 o                         
   3   2   4       1564.98       1490.27       127.59 o                         
   4   2   4        195.50        181.35        18.86 o                         
   5   2   4        559.89        485.47        34.84 o                         
   6   2   4        210.44        149.58        19.92 o                         
   7   2   4        113.18         86.41        24.68 o                         
   8   2   4        256.34        218.09        15.09 o                         
   9   2   4         14.23          7.73         7.26 o                         
  10   2   4         31.29         32.53        15.71 o                         
  11   2   4         29.71          0.00        21.31 o                         
 -12   3   4          0.44          9.44        12.97 o                         
 -11   3   4         10.78          6.30        10.09 o                         
 -10   3   4          3.39         12.87        10.11 o                         
  -9   3   4         67.81         77.34         8.95 o                         
  -8   3   4        356.13        365.04        35.05 o                         
  -7   3   4        242.80        265.99        13.03 o                         
  -6   3   4         48.44         50.73         8.26 o                         
  -5   3   4        425.49        478.65        27.00 o                         
  -4   3   4        794.95        976.01        51.49 o                         
  -3   3   4        499.19        551.83        30.96 o                         
  -2   3   4        672.21        701.12        33.65 o                         
  -1   3   4        327.00        369.97        84.70 o                         
   0   3   4        265.20        279.32        14.28 o                         
   1   3   4       1589.73       1556.38       209.52 o                         
   2   3   4        639.25        664.49        60.72 o                         
   3   3   4        789.78        921.52        22.26 o                         
   4   3   4       1309.91       1467.48        52.95 o                         
   5   3   4         67.47         68.06         7.93 o                         
   6   3   4        186.81        182.42        12.31 o                         
   7   3   4         52.49         50.01        12.85 o                         
   8   3   4         22.87         18.60         4.12 o                         
   9   3   4        168.90        113.30        25.80 o                         
  10   3   4         67.92         43.75        19.07 o                         
  11   3   4         14.93          0.00        17.95 o                         
 -11   4   4          3.75         10.26        15.56 o                         
 -10   4   4         13.22         14.54        12.10 o                         
  -9   4   4         34.19         27.42        11.52 o                         
  -8   4   4         22.95         25.60         7.09 o                         
  -7   4   4         35.75         34.72         7.93 o                         
  -6   4   4        220.13        237.60        16.69 o                         
  -5   4   4        454.58        506.36        33.47 o                         
  -4   4   4       1025.20       1037.21        53.02 o                         
  -3   4   4        415.18        376.28        68.33 o                         
  -2   4   4          7.28         39.04        17.95 o                         
  -1   4   4        646.41        628.05        24.68 o                         
   0   4   4       1957.16       2240.34       113.86 o                         
   1   4   4        268.78        259.76        21.80 o                         
   2   4   4       1647.00       1677.78        50.07 o                         
   3   4   4       1212.23       1171.07        68.17 o                         
   4   4   4         59.80         58.01         7.03 o                         
   5   4   4        742.67        801.67        37.28 o                         
   6   4   4         15.11          4.91         7.49 o                         
   7   4   4        101.69         91.97         7.61 o                         
   8   4   4        245.09        236.79        23.25 o                         
   9   4   4         18.87         20.19        15.63 o                         
  10   4   4         19.65         15.37        16.97 o                         
 -11   5   4          0.26          9.54        15.81 o                         
 -10   5   4         46.55         49.36        15.07 o                         
  -9   5   4         11.50         26.90        15.08 o                         
  -8   5   4         76.24         71.32         6.23 o                         
  -7   5   4        148.86        158.44         8.99 o                         
  -6   5   4        156.48        172.37        10.70 o                         
  -5   5   4        462.05        478.80        23.13 o                         
  -4   5   4        222.43        209.02        14.57 o                         
  -3   5   4        144.76        125.46        15.64 o                         
  -2   5   4        624.20        643.23        35.80 o                         
  -1   5   4        108.51        109.15        15.71 o                         
   0   5   4         80.40         74.72        13.46 o                         
   1   5   4       1057.60       1169.88        71.69 o                         
   2   5   4         85.38        102.38         7.60 o                         
   3   5   4         40.84         40.78        10.52 o                         
   4   5   4        622.91        709.10        46.02 o                         
   5   5   4         38.74         31.79         5.83 o                         
   6   5   4        270.92        227.94        40.90 o                         
   7   5   4        171.54        175.57        16.66 o                         
   8   5   4         53.18         59.87        35.34 o                         
   9   5   4         51.70         43.91        16.43 o                         
  10   5   4          9.84         -0.62        24.68 o                         
 -10   6   4          0.56         -1.18        15.01 o                         
  -9   6   4         75.37         81.89        18.03 o                         
  -8   6   4         37.76         16.43        12.28 o                         
  -7   6   4         26.46         23.76         5.81 o                         
  -6   6   4        170.29        194.44        16.41 o                         
  -5   6   4        413.25        410.73        21.78 o                         
  -4   6   4        240.69        223.01        20.94 o                         
  -3   6   4        493.25        498.12        21.69 o                         
  -2   6   4         13.96         11.16         8.47 o                         
  -1   6   4         91.53        104.91        18.38 o                         
   0   6   4        219.42        223.84        22.62 o                         
   1   6   4        187.18        201.50        26.61 o                         
   2   6   4        421.43        384.56        30.60 o                         
   3   6   4         54.91         45.58         5.76 o                         
   4   6   4         42.55         33.89         9.62 o                         
   5   6   4        191.03        181.95         8.61 o                         
   6   6   4         87.35         73.20         5.93 o                         
   7   6   4         64.71         63.40        29.17 o                         
   8   6   4         65.52         48.61        18.51 o                         
   9   6   4         24.50         14.24        15.45 o                         
  -9   7   4          8.87          4.86        15.77 o                         
  -8   7   4         26.61         29.58        15.12 o                         
  -7   7   4          5.67         15.83         6.67 o                         
  -6   7   4         57.19         50.11        10.39 o                         
  -5   7   4         94.37         71.64         9.63 o                         
  -4   7   4         50.93         51.20        12.79 o                         
  -3   7   4         10.59          1.57         7.07 o                         
  -2   7   4        470.27        563.84        49.36 o                         
  -1   7   4        357.84        350.34        34.19 o                         
   0   7   4        212.13        217.39        19.62 o                         
   1   7   4        393.45        432.17        50.70 o                         
   2   7   4          9.84          6.34         6.77 o                         
   3   7   4        219.98        209.64        14.93 o                         
   4   7   4        290.85        282.92        14.56 o                         
   5   7   4          3.43         10.58         4.94 o                         
   6   7   4        128.35        129.22        13.92 o                         
   7   7   4         62.50         80.04        18.03 o                         
   8   7   4          2.72          4.88        14.66 o                         
   9   7   4          4.80         16.27        30.85 o                         
  -9   8   4          5.50         19.49        16.39 o                         
  -8   8   4          8.54         12.49        17.73 o                         
  -7   8   4         14.14         12.46         9.55 o                         
  -6   8   4         62.81         95.44        23.56 o                         
  -5   8   4         67.59         53.87        12.64 o                         
  -4   8   4        136.17        137.87        13.78 o                         
  -3   8   4        193.71        186.32        21.71 o                         
  -2   8   4         50.19         53.46        11.43 o                         
  -1   8   4        270.62        285.54        21.56 o                         
   0   8   4        168.10        189.25        15.26 o                         
   1   8   4         23.99         31.88         8.74 o                         
   2   8   4         33.86         44.05        12.36 o                         
   3   8   4        256.46        250.53        33.93 o                         
   4   8   4         17.81         27.54        10.05 o                         
   5   8   4        123.94        140.59        10.92 o                         
   6   8   4         74.49         58.75        11.80 o                         
   7   8   4         25.51         36.75        19.08 o                         
   8   8   4         30.06         34.78        18.24 o                         
  -7   9   4         29.12         50.48        24.68 o                         
  -6   9   4         44.68         40.69        10.61 o                         
  -5   9   4         20.58          7.82        19.07 o                         
  -4   9   4         70.16         52.01        12.04 o                         
  -3   9   4         19.83          4.17        15.09 o                         
  -2   9   4         99.23        101.33        12.99 o                         
  -1   9   4          6.82          4.88         9.38 o                         
   0   9   4          0.55        -13.85        14.37 o                         
   1   9   4         82.78         87.75        20.95 o                         
   2   9   4         45.93         37.88        10.36 o                         
   3   9   4         53.40         40.32        14.53 o                         
   4   9   4         21.88         24.13        12.63 o                         
   5   9   4         26.08          7.61        10.07 o                         
   6   9   4          0.22          0.18        18.47 o                         
   7   9   4         23.04         17.31        21.54 o                         
  -6  10   4         10.18         23.56        25.80 o                         
  -5  10   4          3.09         21.09        15.15 o                         
  -4  10   4          7.02          3.84        15.71 o                         
  -3  10   4         28.50         41.44        18.60 o                         
  -2  10   4         39.62         38.14        13.86 o                         
  -1  10   4         33.39         20.06        17.40 o                         
   0  10   4         32.06         16.58        12.82 o                         
   1  10   4          9.17         18.16        11.16 o                         
   2  10   4         71.78         79.32        13.56 o                         
   3  10   4         12.28          9.48        10.05 o                         
   4  10   4         10.69         18.73        15.81 o                         
   5  10   4         25.91         39.26        26.92 o                         
  -3  11   4          6.82          5.61        32.53 o                         
  -2  11   4          5.87          4.36        20.92 o                         
  -1  11   4         20.34         14.58        32.53 o                         
   0  11   4         26.40         -4.78        21.87 o                         
   1  11   4          4.79         10.20        24.68 o                         
   2  11   4          0.11          0.95        19.94 o                         
   3  11   4          5.15        -10.23        16.25 o                         
   1 -11   5          2.73         -4.49        17.95 o                         
  -5 -10   5         29.24         21.31        24.68 o                         
  -4 -10   5         17.05        -11.22        23.56 o                         
  -3 -10   5         29.99        -13.46        22.44 o                         
  -2 -10   5         75.15         53.85        20.19 o                         
  -1 -10   5          2.99        -25.80        25.80 o                         
   1 -10   5         73.33         77.40        26.92 o                         
   2 -10   5         10.20         29.17        26.92 o                         
   3 -10   5         11.64         21.31        22.44 o                         
   4 -10   5         18.43          1.12        20.19 o                         
  -6  -9   5         17.20         -1.12        22.44 o                         
  -5  -9   5          1.50         -4.99        12.12 o                         
  -4  -9   5         37.03         21.27        23.00 o                         
  -3  -9   5         80.24         51.60        21.31 o                         
  -2  -9   5         20.12         19.07        14.58 o                         
  -1  -9   5         14.01          6.43        13.42 o                         
   0  -9   5        119.68         89.74        21.31 o                         
   1  -9   5          2.96         18.86        19.07 o                         
   2  -9   5         75.91         97.60        25.80 o                         
   3  -9   5          3.02          5.61        24.68 o                         
   4  -9   5          0.65        -17.95        17.95 o                         
   5  -9   5         18.71          3.37        21.31 o                         
  -8  -8   5          6.21        -13.46        34.78 o                         
  -7  -8   5         44.48         43.75        24.68 o                         
  -6  -8   5         10.11          0.31        10.53 o                         
  -5  -8   5        104.01        120.36        15.09 o                         
  -4  -8   5          5.06          4.96         7.59 o                         
  -3  -8   5         84.24         64.35        14.37 o                         
  -2  -8   5         79.28         63.79         9.54 o                         
  -1  -8   5        206.24        219.36        19.42 o                         
   0  -8   5        111.64        111.73        15.23 o                         
   1  -8   5        104.67         98.02        10.23 o                         
   2  -8   5          8.35          9.47         8.74 o                         
   3  -8   5         71.51         64.48        11.21 o                         
   4  -8   5         33.83         29.17        17.95 o                         
   5  -8   5          3.90         -4.49        26.92 o                         
  -8  -7   5          9.96         30.29        32.53 o                         
  -7  -7   5         18.71         19.83        15.14 o                         
  -6  -7   5        304.80        331.11        33.09 o                         
  -5  -7   5         28.09         29.89        11.82 o                         
  -4  -7   5         20.54         21.64         9.01 o                         
  -3  -7   5         62.46         50.35        10.39 o                         
  -2  -7   5         43.35         31.66        11.96 o                         
  -1  -7   5        496.04        506.52        20.82 o                         
   0  -7   5         16.34         16.08         7.67 o                         
   1  -7   5         77.19         89.59         9.79 o                         
   2  -7   5        310.33        347.51        18.54 o                         
   3  -7   5        155.70        160.84        15.90 o                         
   4  -7   5          7.22         13.59        10.51 o                         
  -8  -6   5         90.80         68.43        10.10 o                         
  -7  -6   5         65.22         76.44        16.27 o                         
  -6  -6   5         33.42         28.20         7.02 o                         
  -5  -6   5         30.57         37.69         9.93 o                         
  -4  -6   5        425.06        423.97        23.28 o                         
  -3  -6   5        297.87        281.03        13.75 o                         
  -2  -6   5        352.18        338.20        15.44 o                         
  -1  -6   5         59.69         52.03         6.93 o                         
   0  -6   5        245.28        223.28        10.85 o                         
   1  -6   5        801.82        863.23        26.55 o                         
   2  -6   5         99.97         98.54         8.13 o                         
   3  -6   5         87.66        114.74        14.58 o                         
   4  -6   5        453.58        453.72        50.09 o                         
   5  -6   5         28.94         16.83        16.83 o                         
   6  -6   5        166.54        162.66        25.80 o                         
  -9  -5   5         22.09         17.95         5.61 o                         
  -8  -5   5         60.64         60.58        10.10 o                         
  -7  -5   5        190.42        202.53        16.80 o                         
  -6  -5   5          2.86          9.15         7.32 o                         
  -5  -5   5        167.26        167.94        13.42 o                         
  -4  -5   5        828.24        884.12        77.70 o                         
  -3  -5   5        261.03        252.81        19.66 o                         
  -2  -5   5        120.26        119.71         7.98 o                         
  -1  -5   5        320.03        318.03        11.63 o                         
   0  -5   5        601.00        583.07        44.48 o                         
   1  -5   5         19.92          7.21         7.45 o                         
   2  -5   5        766.15        808.26        44.85 o                         
   3  -5   5        856.59        892.40        44.82 o                         
   4  -5   5        460.12        512.51        23.72 o                         
   5  -5   5        247.61        237.26        22.44 o                         
   6  -5   5         20.89         31.54         7.79 o                         
   7  -5   5          2.97         -3.65         5.32 o                         
  -9  -4   5         26.08         25.80         8.97 o                         
  -8  -4   5         67.67         44.87        11.22 o                         
  -7  -4   5         35.08         28.04         8.97 o                         
  -6  -4   5          1.84         -6.36        21.31 o                         
  -5  -4   5        406.99        382.84        33.77 o                         
  -4  -4   5        155.75        165.14        20.15 o                         
  -3  -4   5         48.25         36.04         5.76 o                         
  -2  -4   5       1265.18       1229.06        30.84 o                         
  -1  -4   5        133.63        121.23         6.88 o                         
   0  -4   5        484.49        515.28        13.69 o                         
   1  -4   5        293.93        321.96        11.59 o                         
   2  -4   5         35.45         25.12         5.76 o                         
   3  -4   5        973.94        967.12       118.91 o                         
   4  -4   5        485.88        465.95        57.21 o                         
   5  -4   5        120.40         81.82        31.97 o                         
   6  -4   5        203.44        213.15        17.39 o                         
   7  -4   5        110.44        136.24        27.48 o                         
   8  -4   5          2.33         11.22         6.73 o                         
   9  -4   5        181.65        151.44        28.04 o                         
 -10  -3   5          5.86        -10.69        16.27 o                         
  -9  -3   5        148.00        128.65        27.48 o                         
  -8  -3   5         24.85         19.07         8.97 o                         
  -7  -3   5         63.11         44.87         8.97 o                         
  -6  -3   5        500.77        427.71        22.64 o                         
  -5  -3   5         71.59         72.56         8.21 o                         
  -4  -3   5        616.08        607.35        37.92 o                         
  -3  -3   5        939.68        999.55        27.21 o                         
  -2  -3   5        157.95        146.92         8.59 o                         
  -1  -3   5       1422.49       1380.63        79.34 o                         
   0  -3   5        728.69        783.29        20.75 o                         
   1  -3   5        567.81        638.06        52.41 o                         
   2  -3   5       1435.83       1684.93        65.06 o                         
   3  -3   5         70.10         84.73        19.07 o                         
   4  -3   5         95.55         57.21        14.58 o                         
   5  -3   5        480.46        450.56        47.12 o                         
   6  -3   5        133.87        105.84        31.41 o                         
   7  -3   5        162.70        154.41        14.28 o                         
   8  -3   5        163.34        217.80        42.07 o                         
   9  -3   5         19.46         25.61         8.51 o                         
  10  -3   5         56.39         77.40        21.31 o                         
 -11  -2   5         11.52         17.95        15.71 o                         
 -10  -2   5         66.69         64.15         8.25 o                         
  -9  -2   5         16.22         11.25        10.30 o                         
  -8  -2   5        199.98        167.15        15.71 o                         
  -7  -2   5        146.05        137.19        11.48 o                         
  -6  -2   5        245.14        204.15        12.93 o                         
  -5  -2   5       1175.38       1173.26        67.87 o                         
  -4  -2   5         42.41         42.47         6.74 o                         
  -3  -2   5         34.17         28.46         5.43 o                         
  -2  -2   5       1103.47       1145.34       109.46 o                         
  -1  -2   5       2281.07       2195.57       380.92 o                         
   0  -2   5       1319.34       1400.53       270.91 o                         
   1  -2   5       4084.63       4855.12       180.61 o                         
   2  -2   5        226.54        270.45        36.46 o                         
   3  -2   5        883.22        866.97        97.04 o                         
   4  -2   5        257.20        259.46        16.74 o                         
   5  -2   5         41.68         51.44        21.64 o                         
   6  -2   5        715.11        706.96        23.30 o                         
   7  -2   5        104.92        125.26        12.93 o                         
   8  -2   5         27.00         44.50        16.57 o                         
   9  -2   5         50.44         67.00        19.49 o                         
  10  -2   5         24.27         46.97        19.80 o                         
  11  -2   5          7.81        -16.83        28.04 o                         
 -12  -1   5         24.26         29.17        24.68 o                         
 -11  -1   5         10.43          3.74        12.04 o                         
 -10  -1   5         18.44         18.29         6.25 o                         
  -9  -1   5         51.47         46.46         7.56 o                         
  -8  -1   5        120.74        111.24        12.28 o                         
  -7  -1   5        134.20        130.01        10.90 o                         
  -6  -1   5        660.09        639.27        24.55 o                         
  -5  -1   5         72.16         78.88         7.56 o                         
  -4  -1   5        186.32        172.55        11.82 o                         
  -3  -1   5       1837.95       1938.21        86.70 o                         
  -2  -1   5        366.85        360.65        29.79 o                         
  -1  -1   5       3261.61       3415.03       386.37 o                         
   0  -1   5        825.15        876.02        87.50 o                         
   1  -1   5       2049.87       2548.74        73.72 o                         
   2  -1   5        524.29        453.52        24.12 o                         
   3  -1   5       1004.49       1059.06       113.45 o                         
   4  -1   5        204.51        177.52         9.32 o                         
   5  -1   5        961.35       1101.45       157.29 o                         
   6  -1   5        198.45        179.22        11.90 o                         
   7  -1   5        369.37        394.34        16.68 o                         
   8  -1   5        201.22        193.02        31.48 o                         
   9  -1   5         93.21        102.27         9.87 o                         
  10  -1   5         50.39         57.85        16.81 o                         
  11  -1   5         43.78         66.19        30.29 o                         
 -12   0   5          2.16         -9.54        14.21 o                         
 -11   0   5         85.23         90.01        11.31 o                         
 -10   0   5          1.79         -4.64         7.31 o                         
  -9   0   5          1.76          4.06         7.11 o                         
  -8   0   5         53.39         56.34         8.16 o                         
  -7   0   5        197.90        217.73        11.11 o                         
  -6   0   5        104.23        101.31         7.70 o                         
  -5   0   5        255.67        249.88        10.07 o                         
  -4   0   5        599.82        647.99        49.10 o                         
  -3   0   5        991.62       1023.78        24.01 o                         
  -2   0   5        909.74       1079.44        42.07 o                         
  -1   0   5         27.05         20.98         2.04 o                         
   0   0   5         91.10        105.19        27.48 o                         
   1   0   5       2429.36       2685.27        72.18 o                         
   3   0   5        870.48        767.90        26.35 o                         
   4   0   5       1321.72       1408.00        72.92 o                         
   5   0   5         87.43         80.77        13.46 o                         
   6   0   5        166.73        161.03        11.90 o                         
   7   0   5        321.81        296.15        22.44 o                         
   8   0   5        292.38        280.50        17.83 o                         
   9   0   5        197.04        206.09        31.01 o                         
  10   0   5         31.40         52.45        11.17 o                         
  11   0   5         23.92         47.12        24.68 o                         
 -12   1   5         16.90         25.85        30.29 o                         
 -11   1   5          6.61         -8.62        12.68 o                         
 -10   1   5         20.07         17.31        10.99 o                         
  -9   1   5         40.93         43.02         7.45 o                         
  -8   1   5        143.02        140.50        10.68 o                         
  -7   1   5        155.46        165.19        10.45 o                         
  -6   1   5        552.64        584.25        31.35 o                         
  -5   1   5         52.17         53.75         7.26 o                         
  -4   1   5        168.12        184.53         8.42 o                         
  -3   1   5       2044.76       2159.01        66.37 o                         
  -2   1   5        358.12        414.13        46.36 o                         
  -1   1   5       2914.82       3785.38       208.65 o                         
   0   1   5        746.43        777.24        32.11 o                         
   1   1   5       2097.82       2211.46        60.19 o                         
   2   1   5        560.49        398.82        67.87 o                         
   3   1   5        986.73        979.49       214.82 o                         
   4   1   5        183.46        155.17        14.02 o                         
   5   1   5        994.60       1029.06       127.32 o                         
   6   1   5        154.74        152.43        28.04 o                         
   7   1   5        337.09        349.28        33.65 o                         
   8   1   5        279.48        297.06        58.89 o                         
   9   1   5         83.14         68.43        15.71 o                         
  10   1   5         63.25         48.24        19.07 o                         
  11   1   5         47.52         33.65        24.68 o                         
 -12   2   5          2.17          1.54        12.52 o                         
 -11   2   5          6.08          3.41         9.15 o                         
 -10   2   5         67.71         79.93        13.95 o                         
  -9   2   5         15.85          8.43         7.77 o                         
  -8   2   5        230.00        236.74        18.40 o                         
  -7   2   5        157.80        156.66         8.02 o                         
  -6   2   5        261.09        270.27        14.76 o                         
  -5   2   5        978.21       1198.81        44.20 o                         
  -4   2   5         69.75         70.27         7.17 o                         
  -3   2   5         30.22         36.78         9.00 o                         
  -2   2   5       1276.82       1612.21        57.77 o                         
  -1   2   5       2074.47       2357.83       173.32 o                         
   0   2   5       1337.97       1423.18        83.28 o                         
   1   2   5       4296.71       5008.95       198.80 o                         
   2   2   5        194.57        216.67         8.47 o                         
   3   2   5        945.24        974.46        26.09 o                         
   4   2   5        251.73        225.94        15.14 o                         
   5   2   5         36.78         35.70         6.31 o                         
   6   2   5        696.68        614.04        91.43 o                         
   7   2   5        105.82         94.43        10.79 o                         
   8   2   5         17.95         12.62         9.85 o                         
   9   2   5         73.16         76.48        11.22 o                         
 -11   3   5          6.33         -0.57        10.34 o                         
 -10   3   5          9.25          8.63         9.87 o                         
  -9   3   5        134.55        114.18        15.68 o                         
  -8   3   5         16.80          8.78         6.83 o                         
  -7   3   5         90.16         98.93        15.22 o                         
  -6   3   5        507.10        514.90        20.64 o                         
  -5   3   5         85.12        100.87        10.66 o                         
  -4   3   5        629.72        703.94        53.27 o                         
  -3   3   5        761.18        780.07        67.85 o                         
  -2   3   5        165.77        196.00        33.65 o                         
  -1   3   5       1735.41       1813.25       281.57 o                         
   0   3   5        742.74        669.15       110.92 o                         
   1   3   5        511.00        585.11        80.99 o                         
   2   3   5       1582.00       1727.99        36.70 o                         
   3   3   5        123.02        116.92         9.07 o                         
   4   3   5         86.35         83.33         7.56 o                         
   5   3   5        464.90        402.16        56.98 o                         
   6   3   5        137.69        142.57         8.94 o                         
   7   3   5        164.87        166.26        12.93 o                         
   8   3   5        154.99        144.64        19.81 o                         
   9   3   5         25.19         15.71         6.73 o                         
  10   3   5         51.36         34.78        25.80 o                         
 -11   4   5          5.44         -0.56        13.48 o                         
 -10   4   5         67.30         87.64        13.96 o                         
  -9   4   5         28.28         28.25         8.26 o                         
  -8   4   5         59.27         57.00         7.73 o                         
  -7   4   5         34.55         23.78         7.16 o                         
  -6   4   5          0.90          3.90         6.70 o                         
  -5   4   5        462.20        484.33        31.05 o                         
  -4   4   5        125.67        141.20        12.63 o                         
  -3   4   5         38.22         25.80        14.58 o                         
  -2   4   5       1221.31       1204.79       303.44 o                         
  -1   4   5        197.50        210.27        36.46 o                         
   0   4   5        561.14        465.54        31.41 o                         
   1   4   5        133.68        129.32        15.67 o                         
   2   4   5         53.48         59.86         5.44 o                         
   3   4   5        940.22        956.64        33.35 o                         
   4   4   5        435.31        466.13        50.63 o                         
   5   4   5        128.91        142.61        11.66 o                         
   6   4   5        277.95        318.93        27.69 o                         
   7   4   5         87.13         90.01        13.19 o                         
   8   4   5          3.66         16.43         5.32 o                         
   9   4   5        164.17        175.75        22.10 o                         
  10   4   5         15.86         28.39        15.45 o                         
 -11   5   5         16.52         17.86        15.33 o                         
 -10   5   5         32.55         26.53        15.63 o                         
  -9   5   5         24.78         29.24        11.82 o                         
  -8   5   5         59.50         79.20        10.23 o                         
  -7   5   5        157.27        155.30        11.40 o                         
  -6   5   5         12.12         18.01         8.87 o                         
  -5   5   5        182.18        190.48         9.51 o                         
  -4   5   5        867.21        965.41        92.65 o                         
  -3   5   5        282.16        326.87        22.44 o                         
  -2   5   5        114.87        129.35        13.69 o                         
  -1   5   5        243.55        281.18        40.38 o                         
   0   5   5        500.22        513.85       107.69 o                         
   1   5   5         23.12         19.61         6.18 o                         
   2   5   5        799.95        783.31        71.64 o                         
   3   5   5        738.88        783.40        52.46 o                         
   4   5   5        461.67        505.56        17.06 o                         
   5   5   5        290.94        303.45        18.38 o                         
   6   5   5         26.35         27.19         7.60 o                         
   7   5   5         12.81          7.48         6.09 o                         
   8   5   5        155.58        203.15        47.68 o                         
   9   5   5          0.97        -13.86        13.86 o                         
  10   5   5         20.04         16.98        17.04 o                         
 -10   6   5          2.40         -8.69        18.51 o                         
  -9   6   5         11.47          5.80        20.19 o                         
  -8   6   5         88.91        105.96        13.36 o                         
  -7   6   5         45.31         34.79        19.91 o                         
  -6   6   5         29.42         37.97         8.17 o                         
  -5   6   5         50.22         49.18         7.70 o                         
  -4   6   5        414.84        447.69        20.58 o                         
  -3   6   5        293.14        279.32        30.94 o                         
  -2   6   5        325.05        347.75        21.94 o                         
  -1   6   5         84.70        101.59         9.45 o                         
   0   6   5        198.69        227.19        23.00 o                         
   1   6   5        869.30       1186.86        63.94 o                         
   2   6   5         89.78        101.73        11.38 o                         
   3   6   5        129.21        138.03        10.00 o                         
   4   6   5        497.20        524.13        19.34 o                         
   5   6   5         32.32         19.74         7.54 o                         
   6   6   5        124.90        121.61        12.63 o                         
   7   6   5        100.49         80.93         9.99 o                         
   8   6   5          5.98         -6.98        15.56 o                         
   9   6   5         29.21         50.31        20.74 o                         
  -9   7   5          3.26          7.10        14.02 o                         
  -8   7   5          9.32          8.87        12.45 o                         
  -7   7   5         28.89         28.66        14.16 o                         
  -6   7   5        304.46        305.06        25.13 o                         
  -5   7   5         20.18         26.78         7.15 o                         
  -4   7   5         27.17         22.86         9.02 o                         
  -3   7   5         76.18         78.69        10.64 o                         
  -2   7   5         39.05         24.53        11.58 o                         
  -1   7   5        535.74        649.28       112.18 o                         
   0   7   5         33.88         33.55        13.99 o                         
   1   7   5         90.51        102.70        10.97 o                         
   2   7   5        246.92        264.99        27.82 o                         
   3   7   5        207.19        195.81        12.28 o                         
   4   7   5          4.31          7.33         6.41 o                         
   5   7   5        216.24        249.55        24.96 o                         
   6   7   5          3.58          7.73         5.26 o                         
   7   7   5         56.89         65.62        16.66 o                         
   8   7   5         76.75        114.25        67.87 o                         
  -8   8   5          7.24         29.96        15.90 o                         
  -7   8   5         48.79         73.98        26.43 o                         
  -6   8   5         11.20          2.86        15.14 o                         
  -5   8   5         91.31         77.78        13.42 o                         
  -4   8   5          2.44         -2.55         7.99 o                         
  -3   8   5        103.75         84.97        12.52 o                         
  -2   8   5         52.57         49.93        10.11 o                         
  -1   8   5        193.54        187.59        26.92 o                         
   0   8   5        119.54        126.90        16.43 o                         
   1   8   5        135.34        126.79        23.00 o                         
   2   8   5          4.99         -1.30         8.57 o                         
   3   8   5         76.09         90.79        13.76 o                         
   4   8   5         17.55         21.61         7.70 o                         
   5   8   5          2.10          3.63         7.94 o                         
   6   8   5         99.25        107.69        10.95 o                         
   7   8   5          9.39         25.80        17.95 o                         
  -7   9   5         28.76         23.56        34.78 o                         
  -6   9   5         12.24         18.34        24.68 o                         
  -5   9   5          3.29          9.35        10.68 o                         
  -4   9   5         30.36         28.27        13.73 o                         
  -3   9   5         75.63         71.15        14.71 o                         
  -2   9   5         22.82         34.85        11.79 o                         
  -1   9   5          8.35          3.70        11.25 o                         
   0   9   5        120.82        129.70        13.63 o                         
   1   9   5          2.10          1.12         8.66 o                         
   2   9   5         74.94        102.76        19.67 o                         
   3   9   5          5.80          7.80         8.18 o                         
   4   9   5          1.56          8.70         9.47 o                         
   5   9   5         14.84          4.45        15.14 o                         
   6   9   5         39.56         -0.53        16.60 o                         
  -5  10   5         35.12         16.85        17.39 o                         
  -4  10   5         15.03         -3.37        21.31 o                         
  -3  10   5         24.67        -12.82        12.82 o                         
  -2  10   5         84.35         87.10        21.80 o                         
  -1  10   5          4.85         16.34        18.04 o                         
   0  10   5          3.49         -0.04        11.70 o                         
   1  10   5         62.43         70.93        18.45 o                         
   2  10   5         12.84         16.35        11.01 o                         
   3  10   5         13.38          6.44        10.08 o                         
   4  10   5         17.08         15.51        12.40 o                         
  -2  11   5         17.78        -30.29        30.29 o                         
  -1  11   5         23.77         15.22        18.85 o                         
   0  11   5          6.18          2.98        19.50 o                         
   1  11   5          2.27        -22.10        22.10 o                         
  -5 -10   6         10.85         28.04        26.92 o                         
  -4 -10   6          2.32         21.31        23.56 o                         
  -3 -10   6         15.90         -3.37        16.83 o                         
   0 -10   6          8.65         16.83        16.83 o                         
   1 -10   6          1.02         -2.24        24.68 o                         
   2 -10   6         23.56         59.45        28.04 o                         
   3 -10   6         11.24          7.85        19.07 o                         
   4 -10   6          1.60        -13.46        29.17 o                         
  -7  -9   6         13.34         16.83        26.92 o                         
  -6  -9   6         13.77        -20.19        32.53 o                         
  -5  -9   6          4.24          2.40        14.53 o                         
  -4  -9   6         10.52         19.04        14.66 o                         
  -3  -9   6         32.77         17.95        15.71 o                         
  -2  -9   6         99.00         52.72        19.07 o                         
  -1  -9   6          7.88         13.46        16.83 o                         
   0  -9   6         18.30         -8.97        24.68 o                         
   1  -9   6        161.75        187.34        28.04 o                         
   2  -9   6         38.64         29.17        24.68 o                         
   3  -9   6          8.93         15.71        24.68 o                         
   4  -9   6         46.14         44.87        21.31 o                         
  -8  -8   6         50.27         61.70        37.02 o                         
  -7  -8   6         50.14         90.87        24.68 o                         
  -6  -8   6          0.01          6.28        13.46 o                         
  -5  -8   6          4.54          7.90         9.87 o                         
  -4  -8   6          6.65          2.74         7.65 o                         
  -3  -8   6        141.10        129.33        13.16 o                         
  -2  -8   6         36.91         19.32        10.37 o                         
  -1  -8   6        198.16        168.53        13.84 o                         
   0  -8   6          7.11         12.68         9.79 o                         
   1  -8   6         37.07         42.00         8.91 o                         
   2  -8   6         33.07         62.58        10.39 o                         
   3  -8   6         46.96         30.29        16.83 o                         
   4  -8   6         53.64         70.67        20.19 o                         
  -8  -7   6         41.19         54.97        31.41 o                         
  -7  -7   6         61.16         58.16        34.21 o                         
  -6  -7   6         61.23         52.96        21.87 o                         
  -5  -7   6         51.93         40.83        15.71 o                         
  -4  -7   6         72.52         84.83        10.89 o                         
  -3  -7   6         19.99          8.73         7.77 o                         
  -2  -7   6         54.85         59.46        12.12 o                         
  -1  -7   6        128.18        114.54        11.14 o                         
   0  -7   6         68.31         52.60        10.81 o                         
   1  -7   6         12.21          0.30         9.95 o                         
   2  -7   6         58.15         50.03         7.71 o                         
   3  -7   6        239.07        279.20        70.11 o                         
  -8  -6   6          4.73         10.10        10.10 o                         
  -7  -6   6          5.20          4.07         8.66 o                         
  -6  -6   6        241.12        231.71        18.04 o                         
  -5  -6   6         31.55         17.69        10.68 o                         
  -4  -6   6        464.15        489.69        21.72 o                         
  -3  -6   6        104.67         85.57        13.12 o                         
  -2  -6   6         81.03         65.20         8.22 o                         
  -1  -6   6        162.88        141.50         9.90 o                         
   0  -6   6        454.97        414.62        15.41 o                         
   1  -6   6         79.61         71.81         8.74 o                         
   2  -6   6        569.53        577.89        34.33 o                         
   3  -6   6         79.44         67.32        11.90 o                         
   4  -6   6         32.94         22.91         9.95 o                         
   5  -6   6        168.88        164.21        21.31 o                         
   6  -6   6         85.06        113.30        14.58 o                         
  -8  -5   6         79.53         71.79        12.34 o                         
  -7  -5   6          4.85         10.75        18.51 o                         
  -6  -5   6         48.00         40.76         9.54 o                         
  -5  -5   6        621.61        616.07        98.72 o                         
  -4  -5   6         66.67         71.62         9.02 o                         
  -3  -5   6        108.30         88.06         7.13 o                         
  -2  -5   6        579.61        564.22        18.28 o                         
  -1  -5   6         91.42         81.34         6.99 o                         
   0  -5   6        504.39        523.99        24.77 o                         
   1  -5   6        270.81        289.45        11.76 o                         
   2  -5   6        126.78        122.91        13.90 o                         
   3  -5   6        299.34        307.23        17.73 o                         
   4  -5   6        121.14        105.69        12.12 o                         
   5  -5   6          6.94         -4.33         9.21 o                         
   6  -5   6        177.62        209.02        16.60 o                         
   7  -5   6         69.57         13.46         8.97 o                         
   8  -5   6         30.51         40.38         8.97 o                         
 -10  -4   6          1.13          1.12         8.97 o                         
  -9  -4   6         70.67         32.53        12.34 o                         
  -8  -4   6          8.45          6.73        10.10 o                         
  -7  -4   6         16.27         13.46        10.10 o                         
  -6  -4   6        216.43        207.18        28.21 o                         
  -5  -4   6        142.08        152.89        19.91 o                         
  -4  -4   6        301.34        317.27        22.43 o                         
  -3  -4   6         69.27         67.14         9.21 o                         
  -2  -4   6         15.55         11.08         4.78 o                         
  -1  -4   6        581.03        614.39        46.72 o                         
   0  -4   6        298.28        302.13        15.22 o                         
   1  -4   6         26.55         24.34         5.62 o                         
   2  -4   6        738.66        699.87        61.70 o                         
   3  -4   6        278.06        281.50        15.56 o                         
   4  -4   6        328.29        330.01        35.90 o                         
   5  -4   6        175.09        185.48        25.80 o                         
   6  -4   6        233.79        204.17        19.07 o                         
   7  -4   6        259.65        265.37        54.41 o                         
   8  -4   6        138.98        124.54        12.94 o                         
 -10  -3   6         40.35         37.02        12.34 o                         
  -9  -3   6         15.21          3.37        11.22 o                         
  -8  -3   6         14.95         19.07        11.22 o                         
  -7  -3   6        262.55        244.90        24.68 o                         
  -6  -3   6        234.01        198.12        16.13 o                         
  -5  -3   6         93.77         94.02         9.54 o                         
  -4  -3   6        592.63        634.99        20.94 o                         
  -3  -3   6        282.14        305.48        10.54 o                         
  -2  -3   6        788.05        779.17        31.11 o                         
  -1  -3   6        185.97        174.64         6.99 o                         
   0  -3   6        709.80        873.69        28.01 o                         
   1  -3   6       1907.18       2089.04       229.41 o                         
   2  -3   6          1.80         -0.77         7.26 o                         
   3  -3   6        425.11        487.97        46.55 o                         
   4  -3   6        410.84        420.57        46.55 o                         
   5  -3   6        135.02        128.23        11.20 o                         
   6  -3   6        216.71        224.57        13.02 o                         
   7  -3   6         41.25         41.69         8.02 o                         
   8  -3   6         20.67         14.40        11.22 o                         
   9  -3   6         72.14         98.80        18.26 o                         
  10  -3   6         40.40        -24.68        24.68 o                         
 -11  -2   6         10.52          7.85        13.46 o                         
 -10  -2   6         53.97         71.06        24.12 o                         
  -9  -2   6         27.91         20.19         8.97 o                         
  -8  -2   6        148.31        132.66        12.40 o                         
  -7  -2   6        144.47        112.31        13.21 o                         
  -6  -2   6        155.29        140.48        12.12 o                         
  -5  -2   6         87.17         82.19         8.89 o                         
  -4  -2   6        868.53        910.40        28.25 o                         
  -3  -2   6        967.28        962.86        97.48 o                         
  -2  -2   6         94.71         98.44         7.20 o                         
  -1  -2   6        780.46        714.74        59.42 o                         
   0  -2   6        461.47        369.91       165.46 o                         
   1  -2   6       1167.81       1494.23        63.94 o                         
   2  -2   6        124.84         99.73        12.34 o                         
   3  -2   6        929.70       1009.54        71.64 o                         
   4  -2   6        220.39        189.53        17.17 o                         
   5  -2   6        990.56       1201.73       105.57 o                         
   6  -2   6        410.65        472.51        61.93 o                         
   7  -2   6        322.12        387.89        45.43 o                         
   8  -2   6        280.98        354.64        51.86 o                         
   9  -2   6          0.46          8.28         9.00 o                         
  10  -2   6         83.05         95.04        17.52 o                         
 -12  -1   6          5.45         11.22        22.44 o                         
 -11  -1   6         19.54         25.49        12.62 o                         
 -10  -1   6         23.77         19.52        13.28 o                         
  -9  -1   6         23.66         21.88         9.12 o                         
  -8  -1   6        229.65        237.57        12.88 o                         
  -7  -1   6        101.92        102.98         8.87 o                         
  -6  -1   6         10.65          8.11         6.55 o                         
  -5  -1   6        987.89        996.59        32.15 o                         
  -4  -1   6         40.77         34.90         5.01 o                         
  -3  -1   6         64.44         69.33         7.55 o                         
  -2  -1   6       1341.57       1513.99        94.29 o                         
  -1  -1   6        543.32        516.11        57.66 o                         
   0  -1   6        195.07        192.09        22.44 o                         
   1  -1   6       1441.10       1532.05        55.45 o                         
   2  -1   6          8.43         12.01         6.71 o                         
   3  -1   6        867.12        918.00        43.19 o                         
   4  -1   6        665.12        751.87        72.78 o                         
   5  -1   6         60.58         52.24        10.22 o                         
   6  -1   6        269.27        284.40        30.85 o                         
   7  -1   6        280.89        268.64        21.81 o                         
   8  -1   6        100.31        102.04        21.67 o                         
   9  -1   6        140.08        162.72        24.34 o                         
  10  -1   6         32.98         25.03         8.28 o                         
 -12   0   6         14.16         15.94        15.01 o                         
 -11   0   6          2.86         -1.63         8.52 o                         
 -10   0   6         17.60         14.77         8.93 o                         
  -9   0   6        162.64        148.17         9.94 o                         
  -8   0   6          1.80         -7.11         7.59 o                         
  -7   0   6         84.98         75.92         8.26 o                         
  -6   0   6        695.96        774.40        49.49 o                         
  -5   0   6          3.67         14.54         7.77 o                         
  -4   0   6        201.67        189.44         7.82 o                         
  -3   0   6       2153.71       2231.06        83.25 o                         
  -2   0   6         95.35        106.71         9.10 o                         
  -1   0   6       2034.44       1947.65       112.06 o                         
   0   0   6        862.50       1008.53        34.50 o                         
   1   0   6        572.64        769.09        31.41 o                         
   2   0   6       3171.97       3085.29       278.77 o                         
   3   0   6         32.07         25.32         8.08 o                         
   4   0   6         63.72         38.14        13.46 o                         
   5   0   6        570.27        603.51        25.77 o                         
   6   0   6        171.24        151.99        12.62 o                         
   7   0   6        102.95         87.44        12.28 o                         
   8   0   6          4.38          6.73        10.10 o                         
   9   0   6         21.20         16.17         9.02 o                         
  10   0   6          5.40          3.54        12.90 o                         
 -12   1   6          6.27         10.95        19.08 o                         
 -11   1   6         17.78         15.02        12.45 o                         
 -10   1   6         32.19         29.39         9.45 o                         
  -9   1   6         25.18         14.10         9.15 o                         
  -8   1   6        226.62        240.75        17.00 o                         
  -7   1   6         74.99         78.32         9.01 o                         
  -6   1   6          6.63          8.01         5.94 o                         
  -5   1   6       1045.89       1207.16        62.34 o                         
  -4   1   6         41.22         36.84         4.43 o                         
  -3   1   6         25.85         23.51         2.56 o                         
  -2   1   6       1458.30       1717.64       106.86 o                         
  -1   1   6        615.42        685.62        27.29 o                         
   0   1   6        292.60        311.72         9.64 o                         
   1   1   6       1592.41       1618.55        33.81 o                         
   2   1   6          5.04         13.64         7.50 o                         
   3   1   6        733.85        796.16        88.06 o                         
   4   1   6        671.25        761.00       114.42 o                         
   5   1   6         52.98         50.26        10.51 o                         
   6   1   6        289.42        309.11        17.39 o                         
   7   1   6        255.75        192.95        21.31 o                         
   8   1   6         79.37         59.25         9.70 o                         
   9   1   6        107.28         95.61        14.02 o                         
  10   1   6         23.76         13.46        21.31 o                         
 -11   2   6         13.17          7.49         9.71 o                         
 -10   2   6         56.68         53.21        10.15 o                         
  -9   2   6         22.56         21.62         6.22 o                         
  -8   2   6        148.10        151.89        11.96 o                         
  -7   2   6        139.39        161.08        10.70 o                         
  -6   2   6        170.11        182.62        14.60 o                         
  -5   2   6         99.87        104.83         7.02 o                         
  -4   2   6        991.03       1085.36        58.45 o                         
  -3   2   6        872.45       1076.53        77.83 o                         
  -2   2   6         83.29        112.90        10.66 o                         
  -1   2   6        667.37        796.19        42.63 o                         
   0   2   6        515.43        539.14        45.90 o                         
   1   2   6       1166.87       1202.18        31.65 o                         
   2   2   6        114.35         97.80         6.04 o                         
   3   2   6        853.45        906.22        75.51 o                         
   4   2   6        190.88        164.40        19.63 o                         
   5   2   6        966.46        912.20        50.81 o                         
   6   2   6        464.10        447.24        20.97 o                         
   7   2   6        405.79        414.00        39.15 o                         
   8   2   6        251.42        250.18        23.27 o                         
   9   2   6          0.55          5.91        17.95 o                         
  10   2   6         77.70         75.16        24.68 o                         
 -11   3   6         12.17         21.15        12.60 o                         
 -10   3   6         39.94         48.26        10.12 o                         
  -9   3   6         12.44         13.62         8.54 o                         
  -8   3   6         13.45         14.45         7.25 o                         
  -7   3   6        291.09        319.65        18.62 o                         
  -6   3   6        246.31        273.92        12.19 o                         
  -5   3   6         35.97         38.36         6.99 o                         
  -4   3   6        649.45        733.02        49.71 o                         
  -3   3   6        301.82        396.45        52.72 o                         
  -2   3   6        835.74        961.43        39.26 o                         
  -1   3   6        218.45        218.40        38.70 o                         
   0   3   6        803.13        834.16        60.59 o                         
   1   3   6       1748.88       1884.52        64.01 o                         
   2   3   6          1.18          5.05         5.58 o                         
   3   3   6        493.71        540.97        27.04 o                         
   4   3   6        389.43        420.59        24.83 o                         
   5   3   6        120.99        125.32        12.62 o                         
   6   3   6        269.17        287.64        33.68 o                         
   7   3   6         30.59         26.46         7.45 o                         
   8   3   6         26.07         14.26         7.00 o                         
   9   3   6         76.50         86.87        18.53 o                         
  10   3   6         43.58          8.67        17.24 o                         
 -11   4   6          3.50         10.52        16.60 o                         
 -10   4   6          0.78        -12.90        12.90 o                         
  -9   4   6         67.39         65.30        13.12 o                         
  -8   4   6         14.43         16.65         6.85 o                         
  -7   4   6         19.94         17.81         6.52 o                         
  -6   4   6        232.92        234.48        15.39 o                         
  -5   4   6        138.45        138.18         8.96 o                         
  -4   4   6        241.63        259.92        21.50 o                         
  -3   4   6        107.88        118.47        13.07 o                         
  -2   4   6         17.13         21.31        11.22 o                         
  -1   4   6        549.37        600.17        44.87 o                         
   0   4   6        335.30        321.68        95.91 o                         
   1   4   6         36.59         36.27         5.29 o                         
   2   4   6        778.12        839.13        32.55 o                         
   3   4   6        281.31        300.98        15.52 o                         
   4   4   6        304.42        301.78        46.80 o                         
   5   4   6        250.91        293.09        17.16 o                         
   6   4   6        197.77        166.54        18.13 o                         
   7   4   6        212.11        215.24        14.25 o                         
   8   4   6        157.68        197.90        35.90 o                         
   9   4   6          5.31         20.19        20.19 o                         
  10   4   6         20.86         11.81        18.03 o                         
 -10   5   6         17.63         15.99        13.73 o                         
  -9   5   6          6.48         -8.46        10.98 o                         
  -8   5   6         81.33         93.33        13.28 o                         
  -7   5   6         10.15          9.31         5.66 o                         
  -6   5   6         60.00         47.81         6.85 o                         
  -5   5   6        584.94        649.51        24.93 o                         
  -4   5   6         60.58         56.03        11.48 o                         
  -3   5   6        105.76        149.64        20.19 o                         
  -2   5   6        501.44        545.41       124.52 o                         
  -1   5   6         91.62         65.06        19.07 o                         
   0   5   6        489.33        476.76        37.02 o                         
   1   5   6        324.03        323.05        15.63 o                         
   2   5   6        126.32        135.72        25.90 o                         
   3   5   6        290.74        307.38        15.91 o                         
   4   5   6        130.08        144.18        14.67 o                         
   5   5   6         11.07         13.41         8.89 o                         
   6   5   6        173.09        172.61        16.62 o                         
   7   5   6         68.37         67.08         9.67 o                         
   8   5   6         20.25          2.15        13.86 o                         
   9   5   6         73.54        121.15        34.78 o                         
 -10   6   6         12.44         22.63        17.16 o                         
  -9   6   6         18.23         42.32        14.28 o                         
  -8   6   6          2.69          7.19        18.35 o                         
  -7   6   6         11.89         -3.09        15.80 o                         
  -6   6   6        244.68        262.69        27.13 o                         
  -5   6   6         37.30         37.41         8.34 o                         
  -4   6   6        481.28        547.45        26.95 o                         
  -3   6   6        131.29        139.13        16.39 o                         
  -2   6   6         88.46         83.31        15.01 o                         
  -1   6   6        240.60        279.70        48.80 o                         
   0   6   6        418.72        405.88        24.11 o                         
   1   6   6         60.00         53.76        14.28 o                         
   2   6   6        560.25        579.33        19.98 o                         
   3   6   6        113.15         99.48         9.34 o                         
   4   6   6         52.17         50.48         7.22 o                         
   5   6   6        131.03        116.63        14.29 o                         
   6   6   6         90.75        100.65        12.23 o                         
   7   6   6         36.88         36.94         9.23 o                         
   8   6   6         25.55         31.48        18.60 o                         
   9   6   6         13.73         10.10        23.56 o                         
  -9   7   6          8.52          9.36        18.63 o                         
  -8   7   6         51.35         70.19        18.13 o                         
  -7   7   6         50.19         65.54        12.06 o                         
  -6   7   6         51.14         29.68        12.93 o                         
  -5   7   6         85.25         88.58        22.48 o                         
  -4   7   6         67.49         69.23        11.40 o                         
  -3   7   6          9.77          0.61         8.80 o                         
  -2   7   6         82.07         61.12        17.59 o                         
  -1   7   6        136.71        138.62        15.98 o                         
   0   7   6         63.49         74.66        12.84 o                         
   1   7   6         19.51         13.89        20.19 o                         
   2   7   6         59.25         50.15         9.33 o                         
   3   7   6        262.23        328.47        32.29 o                         
   4   7   6         67.64         60.42         8.04 o                         
   5   7   6          2.50         -0.39         6.54 o                         
   6   7   6         65.71         55.28         8.47 o                         
   7   7   6         38.27         37.18        21.72 o                         
   8   7   6         19.70         51.60        34.78 o                         
  -8   8   6         51.64         37.21        18.61 o                         
  -7   8   6         41.78         20.63        13.25 o                         
  -6   8   6          2.13         19.70        18.51 o                         
  -5   8   6          5.47          8.28         9.51 o                         
  -4   8   6         13.45         -0.16        11.22 o                         
  -3   8   6        140.21        188.19        19.07 o                         
  -2   8   6         32.97         52.38        12.37 o                         
  -1   8   6        177.52        155.81        15.63 o                         
   0   8   6          3.70          8.12        14.60 o                         
   1   8   6         38.05         38.09        10.43 o                         
   2   8   6         21.78         20.02         9.05 o                         
   3   8   6         42.91         38.26        11.13 o                         
   4   8   6         43.61         52.70         9.54 o                         
   5   8   6        112.76        108.47        10.14 o                         
   6   8   6          1.50         16.62        24.12 o                         
   7   8   6          3.96          3.59        17.40 o                         
  -7   9   6         18.15          3.37        25.80 o                         
  -6   9   6         13.31         33.08        15.56 o                         
  -5   9   6          3.85         10.52        11.54 o                         
  -4   9   6         13.26         16.83        17.21 o                         
  -3   9   6         35.00         28.81        15.01 o                         
  -2   9   6        100.74         79.85        14.53 o                         
  -1   9   6          8.68          3.96        10.49 o                         
   0   9   6         22.00         40.04        12.49 o                         
   1   9   6        170.71        172.51        22.27 o                         
   2   9   6         38.58         50.73        14.07 o                         
   3   9   6          2.24          3.39         9.02 o                         
   4   9   6         46.69         41.88        13.57 o                         
   5   9   6          8.35         12.28        12.15 o                         
  -5  10   6          9.07         12.90        16.66 o                         
  -4  10   6          3.04         -8.97        34.78 o                         
  -3  10   6         15.36         11.41        13.73 o                         
  -2  10   6         10.98         31.41        29.17 o                         
  -1  10   6         18.04         12.34        30.85 o                         
   0  10   6         10.80         15.46        19.64 o                         
   1  10   6          0.64         -5.36        13.11 o                         
   2  10   6         22.91         31.76        25.24 o                         
   3  10   6         14.53         25.80        21.31 o                         
   4  10   6          3.09          8.97        17.06 o                         
  -4 -10   7         16.78         20.19        26.92 o                         
   0 -10   7         18.84          1.12        16.83 o                         
   1 -10   7          6.71         15.71        17.95 o                         
   2 -10   7          1.70         -4.49        25.80 o                         
  -6  -9   7          2.40         62.82        35.90 o                         
  -5  -9   7          4.11         -1.12        22.44 o                         
  -4  -9   7         32.06         35.34        20.75 o                         
  -3  -9   7         22.53         12.34        17.95 o                         
  -2  -9   7          7.33         21.31        17.95 o                         
   0  -9   7         29.31         47.12        16.83 o                         
   1  -9   7         53.90         85.26        19.07 o                         
   2  -9   7         17.50         44.87        16.83 o                         
   3  -9   7         26.57         -8.97        24.68 o                         
   4  -9   7         30.20         54.97        20.19 o                         
  -7  -8   7         17.45         32.53        22.44 o                         
  -6  -8   7          3.67         -2.24        21.31 o                         
  -5  -8   7        116.45        123.53        16.36 o                         
  -4  -8   7          1.36          7.43         8.00 o                         
  -3  -8   7         32.83         28.04        11.90 o                         
  -2  -8   7         16.03         12.50        10.22 o                         
  -1  -8   7         38.14         38.71        11.05 o                         
   0  -8   7         43.37         51.11         9.13 o                         
   1  -8   7        112.85        109.19        12.72 o                         
   2  -8   7          6.61         26.92        20.19 o                         
   3  -8   7         44.12         94.23        24.68 o                         
  -8  -7   7         10.77         26.92        33.65 o                         
  -7  -7   7         17.09         22.44        20.19 o                         
  -6  -7   7         80.13         81.73        32.53 o                         
  -5  -7   7          0.32          6.06         7.68 o                         
  -4  -7   7         58.64         57.50         8.36 o                         
  -3  -7   7         78.03         77.36         9.87 o                         
  -2  -7   7         73.96         69.41        13.92 o                         
  -1  -7   7        186.06        165.45        11.96 o                         
   0  -7   7        189.77        192.92        14.47 o                         
   1  -7   7         64.27         77.35         9.03 o                         
   2  -7   7        263.82        266.43        31.86 o                         
   3  -7   7         20.98         24.92        11.02 o                         
   4  -7   7          5.15          4.49        10.10 o                         
   5  -7   7        115.70         97.60        19.07 o                         
  -7  -6   7         70.10         67.84        10.68 o                         
  -6  -6   7         57.67         59.66        12.40 o                         
  -5  -6   7          0.39          0.69        11.82 o                         
  -4  -6   7         42.47         39.38         7.02 o                         
  -3  -6   7         53.48         54.60        11.87 o                         
  -2  -6   7        283.81        272.62        12.66 o                         
  -1  -6   7         12.98          9.42         5.69 o                         
   0  -6   7        283.65        279.43        11.59 o                         
   1  -6   7         78.89         91.17         9.12 o                         
   2  -6   7         19.42         13.46         7.93 o                         
   3  -6   7        230.62        210.38        15.56 o                         
   4  -6   7        163.86        146.01        14.27 o                         
   5  -6   7         29.40         23.56        13.46 o                         
   6  -6   7        101.86        103.20        15.71 o                         
   7  -6   7         26.14         43.75        12.34 o                         
  -7  -5   7        101.34        107.21        15.56 o                         
  -6  -5   7         60.37         37.46         9.89 o                         
  -5  -5   7          1.55          9.24         8.43 o                         
  -4  -5   7          5.22         -4.40         4.80 o                         
  -3  -5   7        154.78        143.07        14.56 o                         
  -2  -5   7        123.00         98.43         8.58 o                         
  -1  -5   7         82.48         80.08         5.93 o                         
   0  -5   7        262.20        256.11        17.81 o                         
   1  -5   7        196.38        208.82        11.52 o                         
   2  -5   7         68.93         66.58        11.48 o                         
   3  -5   7        303.59        312.57        19.41 o                         
   4  -5   7        636.22        638.54        29.37 o                         
   5  -5   7         22.59         23.02        10.17 o                         
   6  -5   7          7.40         20.19        11.22 o                         
   7  -5   7         61.72         52.72        11.22 o                         
  -9  -4   7          9.63          0.00        11.22 o                         
  -8  -4   7         64.28         52.72        15.71 o                         
  -7  -4   7         55.88         36.48        16.83 o                         
  -6  -4   7          0.38         -2.27         6.96 o                         
  -5  -4   7        250.21        257.57        15.10 o                         
  -4  -4   7        370.71        373.39        16.61 o                         
  -3  -4   7        107.00         86.44        10.52 o                         
  -2  -4   7        556.60        577.55        17.84 o                         
  -1  -4   7         60.52         65.84         6.05 o                         
   0  -4   7        246.54        269.65        17.37 o                         
   1  -4   7        187.19        194.71        14.28 o                         
   2  -4   7         52.41         31.72         8.62 o                         
   3  -4   7        491.22        529.96        42.07 o                         
   4  -4   7        114.78        101.95         9.95 o                         
   5  -4   7        100.94         92.00        13.46 o                         
   6  -4   7         90.17         97.60        11.82 o                         
   7  -4   7         60.83         46.03        11.04 o                         
   8  -4   7         24.33          7.85        10.10 o                         
  -9  -3   7         33.01         20.19        14.58 o                         
  -8  -3   7         13.08         20.51        10.77 o                         
  -7  -3   7          5.53          3.80         8.89 o                         
  -6  -3   7        430.31        404.75        33.65 o                         
  -5  -3   7        119.04        112.06        12.19 o                         
  -4  -3   7       1157.78       1276.20        49.62 o                         
  -3  -3   7        145.96        156.52        11.32 o                         
  -2  -3   7          5.02          3.83         4.08 o                         
  -1  -3   7        891.17        915.36        63.96 o                         
   0  -3   7          9.65         14.05         8.89 o                         
   1  -3   7         36.98         39.26        15.71 o                         
   2  -3   7       1001.94       1063.01       191.83 o                         
   3  -3   7         41.32         46.24        12.34 o                         
   4  -3   7         45.43         74.22        12.12 o                         
   5  -3   7        521.98        529.11        44.87 o                         
   6  -3   7        183.85        156.08        14.02 o                         
   7  -3   7        145.59        148.26        11.40 o                         
   8  -3   7         44.37         48.66         8.14 o                         
   9  -3   7          8.07        -13.46        16.83 o                         
 -11  -2   7          6.93         12.34        15.71 o                         
 -10  -2   7         21.47         46.72        13.25 o                         
  -9  -2   7          5.07         -5.85         7.26 o                         
  -8  -2   7         12.89         11.13         6.55 o                         
  -7  -2   7         34.21         41.40        12.04 o                         
  -6  -2   7         81.74         69.57        11.78 o                         
  -5  -2   7        684.66        735.95        37.00 o                         
  -4  -2   7        118.48        120.53         6.88 o                         
  -3  -2   7        198.13        181.34         9.07 o                         
  -2  -2   7        344.79        340.05        10.09 o                         
  -1  -2   7        242.59        243.02        32.43 o                         
   0  -2   7        712.39        778.88        99.28 o                         
   1  -2   7        580.37        643.93        29.17 o                         
   2  -2   7        134.32        147.82        13.42 o                         
   3  -2   7        476.27        495.88        38.14 o                         
   4  -2   7        561.41        630.26        32.74 o                         
   5  -2   7        205.79        205.06        27.48 o                         
   6  -2   7         89.38        109.08        10.77 o                         
   7  -2   7        207.65        280.63        69.05 o                         
   8  -2   7         39.46         30.25         8.62 o                         
   9  -2   7         35.31         44.47        21.31 o                         
  10  -2   7          7.29         11.22        25.80 o                         
 -11  -1   7         16.93          1.09        13.73 o                         
 -10  -1   7         11.41          2.83         7.98 o                         
  -9  -1   7         26.17         14.51         7.21 o                         
  -8  -1   7         72.33         62.05        10.66 o                         
  -7  -1   7        190.67        184.03        15.61 o                         
  -6  -1   7         52.11         47.09         9.51 o                         
  -5  -1   7         67.70         59.02         6.22 o                         
  -4  -1   7        453.25        464.26        29.65 o                         
  -3  -1   7        596.62        605.31        19.68 o                         
  -2  -1   7        458.63        522.23        26.85 o                         
  -1  -1   7        673.06        700.13        51.59 o                         
   0  -1   7        321.40        396.89        70.11 o                         
   1  -1   7        180.23        171.25        19.63 o                         
   2  -1   7        839.90        881.41        98.70 o                         
   3  -1   7        303.44        316.14        22.43 o                         
   4  -1   7        174.33        162.57        12.67 o                         
   5  -1   7        433.27        453.09        25.14 o                         
   6  -1   7         93.30         92.31        12.77 o                         
   7  -1   7        121.63        114.23        12.12 o                         
   8  -1   7        157.93        176.08        13.31 o                         
   9  -1   7         13.07         14.62        10.81 o                         
  10  -1   7         44.71         63.34        18.51 o                         
 -11   0   7         16.53         18.80        12.75 o                         
 -10   0   7          8.68          7.83         9.22 o                         
  -9   0   7          0.92          0.36         7.70 o                         
  -8   0   7        168.89        163.11        10.07 o                         
  -7   0   7        153.27        127.45         9.03 o                         
  -6   0   7         17.19         17.39         6.05 o                         
  -5   0   7        141.15        141.38        16.93 o                         
  -4   0   7         48.43         51.51         4.09 o                         
  -3   0   7         18.95          5.37         9.10 o                         
  -2   0   7        704.37        924.39        49.92 o                         
  -1   0   7          1.92          3.87         2.57 o                         
   0   0   7        398.60        435.03        14.65 o                         
   1   0   7       1431.81       1627.60       136.30 o                         
   2   0   7         30.71         21.56         7.01 o                         
   3   0   7        211.19        196.72        13.73 o                         
   4   0   7          6.11          4.49        10.31 o                         
   5   0   7        118.28        113.55        13.48 o                         
   6   0   7        652.20        659.57        67.87 o                         
   7   0   7         80.76         63.25        12.90 o                         
   8   0   7         64.08         62.12         9.98 o                         
   9   0   7        141.70        132.14        24.27 o                         
  10   0   7         16.03         29.17        20.19 o                         
 -11   1   7         14.29         24.44        16.43 o                         
 -10   1   7          8.11          1.82         7.05 o                         
  -9   1   7         27.84         12.73         7.33 o                         
  -8   1   7         80.10         80.69         8.81 o                         
  -7   1   7        206.33        195.85        13.41 o                         
  -6   1   7         93.19         94.91         6.85 o                         
  -5   1   7         70.20         72.23         5.22 o                         
  -4   1   7        316.20        318.71         9.71 o                         
  -3   1   7        708.29        782.09        25.34 o                         
  -2   1   7        505.86        486.54        60.63 o                         
  -1   1   7        660.70        655.57        25.70 o                         
   0   1   7        281.68        265.46        35.26 o                         
   1   1   7        154.28        145.88         7.12 o                         
   2   1   7        656.18        744.53        29.35 o                         
   3   1   7        376.23        378.04        30.29 o                         
   4   1   7        184.59        167.22        30.29 o                         
   5   1   7        425.84        458.06        29.73 o                         
   6   1   7         87.82        142.47        22.44 o                         
   7   1   7         98.28         80.68        11.38 o                         
   8   1   7        196.26        200.05        38.69 o                         
   9   1   7         12.59         17.72        11.82 o                         
  10   1   7         60.05         29.17        22.44 o                         
 -11   2   7          9.21         10.91        10.20 o                         
 -10   2   7         15.22         21.36         7.76 o                         
  -9   2   7          3.63          3.28         6.85 o                         
  -8   2   7         16.03         13.38         6.85 o                         
  -7   2   7         56.94         51.25         6.73 o                         
  -6   2   7         96.95        109.91        10.04 o                         
  -5   2   7        533.60        616.33        37.18 o                         
  -4   2   7        165.53        170.47         9.54 o                         
  -3   2   7        162.63        155.65        11.33 o                         
  -2   2   7        394.58        495.12        23.00 o                         
  -1   2   7        227.79        216.28        21.31 o                         
   0   2   7        681.26        719.82        32.88 o                         
   1   2   7        567.29        589.89        19.29 o                         
   2   2   7        136.58        138.91         7.54 o                         
   3   2   7        412.69        421.57        41.68 o                         
   4   2   7        551.30        492.43        33.65 o                         
   5   2   7        232.99        234.71        13.35 o                         
   6   2   7        118.88        124.38        28.52 o                         
   7   2   7        159.63        166.27        22.95 o                         
   8   2   7         31.46         -3.37        17.95 o                         
   9   2   7         41.07         57.21        19.07 o                         
 -11   3   7          4.62         -5.92        11.47 o                         
 -10   3   7          3.58          6.63         9.54 o                         
  -9   3   7         35.32         31.21         9.18 o                         
  -8   3   7         10.17          7.18         6.90 o                         
  -7   3   7          6.25          7.21         9.37 o                         
  -6   3   7        405.97        447.53        29.95 o                         
  -5   3   7        112.07        113.48         8.96 o                         
  -4   3   7       1154.77       1510.05       145.45 o                         
  -3   3   7         81.06        123.52        12.40 o                         
  -2   3   7         11.12          3.37        11.22 o                         
  -1   3   7        852.79        990.28        58.89 o                         
   0   3   7         33.58         24.12        19.63 o                         
   1   3   7         70.80         68.92         7.96 o                         
   2   3   7        992.05       1031.90        30.83 o                         
   3   3   7         35.31         36.51         5.39 o                         
   4   3   7         34.97         35.02         6.51 o                         
   5   3   7        528.40        627.07        42.58 o                         
   6   3   7        180.53        209.17        12.34 o                         
   7   3   7        172.59        202.17        32.22 o                         
   8   3   7         21.91         42.25        17.01 o                         
   9   3   7          6.78          8.43        21.87 o                         
 -10   4   7         22.25         12.06         9.77 o                         
  -9   4   7          8.92         10.60         9.38 o                         
  -8   4   7         64.76         64.53         8.89 o                         
  -7   4   7         39.87         40.67         7.34 o                         
  -6   4   7          3.24          7.68         5.52 o                         
  -5   4   7        278.49        276.15        18.30 o                         
  -4   4   7        372.61        378.10        25.66 o                         
  -3   4   7        128.03        136.24        26.92 o                         
  -2   4   7        569.90        636.06        40.38 o                         
  -1   4   7         76.86         49.62        11.58 o                         
   0   4   7        327.50        373.93        21.50 o                         
   1   4   7        146.16        136.78         8.27 o                         
   2   4   7         49.38         42.38        11.05 o                         
   3   4   7        456.28        469.21        19.78 o                         
   4   4   7        151.06        137.22        17.54 o                         
   5   4   7         93.23         85.08         9.30 o                         
   6   4   7         72.20         80.60        10.41 o                         
   7   4   7         79.38         66.54         9.91 o                         
   8   4   7         20.76          3.37        26.92 o                         
   9   4   7         27.65          2.63        17.43 o                         
 -10   5   7         21.47         30.66        15.05 o                         
  -9   5   7          8.62          9.08         9.37 o                         
  -8   5   7         27.10         31.16        10.11 o                         
  -7   5   7         93.44         85.97         8.74 o                         
  -6   5   7         86.82         95.26        13.36 o                         
  -5   5   7          0.87          0.87         7.44 o                         
  -4   5   7         24.41         30.29        10.68 o                         
  -3   5   7        172.48        174.48        33.65 o                         
  -2   5   7        107.96        106.51        47.12 o                         
  -1   5   7         35.40         26.92        11.58 o                         
   0   5   7        296.43        265.96        35.90 o                         
   1   5   7        202.01        218.88        17.16 o                         
   2   5   7         42.76         25.19         7.12 o                         
   3   5   7        292.84        290.11        14.32 o                         
   4   5   7        641.77        699.06        30.47 o                         
   5   5   7          2.83          4.44        10.12 o                         
   6   5   7          9.79         12.80         8.75 o                         
   7   5   7         60.56         47.11         9.86 o                         
   8   5   7         66.33         70.98        25.24 o                         
   9   5   7          2.18         18.41        16.25 o                         
  -9   6   7          3.37         -1.72        16.25 o                         
  -8   6   7          2.94          2.31         9.28 o                         
  -7   6   7         63.10         71.57         9.98 o                         
  -6   6   7         48.58         48.41        12.10 o                         
  -5   6   7          8.88         22.12         9.31 o                         
  -4   6   7         28.96         25.29         9.02 o                         
  -3   6   7         38.45         37.43        13.46 o                         
  -2   6   7        240.58        303.33        23.39 o                         
  -1   6   7         10.02         19.71        11.58 o                         
   0   6   7        254.73        334.29        26.92 o                         
   1   6   7         74.68         79.93         9.21 o                         
   2   6   7         19.03         16.32         6.71 o                         
   3   6   7        290.88        297.90        19.43 o                         
   4   6   7        116.76        117.02        13.25 o                         
   5   6   7         23.94         29.68        10.63 o                         
   6   6   7        103.03         85.99        12.49 o                         
   7   6   7         26.55         15.17        16.99 o                         
   8   6   7          5.49          3.37        21.31 o                         
  -8   7   7          8.97          6.41         8.68 o                         
  -7   7   7          9.62          9.32         9.93 o                         
  -6   7   7         72.93         68.39        15.44 o                         
  -5   7   7          0.10         -0.82        13.07 o                         
  -4   7   7         56.32         46.24        10.68 o                         
  -3   7   7         77.74         79.88        18.83 o                         
  -2   7   7         83.00        102.82        14.98 o                         
  -1   7   7        182.71        185.06        62.26 o                         
   1   7   7         45.99         50.22        14.52 o                         
   2   7   7        276.32        286.45        31.56 o                         
   3   7   7         28.48         18.46         8.26 o                         
   4   7   7         11.85          4.66         8.90 o                         
   5   7   7        115.78        143.64        32.53 o                         
   6   7   7          0.34         16.57        10.74 o                         
   7   7   7         27.08         48.24        24.68 o                         
  -7   8   7         24.52         20.49        17.95 o                         
  -6   8   7          6.45          7.09        21.31 o                         
  -5   8   7        111.04        131.28        20.72 o                         
  -4   8   7          1.60          5.27        12.70 o                         
  -3   8   7         32.28         26.25        11.82 o                         
  -2   8   7         23.83         24.57        17.21 o                         
  -1   8   7         40.42         33.36        12.20 o                         
   0   8   7         37.13         29.99        10.23 o                         
   1   8   7        124.80        110.68        38.70 o                         
   2   8   7          7.46         12.35         8.49 o                         
   3   8   7         26.68         16.72         9.91 o                         
   4   8   7         35.72         21.15        11.35 o                         
   5   8   7          1.53          0.96         9.32 o                         
   6   8   7         54.92         82.79        20.53 o                         
  -6   9   7          1.72        -17.23        18.17 o                         
  -5   9   7          4.84         -4.21        18.26 o                         
  -4   9   7         33.79         24.42        13.21 o                         
  -3   9   7         14.18         21.15        15.63 o                         
  -2   9   7          5.25          4.37        14.52 o                         
  -1   9   7         15.79         25.73        12.62 o                         
   0   9   7         28.11          7.85        12.69 o                         
   1   9   7         50.04         45.19        21.76 o                         
   2   9   7         13.25         10.80        13.28 o                         
   3   9   7         27.95         19.54         9.95 o                         
   4   9   7         27.39         39.06        16.44 o                         
   5   9   7         18.04         17.60        20.44 o                         
  -4  10   7         18.21          8.60        17.52 o                         
  -3  10   7         15.66         20.22        18.03 o                         
  -2  10   7         11.42         34.36        18.51 o                         
  -1  10   7          0.42          9.91        14.21 o                         
   0  10   7         24.18         35.69        40.95 o                         
   1  10   7          5.60         15.41        16.84 o                         
   2  10   7          2.13         16.04        20.34 o                         
  -1 -10   8         16.21         21.31        22.44 o                         
   0 -10   8          3.26         11.22        23.56 o                         
  -5  -9   8          1.90         24.68        23.56 o                         
  -1  -9   8          5.64        -17.95        17.95 o                         
   0  -9   8         38.26         43.75        20.19 o                         
   1  -9   8          2.24          0.00        19.07 o                         
   2  -9   8          4.90         15.71        21.31 o                         
   3  -9   8         12.51         17.95        17.95 o                         
  -7  -8   8         35.27         37.02        23.56 o                         
  -6  -8   8          0.13          3.37        22.44 o                         
  -5  -8   8          2.72        -12.12        12.12 o                         
  -4  -8   8         42.19         20.53        14.09 o                         
  -3  -8   8         51.28         53.10        14.58 o                         
  -2  -8   8          3.11          2.28        10.30 o                         
  -1  -8   8         82.99         84.44        10.27 o                         
   0  -8   8         21.99         32.12        13.07 o                         
   1  -8   8         84.46         96.27        11.13 o                         
   2  -8   8         22.07         15.82        12.34 o                         
  -8  -7   8         16.60         78.53        38.14 o                         
  -7  -7   8          3.48          7.85        21.31 o                         
  -6  -7   8         17.08         22.03        10.39 o                         
  -5  -7   8        104.95        129.87        18.18 o                         
  -4  -7   8         10.81          5.59         8.84 o                         
  -3  -7   8          5.58          3.20         7.59 o                         
  -2  -7   8        131.08        123.45        10.69 o                         
  -1  -7   8         25.14         24.04         6.72 o                         
   0  -7   8        103.54        106.66         9.47 o                         
   1  -7   8         56.68         53.98         8.32 o                         
   2  -7   8          7.70         16.99        10.36 o                         
   3  -7   8         18.87         25.80        17.95 o                         
   4  -7   8         43.97         28.04        14.58 o                         
   5  -7   8         13.28          2.24        16.83 o                         
   6  -7   8         65.08         43.75        12.34 o                         
  -7  -6   8         48.79         57.33        19.63 o                         
  -6  -6   8         38.22         36.35        10.17 o                         
  -5  -6   8         32.30         24.93         7.50 o                         
  -4  -6   8         61.88         64.85         7.44 o                         
  -3  -6   8         61.45         55.28         7.61 o                         
  -2  -6   8         45.25         43.89         7.52 o                         
  -1  -6   8         57.49         67.97         6.53 o                         
   0  -6   8        117.60        123.21         8.66 o                         
   1  -6   8        119.32        123.66        10.86 o                         
   2  -6   8         96.21        110.42        16.71 o                         
   3  -6   8         54.96         25.22        12.28 o                         
   4  -6   8         93.08         68.43        17.95 o                         
   5  -6   8         51.00         37.02        15.71 o                         
   6  -6   8          8.79          4.49        14.58 o                         
  -8  -5   8         26.10         37.02        15.71 o                         
  -7  -5   8          9.43         10.01        12.90 o                         
  -6  -5   8         51.78         53.70        11.17 o                         
  -5  -5   8        178.45        166.59        24.12 o                         
  -4  -5   8         97.49         95.37        12.96 o                         
  -3  -5   8        341.37        320.02        13.77 o                         
  -2  -5   8        399.12        408.69        19.89 o                         
  -1  -5   8        141.76        152.00         7.68 o                         
   0  -5   8         83.66         84.60         7.74 o                         
   1  -5   8        158.20        152.77        13.73 o                         
   2  -5   8         11.72          1.50        16.83 o                         
   3  -5   8        281.83        273.77        28.61 o                         
   4  -5   8        106.04         89.74        14.21 o                         
   5  -5   8         31.68         20.19        14.58 o                         
   6  -5   8         19.84         28.04        11.22 o                         
   7  -5   8         45.23         41.51        13.46 o                         
  -8  -4   8         19.21          5.61        11.22 o                         
  -7  -4   8         21.73         12.80        38.70 o                         
  -6  -4   8        224.71        199.41        31.67 o                         
  -5  -4   8        263.80        168.82        35.90 o                         
  -4  -4   8        245.29        241.24        13.92 o                         
  -3  -4   8         94.47         79.78         6.89 o                         
  -2  -4   8        147.41        128.71         9.88 o                         
  -1  -4   8        318.80        309.42        16.57 o                         
   0  -4   8         65.55         48.58        13.07 o                         
   1  -4   8         35.40         35.67         9.89 o                         
   2  -4   8        947.34        971.37       152.00 o                         
   3  -4   8          6.66          1.68         8.30 o                         
   4  -4   8         94.50        106.37        14.28 o                         
   5  -4   8        142.29        144.35        13.69 o                         
   6  -4   8         16.15         12.34        16.83 o                         
   7  -4   8         63.52         76.28        16.83 o                         
   8  -4   8         56.55         75.16        16.83 o                         
 -10  -3   8          7.46          0.00        15.71 o                         
  -9  -3   8         25.76         18.00         9.10 o                         
  -8  -3   8         15.42          8.97        10.03 o                         
  -7  -3   8        126.36         97.19        17.39 o                         
  -6  -3   8        133.34        109.71        21.87 o                         
  -5  -3   8         50.24         50.92         9.02 o                         
  -4  -3   8          6.77         -0.43         4.67 o                         
  -3  -3   8         95.29         87.51         7.29 o                         
  -2  -3   8        398.19        410.74        21.65 o                         
  -1  -3   8         12.30         11.36         5.33 o                         
   0  -3   8        236.89        190.70        22.44 o                         
   1  -3   8        763.85        862.73        86.94 o                         
   2  -3   8         24.86         11.97        10.51 o                         
   3  -3   8        655.68        727.64        64.50 o                         
   4  -3   8         27.77         28.77        21.87 o                         
   5  -3   8        150.76        127.88        15.71 o                         
   6  -3   8        227.34        229.42        29.17 o                         
   7  -3   8         18.79         42.17        18.51 o                         
 -11  -2   8          8.47          4.49        17.95 o                         
 -10  -2   8         24.96         42.63        13.48 o                         
  -9  -2   8          5.20         15.38         8.16 o                         
  -8  -2   8         69.41         58.71        11.69 o                         
  -7  -2   8        364.27        341.63        17.61 o                         
  -6  -2   8        112.75        107.77        13.90 o                         
  -5  -2   8        249.83        231.89        11.69 o                         
  -4  -2   8        358.09        324.33        25.48 o                         
  -3  -2   8        171.08        185.00        15.38 o                         
  -2  -2   8        106.78         94.44        10.51 o                         
  -1  -2   8        483.90        487.82        45.97 o                         
   0  -2   8        253.42        270.46        43.19 o                         
   1  -2   8        159.99        157.00        18.51 o                         
   2  -2   8        209.47        237.94        21.87 o                         
   3  -2   8         67.61         66.79        11.58 o                         
   4  -2   8        254.86        263.45        12.71 o                         
   5  -2   8         48.37         61.63         8.29 o                         
   6  -2   8         78.63         72.54         9.84 o                         
   7  -2   8        134.77        126.99        12.90 o                         
   8  -2   8         70.94         80.62        16.09 o                         
   9  -2   8          6.83         14.47        11.48 o                         
 -11  -1   8          7.24        -19.07        22.44 o                         
 -10  -1   8          6.26         10.37         9.89 o                         
  -9  -1   8          9.19          3.87         9.02 o                         
  -8  -1   8         94.25         78.62        10.05 o                         
  -7  -1   8        242.66        223.94        14.44 o                         
  -6  -1   8         71.62         45.01         8.76 o                         
  -5  -1   8        378.63        360.42       109.37 o                         
  -4  -1   8         55.47         50.22         8.13 o                         
  -3  -1   8        768.59        865.54        88.62 o                         
  -2  -1   8        621.00        671.02        21.09 o                         
  -1  -1   8        117.91        113.39        12.12 o                         
   0  -1   8       1174.94       1341.72       205.85 o                         
   1  -1   8        161.58        173.54        15.07 o                         
   2  -1   8        247.99        258.79        29.96 o                         
   3  -1   8        546.51        617.63        36.86 o                         
   4  -1   8        381.36        385.65        21.09 o                         
   5  -1   8         44.22         50.29         7.61 o                         
   6  -1   8        342.19        375.32        26.82 o                         
   7  -1   8         74.39         84.02        12.93 o                         
   8  -1   8         31.14         34.03         9.61 o                         
   9  -1   8         66.53         74.14        14.03 o                         
 -11   0   8          4.11         30.29        20.19 o                         
 -10   0   8          0.69         -3.34         8.10 o                         
  -9   0   8         43.39         43.94         7.96 o                         
  -8   0   8         45.21         36.28         7.62 o                         
  -7   0   8          8.49          8.46         6.06 o                         
  -6   0   8          7.76         12.74         5.41 o                         
  -5   0   8        232.90        256.73        12.65 o                         
  -4   0   8        437.18        415.06        28.04 o                         
  -3   0   8        148.59        169.60        23.56 o                         
  -2   0   8         15.21          0.28         7.81 o                         
  -1   0   8       1237.47       1319.23        66.19 o                         
   0   0   8          2.59         -4.15         6.16 o                         
   1   0   8        816.78        894.90        35.59 o                         
   2   0   8       1284.08       1317.03       197.44 o                         
   3   0   8        125.19        111.21        12.62 o                         
   4   0   8        458.46        491.37        25.38 o                         
   5   0   8       1503.76       1440.58       113.86 o                         
   6   0   8         51.23         53.60        10.69 o                         
   7   0   8         76.17         67.68        12.87 o                         
   8   0   8         24.81         36.89        10.69 o                         
   9   0   8          1.98          9.85        11.66 o                         
 -11   1   8          4.46          0.54        13.73 o                         
 -10   1   8          4.63         -6.40         9.06 o                         
  -9   1   8          6.64         11.77         6.80 o                         
  -8   1   8        107.94        120.65        10.01 o                         
  -7   1   8        203.14        216.34        11.97 o                         
  -6   1   8         73.79         80.81        11.34 o                         
  -5   1   8        319.37        361.69        16.17 o                         
  -4   1   8         60.23         57.23        13.46 o                         
  -3   1   8        892.36        989.48        46.52 o                         
  -2   1   8        506.94        564.13        20.27 o                         
  -1   1   8        124.24        133.10        40.38 o                         
   0   1   8       1195.68       1183.27       121.15 o                         
   1   1   8        229.01        238.39         9.23 o                         
   2   1   8        273.41        287.86        10.81 o                         
   3   1   8        702.35        722.13        32.06 o                         
   4   1   8        469.59        449.77        26.36 o                         
   5   1   8         69.78         69.03        10.31 o                         
   7   1   8         94.65         92.09        15.81 o                         
   8   1   8         36.71         42.63        19.07 o                         
   9   1   8         73.47        131.25        23.56 o                         
 -11   2   8          7.69          5.74        14.00 o                         
 -10   2   8         20.24         22.17         9.07 o                         
  -9   2   8          6.28          4.42         7.48 o                         
  -8   2   8         71.91         65.56        11.98 o                         
  -7   2   8        356.81        360.41        16.39 o                         
  -6   2   8        139.15        128.21         8.55 o                         
  -5   2   8        263.30        256.20        12.67 o                         
  -4   2   8        411.41        419.00        14.26 o                         
  -3   2   8        164.42        181.21        16.54 o                         
  -2   2   8        101.03        105.67        11.48 o                         
  -1   2   8        413.80        487.88        25.77 o                         
   0   2   8        292.69        295.76        22.30 o                         
   1   2   8        234.61        222.69        20.22 o                         
   2   2   8        156.01        174.04        14.25 o                         
   3   2   8         65.75         62.43         6.56 o                         
   4   2   8        224.56        188.90        17.65 o                         
   5   2   8         42.45         48.05         9.02 o                         
   6   2   8         80.90         72.40        18.12 o                         
   7   2   8        132.54        147.43        58.89 o                         
   8   2   8         66.62         54.77        20.75 o                         
   9   2   8          9.23         40.38        26.92 o                         
 -10   3   8          8.55         -0.81         9.08 o                         
  -9   3   8         25.24         24.70         9.07 o                         
  -8   3   8         23.11         21.79         8.45 o                         
  -7   3   8        126.88        139.67         9.52 o                         
  -6   3   8        112.68        120.78         9.35 o                         
  -5   3   8         85.75         95.09        14.22 o                         
  -4   3   8         14.42         10.42         5.27 o                         
  -3   3   8         50.30         52.05         8.25 o                         
  -2   3   8        401.48        543.07        95.91 o                         
  -1   3   8         10.69         31.41        17.95 o                         
   0   3   8        233.63        221.57        16.43 o                         
   1   3   8        768.11        755.09        26.21 o                         
   2   3   8         29.07         20.46         8.52 o                         
   3   3   8        558.84        554.65        21.53 o                         
   4   3   8         28.74         43.31         7.14 o                         
   5   3   8        162.69        177.47        11.95 o                         
   6   3   8        234.11        263.91        15.74 o                         
   7   3   8         15.33         13.36         9.15 o                         
   8   3   8         33.22         36.88         9.91 o                         
   9   3   8         36.38         48.43        17.78 o                         
 -10   4   8          6.76          9.58         9.16 o                         
  -9   4   8         59.92         62.67         9.07 o                         
  -8   4   8         15.84         11.95         9.08 o                         
  -7   4   8         39.17         37.16         8.07 o                         
  -6   4   8        217.00        216.09        15.87 o                         
  -5   4   8        248.79        242.98        15.17 o                         
  -4   4   8        216.85        245.88        16.00 o                         
  -3   4   8         72.65         75.03        13.86 o                         
  -2   4   8        152.03        169.03        16.93 o                         
  -1   4   8        325.73        316.45        11.96 o                         
   0   4   8         60.75         49.28        19.63 o                         
   1   4   8         22.13         15.66         8.13 o                         
   2   4   8        949.67        936.00        32.35 o                         
   3   4   8          9.82          8.64         8.69 o                         
   4   4   8        112.21        117.74        10.88 o                         
   5   4   8        149.56        170.20        13.31 o                         
   6   4   8         13.18          9.38         7.21 o                         
   7   4   8         78.53        121.50        19.69 o                         
   8   4   8         56.51         43.75        15.07 o                         
  -9   5   8          5.23          3.21        10.00 o                         
  -8   5   8         23.33         27.55        10.51 o                         
  -7   5   8          8.61          2.28         9.02 o                         
  -6   5   8         69.36         70.45        12.52 o                         
  -5   5   8        155.04        170.24        15.80 o                         
  -4   5   8         94.46         93.96        10.64 o                         
  -3   5   8        334.39        371.10        23.31 o                         
  -2   5   8        480.67        612.10       109.37 o                         
  -1   5   8        133.69        113.12        16.27 o                         
   0   5   8         86.67         80.29        10.73 o                         
   1   5   8        140.37        152.46        13.20 o                         
   2   5   8          8.73         -6.47         9.51 o                         
   3   5   8        296.29        296.91        16.17 o                         
   4   5   8        102.00         93.97        14.87 o                         
   5   5   8         27.03         23.33         9.70 o                         
   6   5   8         30.27         32.92        12.07 o                         
   7   5   8         39.95         55.37        17.16 o                         
   8   5   8         23.13         48.55        17.04 o                         
  -9   6   8          2.39         22.01        13.90 o                         
  -8   6   8          2.02          2.18        11.95 o                         
  -7   6   8         37.41         38.12        21.31 o                         
  -6   6   8         41.10         30.29        14.28 o                         
  -5   6   8         35.63         40.57        14.53 o                         
  -4   6   8         57.05         60.49        15.33 o                         
  -3   6   8         80.14         69.50        15.01 o                         
  -2   6   8         56.39         44.77        12.93 o                         
  -1   6   8         51.81         46.47        14.52 o                         
   0   6   8        113.03        117.07        17.40 o                         
   1   6   8        121.28        118.48        10.77 o                         
   2   6   8         94.36         83.59         9.09 o                         
   3   6   8         60.63         46.56        24.68 o                         
   4   6   8        110.61        130.22        12.71 o                         
   5   6   8         51.21         49.39        12.82 o                         
   6   6   8          6.83        -15.44        15.44 o                         
   7   6   8         64.42         57.46        22.44 o                         
  -8   7   8         16.61         67.31        26.92 o                         
  -7   7   8          3.29         12.77        13.31 o                         
  -6   7   8         14.80         10.23        24.68 o                         
  -5   7   8        114.86         93.24        24.68 o                         
  -4   7   8          7.14         20.49        11.58 o                         
  -3   7   8          8.26          6.77        11.48 o                         
  -2   7   8        108.19        136.54        18.33 o                         
  -1   7   8         27.23         31.06        17.83 o                         
   0   7   8        114.26        130.75        16.43 o                         
   1   7   8         64.13         71.36        11.57 o                         
   2   7   8          9.44          5.19        19.40 o                         
   3   7   8         26.03         24.34         8.50 o                         
   4   7   8         34.90         19.77        11.47 o                         
   5   7   8         12.27         -0.80        11.62 o                         
   6   7   8         60.31         65.06        20.44 o                         
  -7   8   8         39.75         60.14        17.39 o                         
  -6   8   8          0.42          1.15        21.87 o                         
  -5   8   8          3.60         16.99        13.46 o                         
  -4   8   8         53.12         43.85        17.24 o                         
  -3   8   8         39.33         48.04        16.27 o                         
  -2   8   8          1.21         -4.00        17.40 o                         
  -1   8   8         89.28         88.84        20.75 o                         
   0   8   8         18.81         25.60        12.85 o                         
   1   8   8         79.02         61.39        10.36 o                         
   2   8   8         37.11         40.79         8.86 o                         
   3   8   8         19.66          8.45        10.38 o                         
   4   8   8         44.88         30.60        10.32 o                         
   5   8   8         42.48         16.26        14.84 o                         
  -5   9   8          0.14         12.34        17.95 o                         
  -4   9   8          4.40         -0.93        15.84 o                         
  -3   9   8          7.60         24.29        14.66 o                         
  -2   9   8         24.05         15.92        14.66 o                         
  -1   9   8          6.12         24.73        16.14 o                         
   0   9   8         44.37         33.94        16.93 o                         
   1   9   8          4.33         15.68        19.94 o                         
   2   9   8          6.20         10.54        15.63 o                         
   3   9   8         18.27         18.81        16.83 o                         
  -1  10   8         13.41          1.68        18.26 o                         
   0  10   8          2.04         18.83        28.04 o                         
  -2  -9   9          5.93         -7.85        16.83 o                         
  -1  -9   9         21.06         52.72        14.58 o                         
   0  -9   9         21.15         20.19        14.58 o                         
   1  -9   9         38.43         45.99        16.83 o                         
  -6  -8   9          1.33         53.85        34.78 o                         
  -5  -8   9         30.48         39.97        16.83 o                         
  -4  -8   9          1.59          0.86         9.14 o                         
  -3  -8   9         15.45         -3.34        17.04 o                         
  -2  -8   9          7.97          3.13        12.23 o                         
  -1  -8   9          0.60          2.08         8.36 o                         
   0  -8   9         22.65         22.52         8.45 o                         
   1  -8   9         22.52         20.64         8.97 o                         
   2  -8   9         28.25         17.95        16.83 o                         
   3  -8   9         14.00         -5.61        14.58 o                         
   4  -8   9          9.75        -10.10        19.07 o                         
  -7  -7   9          1.39          6.73        23.56 o                         
  -6  -7   9         10.48          7.44        10.71 o                         
  -5  -7   9          8.20          6.48        12.75 o                         
  -4  -7   9         35.35         33.26        11.07 o                         
  -3  -7   9          9.12          5.02        10.36 o                         
  -2  -7   9         10.27         10.12         7.26 o                         
  -1  -7   9         75.87         71.95         6.94 o                         
   0  -7   9         18.10         28.62         7.16 o                         
   1  -7   9         63.81         58.33        23.56 o                         
   2  -7   9        117.97        123.40        23.56 o                         
   3  -7   9          0.88         10.10        21.31 o                         
   4  -7   9         12.09          0.00        19.07 o                         
   5  -7   9         21.96         23.56        12.34 o                         
  -7  -6   9         24.85         32.36        13.70 o                         
  -6  -6   9         29.51         24.07         8.13 o                         
  -5  -6   9         43.94         42.77         8.38 o                         
  -4  -6   9          7.38         -1.56         8.02 o                         
  -3  -6   9         36.38         35.65         8.98 o                         
  -2  -6   9        207.22        218.02        10.06 o                         
  -1  -6   9         52.67         37.45         9.72 o                         
   0  -6   9         28.26         24.12        11.11 o                         
   1  -6   9         68.47         68.13        13.21 o                         
   2  -6   9         40.16         41.51        21.31 o                         
   3  -6   9        159.02        157.05        20.19 o                         
   4  -6   9         46.84         43.75        15.71 o                         
   5  -6   9         37.34         15.71        16.83 o                         
   6  -6   9         37.58         22.44        12.34 o                         
  -8  -5   9         11.31        -12.34        17.95 o                         
  -7  -5   9         95.84         88.86        19.63 o                         
  -6  -5   9         41.27         43.96        11.76 o                         
  -5  -5   9         25.88         16.02         7.47 o                         
  -4  -5   9        111.68         99.92        10.36 o                         
  -3  -5   9         54.86         53.19        10.70 o                         
  -2  -5   9          5.68          4.31         4.62 o                         
  -1  -5   9        225.25        222.16        29.87 o                         
   0  -5   9        117.17         97.79        11.23 o                         
   1  -5   9         33.12         23.62        15.01 o                         
   2  -5   9        187.55        150.37        18.51 o                         
   3  -5   9         17.02         21.45        12.34 o                         
   4  -5   9         90.54         90.87        15.71 o                         
   5  -5   9         51.37         42.63        19.07 o                         
   6  -5   9          7.10          8.97        11.22 o                         
   7  -5   9         17.84         13.46        16.83 o                         
  -8  -4   9         16.94         29.03        11.78 o                         
  -7  -4   9         26.98         22.19        10.51 o                         
  -6  -4   9         81.83         56.93        11.43 o                         
  -5  -4   9        112.34         88.98         9.66 o                         
  -4  -4   9         32.56         30.18         8.10 o                         
  -3  -4   9         59.89         52.85        10.65 o                         
  -2  -4   9        237.97        216.95        10.76 o                         
  -1  -4   9         12.28         11.58         7.27 o                         
   0  -4   9        151.00        149.63        31.97 o                         
   1  -4   9        128.28        121.05        20.75 o                         
   2  -4   9        209.49        164.87        17.04 o                         
   3  -4   9        225.96        243.08        26.92 o                         
   4  -4   9         86.07         91.26        12.64 o                         
   5  -4   9         23.28          6.73        11.22 o                         
   6  -4   9         90.36         80.77        15.71 o                         
   7  -4   9         16.37         34.78        16.83 o                         
  -9  -3   9          7.11         12.13        15.77 o                         
  -8  -3   9         10.47          3.31         7.80 o                         
  -7  -3   9         13.30          1.70        23.00 o                         
  -6  -3   9        132.50        105.46        20.75 o                         
  -5  -3   9        130.21        121.98         9.73 o                         
  -4  -3   9         65.87         62.22        11.01 o                         
  -3  -3   9        115.29        112.25         6.54 o                         
  -2  -3   9         34.26         25.93         6.23 o                         
  -1  -3   9        256.71        262.15        15.42 o                         
   0  -3   9         11.39         19.15        11.58 o                         
   1  -3   9        333.15        352.35        21.72 o                         
   2  -3   9        280.01        312.78        23.56 o                         
   3  -3   9         50.33         34.20        14.53 o                         
   4  -3   9         34.29         20.19        12.34 o                         
   5  -3   9        228.99        223.24        26.92 o                         
   6  -3   9          2.67         -7.85        10.10 o                         
   8  -3   9         23.53         45.99        19.07 o                         
 -10  -2   9          5.23          4.49        20.19 o                         
  -9  -2   9          2.04          8.70        10.11 o                         
  -8  -2   9         95.96         74.01         9.23 o                         
  -7  -2   9         26.10         19.04         7.99 o                         
  -6  -2   9         14.59         10.02         6.61 o                         
  -5  -2   9        174.11        151.87        22.31 o                         
  -4  -2   9         24.82         23.83         7.69 o                         
  -3  -2   9        624.47        656.74        49.82 o                         
  -2  -2   9        248.95        258.00        24.86 o                         
  -1  -2   9        114.18        108.47        10.13 o                         
   0  -2   9        576.94        584.12        49.92 o                         
   1  -2   9        623.63        706.83        45.43 o                         
   2  -2   9        537.96        679.47        33.65 o                         
   3  -2   9        250.75        255.77        26.92 o                         
   4  -2   9        310.21        267.16        19.04 o                         
   5  -2   9         10.86         -0.70         5.77 o                         
   6  -2   9        124.70        114.69        13.81 o                         
   7  -2   9         52.00         56.15        11.21 o                         
   8  -2   9         69.61         88.75        21.87 o                         
 -10  -1   9         18.55         24.13        12.27 o                         
  -9  -1   9        108.72         88.03        11.00 o                         
  -8  -1   9          1.79         -4.02         9.37 o                         
  -7  -1   9         64.87         52.40         9.61 o                         
  -6  -1   9         37.11         44.37        11.48 o                         
  -5  -1   9         45.26         54.42         5.95 o                         
  -4  -1   9        302.45        299.69        28.04 o                         
  -3  -1   9        109.95        113.83        14.52 o                         
  -2  -1   9        188.45        200.76        12.68 o                         
  -1  -1   9        371.62        388.60        29.73 o                         
   0  -1   9        384.18        484.87        74.60 o                         
   1  -1   9        157.51        172.88        14.66 o                         
   2  -1   9        449.35        475.68        54.97 o                         
   3  -1   9        293.64        347.29        58.85 o                         
   4  -1   9        493.54        585.05        43.19 o                         
   5  -1   9        101.77        127.84        10.77 o                         
   6  -1   9         18.99          5.61         8.82 o                         
   7  -1   9         68.19         96.51        11.64 o                         
   8  -1   9         29.93         52.21        12.08 o                         
   9  -1   9          0.49         -6.40        10.69 o                         
 -10   0   9         19.67         15.30        10.52 o                         
  -9   0   9          2.30         -3.99         7.94 o                         
  -8   0   9         11.51          1.89        12.04 o                         
  -7   0   9        324.74        360.89        21.08 o                         
  -6   0   9        151.03        146.33        19.68 o                         
  -5   0   9         90.84         88.62        16.83 o                         
  -4   0   9         80.51         75.08        15.71 o                         
  -3   0   9          2.70         -6.65        10.36 o                         
  -2   0   9       1101.08       1152.80       129.01 o                         
  -1   0   9         67.18         80.27        16.27 o                         
   0   0   9        429.51        426.02        52.82 o                         
   1   0   9         28.74         15.98        14.58 o                         
   2   0   9        127.41        139.10        20.19 o                         
   3   0   9        283.08        309.06        35.34 o                         
   4   0   9         43.64         54.98        20.19 o                         
   5   0   9         50.68         47.58        18.51 o                         
   6   0   9        219.41        250.63        29.73 o                         
   7   0   9          0.46        -14.58        19.07 o                         
   8   0   9          1.45          4.59        12.93 o                         
   9   0   9         80.56         90.52        19.07 o                         
 -10   1   9         13.31         18.32         8.73 o                         
  -9   1   9        125.38        121.98        11.79 o                         
  -8   1   9          1.55          2.85         7.08 o                         
  -7   1   9         63.24         65.45         7.52 o                         
  -6   1   9         45.29         42.90         5.96 o                         
  -5   1   9         36.70         27.92        11.22 o                         
  -4   1   9        308.19        320.28        21.80 o                         
  -3   1   9        108.89        124.66        17.04 o                         
  -2   1   9        152.81        157.73        13.85 o                         
  -1   1   9        479.02        502.47        19.59 o                         
   0   1   9        345.14        325.24        12.93 o                         
   1   1   9        100.61         90.04         6.89 o                         
   2   1   9        368.29        378.65        13.62 o                         
   3   1   9        278.01        271.51        17.83 o                         
   4   1   9        431.31        356.65        22.35 o                         
   5   1   9        105.27        110.48        23.40 o                         
   6   1   9         22.20          4.94         9.89 o                         
   7   1   9         74.10         74.77        18.19 o                         
   8   1   9         30.09         15.71        23.56 o                         
   9   1   9          0.73        -14.58        17.95 o                         
 -10   2   9          5.11         18.09         9.07 o                         
  -9   2   9          1.29         -7.27         7.27 o                         
  -8   2   9        113.71        131.86        25.80 o                         
  -7   2   9         20.16         17.57         6.49 o                         
  -6   2   9         25.96         21.99         7.93 o                         
  -5   2   9        145.69        175.05        25.80 o                         
  -4   2   9         22.27         12.34        14.02 o                         
  -3   2   9        557.11        590.55        22.94 o                         
  -2   2   9        362.64        357.90        26.43 o                         
  -1   2   9        115.97        103.62        13.46 o                         
   0   2   9        641.47        730.29        45.99 o                         
   1   2   9        578.91        564.87        34.76 o                         
   2   2   9        496.64        469.23        35.46 o                         
   3   2   9        247.49        222.22        22.34 o                         
   4   2   9        325.19        347.45        27.36 o                         
   5   2   9         23.40         17.80         9.00 o                         
   6   2   9        130.32        126.40        10.91 o                         
   7   2   9         47.90         44.13        10.23 o                         
   8   2   9         64.42         35.77        13.46 o                         
 -10   3   9          3.86          5.63        10.38 o                         
  -9   3   9          2.87         -0.41        10.74 o                         
  -8   3   9         11.68         11.97        12.34 o                         
  -7   3   9         18.94         14.66        10.20 o                         
  -6   3   9        140.36        141.50         9.93 o                         
  -5   3   9        138.94        136.47         8.91 o                         
  -4   3   9         51.89         58.52         9.54 o                         
  -3   3   9        109.05        121.53        12.87 o                         
  -2   3   9         23.58         28.43        12.90 o                         
  -1   3   9        296.91        281.10        53.85 o                         
   0   3   9         24.07         28.23        14.21 o                         
   1   3   9        378.47        357.63        16.44 o                         
   2   3   9        279.45        304.67        18.35 o                         
   3   3   9         57.47         49.42        10.22 o                         
   4   3   9         21.31         22.94         8.54 o                         
   5   3   9        255.38        250.76        17.81 o                         
   6   3   9          1.51          3.33         7.96 o                         
   7   3   9         90.36        100.18        16.19 o                         
   8   3   9         26.67         26.92        15.07 o                         
  -9   4   9          5.31         10.11         8.15 o                         
  -8   4   9         10.93         24.09         9.92 o                         
  -7   4   9         23.39         22.47         9.07 o                         
  -6   4   9         61.06         61.90         7.83 o                         
  -5   4   9        140.33        149.42        13.50 o                         
  -4   4   9         36.57         20.23         8.72 o                         
  -3   4   9         90.54         84.40         8.38 o                         
  -2   4   9        202.14        239.30        53.29 o                         
  -1   4   9         13.03          5.12        14.58 o                         
   0   4   9        112.02        116.68        15.09 o                         
   1   4   9        168.07        158.74        12.00 o                         
   2   4   9        241.02        217.35        41.45 o                         
   3   4   9        174.87        158.10        39.12 o                         
   4   4   9        107.41        107.31        11.66 o                         
   5   4   9         27.32         17.23         9.93 o                         
   6   4   9         75.27         98.48        15.22 o                         
   7   4   9         21.07         15.85        12.45 o                         
   8   4   9         27.35         54.24        19.30 o                         
  -9   5   9          8.10         14.38        12.11 o                         
  -8   5   9         13.42          6.81         9.05 o                         
  -7   5   9         98.52        112.18        25.80 o                         
  -6   5   9         37.52         42.74        12.28 o                         
  -5   5   9         20.25         33.17        13.46 o                         
  -4   5   9        137.65        144.52        13.99 o                         
  -3   5   9         44.73         54.13        17.40 o                         
  -2   5   9          8.11          7.63        11.58 o                         
  -1   5   9        171.32        164.96        14.03 o                         
   0   5   9        129.10         82.41        18.19 o                         
   1   5   9         20.71         41.82        12.62 o                         
   2   5   9        200.87        188.03        15.44 o                         
   3   5   9         18.62          3.51        11.21 o                         
   4   5   9        104.51        117.40        15.16 o                         
   5   5   9         42.10         37.87        10.46 o                         
   6   5   9          7.40          4.59        12.19 o                         
   7   5   9         15.83         10.55        18.53 o                         
  -8   6   9          6.57         -6.28        16.27 o                         
  -7   6   9         30.39         22.44        14.58 o                         
  -6   6   9         35.94         22.02        29.17 o                         
  -5   6   9         43.47         40.71        17.83 o                         
  -4   6   9         10.38          2.24        22.44 o                         
  -3   6   9         32.99         36.97        26.92 o                         
  -2   6   9        222.49        195.19        31.41 o                         
  -1   6   9         50.64         40.25        13.42 o                         
   0   6   9         25.02         26.08        13.68 o                         
   1   6   9         65.56         47.04         7.53 o                         
   2   6   9         31.03         38.14        23.56 o                         
   3   6   9        188.54        242.53        18.25 o                         
   4   6   9         31.70         29.95        11.45 o                         
   5   6   9         32.12         31.56        10.67 o                         
   6   6   9         38.82         68.43        30.29 o                         
  -7   7   9          0.66         41.51        24.68 o                         
  -6   7   9         13.52          7.15        17.04 o                         
  -5   7   9          7.78        -15.63        15.63 o                         
  -4   7   9         32.77         39.26        17.95 o                         
  -3   7   9         16.94         14.58        24.68 o                         
  -2   7   9         15.45         29.17        26.92 o                         
  -1   7   9         83.06        109.33        20.19 o                         
   0   7   9         12.69          7.74         8.60 o                         
   1   7   9         44.34         40.44         9.00 o                         
   2   7   9        141.06        131.86        13.13 o                         
   3   7   9          1.15          0.48         9.84 o                         
   4   7   9         14.24         23.99        22.37 o                         
   5   7   9         21.64         23.39        19.07 o                         
  -6   8   9          3.13         16.83        19.41 o                         
  -5   8   9         26.41         24.93        15.90 o                         
  -4   8   9          0.84        -14.50        15.33 o                         
  -3   8   9         13.30         13.41        16.97 o                         
  -2   8   9         14.16         -9.54        19.83 o                         
  -1   8   9          0.82          8.97        19.63 o                         
   0   8   9         26.49        -12.34        29.17 o                         
   1   8   9         22.99         15.71        22.44 o                         
   2   8   9         29.74         11.51        15.01 o                         
   3   8   9          5.04        -11.67        16.59 o                         
   4   8   9         10.72         10.56        15.90 o                         
  -3   9   9         11.03         30.61        18.47 o                         
  -2   9   9          6.17         -4.16        16.25 o                         
  -1   9   9         14.48          9.97        17.52 o                         
   0   9   9         24.49         29.63        15.90 o                         
   1   9   9         43.54         25.80        21.31 o                         
   2   9   9          8.35         37.02        28.04 o                         
  -3  -8  10          5.18         20.19        21.31 o                         
  -2  -8  10          5.58         30.29        30.29 o                         
  -1  -8  10         47.53         46.77        12.08 o                         
   0  -8  10          4.57         -5.78        15.63 o                         
   1  -8  10         19.68         30.29        21.31 o                         
   2  -8  10         12.91          2.24        17.95 o                         
  -6  -7  10         10.58         25.80        21.31 o                         
  -5  -7  10         25.90         17.30        11.43 o                         
  -4  -7  10          4.53          1.12        22.44 o                         
  -3  -7  10          6.49          8.29         6.86 o                         
  -2  -7  10         86.37         93.65         9.55 o                         
  -1  -7  10          0.68         13.06         9.32 o                         
   0  -7  10         42.64         36.57        11.82 o                         
   1  -7  10         51.39         44.14        14.28 o                         
   2  -7  10         80.11         59.45        25.80 o                         
   3  -7  10         70.47         57.21        24.68 o                         
   4  -7  10          6.80         16.83        21.31 o                         
  -7  -6  10         34.75         67.31        21.31 o                         
  -6  -6  10          2.47         16.82        11.71 o                         
  -5  -6  10          9.08          8.82         8.30 o                         
  -4  -6  10         51.85         49.77         6.02 o                         
  -3  -6  10          1.39          4.27         4.63 o                         
  -2  -6  10         37.00         27.15         7.27 o                         
  -1  -6  10         80.71         54.82        12.28 o                         
   0  -6  10          5.09         -4.67         9.13 o                         
   1  -6  10         60.55         31.41        23.56 o                         
   2  -6  10         34.08         34.78        16.83 o                         
   3  -6  10          9.66         -1.12        21.31 o                         
   4  -6  10         31.30          7.85        20.19 o                         
   5  -6  10         15.57        -13.46        19.07 o                         
  -8  -5  10          5.41        -22.44        23.56 o                         
  -7  -5  10          2.78        -14.66        14.66 o                         
  -6  -5  10         11.15         14.61         8.73 o                         
  -5  -5  10         22.00          7.08         8.27 o                         
  -4  -5  10         40.04         51.14        11.17 o                         
  -3  -5  10        234.48        217.93        13.35 o                         
  -2  -5  10         13.24          8.97         5.19 o                         
  -1  -5  10         14.19         10.80         8.70 o                         
   0  -5  10        112.98         78.27        15.13 o                         
   1  -5  10         56.58         56.09        17.95 o                         
   2  -5  10         55.09         61.70        16.83 o                         
   3  -5  10         45.32         23.56        20.19 o                         
   4  -5  10         18.44         10.10        19.07 o                         
   5  -5  10         42.18         48.24        21.31 o                         
   6  -5  10         29.31         22.44        21.31 o                         
  -9  -4  10         17.10          5.61        21.31 o                         
  -8  -4  10          2.85          6.62        11.38 o                         
  -7  -4  10         23.29          4.05        12.12 o                         
  -6  -4  10          8.73          1.96         4.68 o                         
  -5  -4  10          8.87         10.42         6.04 o                         
  -4  -4  10         40.18         30.53         6.33 o                         
  -3  -4  10        113.19        106.99         8.44 o                         
  -2  -4  10        328.00        305.13        17.71 o                         
  -1  -4  10        179.11        186.57        15.52 o                         
   0  -4  10          2.87         -4.45         7.94 o                         
   1  -4  10         62.49         53.66        12.28 o                         
   2  -4  10        370.20        405.62        25.80 o                         
   3  -4  10         29.75         37.02        20.19 o                         
   4  -4  10         43.83         39.26        13.46 o                         
   5  -4  10         65.39         68.43        16.83 o                         
   6  -4  10         23.37         20.19        14.58 o                         
   7  -4  10         15.78         32.53        20.19 o                         
  -9  -3  10          4.11          2.24        13.04 o                         
  -8  -3  10         54.94         39.86        13.21 o                         
  -7  -3  10         27.95         27.43        12.93 o                         
  -6  -3  10         14.63         13.99         6.00 o                         
  -5  -3  10         80.57         63.17         7.40 o                         
  -4  -3  10          2.60          2.41         3.01 o                         
  -3  -3  10         66.43         72.11        14.62 o                         
  -2  -3  10        309.75        274.33        53.85 o                         
  -1  -3  10         57.94         50.38         6.48 o                         
   0  -3  10         47.32         48.15        23.00 o                         
   1  -3  10         77.30         76.48        14.53 o                         
   2  -3  10         90.63         81.50        14.53 o                         
   3  -3  10        395.67        386.32        52.72 o                         
   4  -3  10         14.41          5.77        10.77 o                         
   5  -3  10         46.25         26.92        19.07 o                         
   6  -3  10         71.69         98.72        23.56 o                         
   7  -3  10          0.28          1.12        19.07 o                         
  -9  -2  10         23.17         12.39        13.94 o                         
  -8  -2  10          1.23         -1.30         9.56 o                         
  -7  -2  10          2.48          0.00        17.95 o                         
  -6  -2  10         31.88         25.08         5.07 o                         
  -5  -2  10         40.52         44.19        16.13 o                         
  -4  -2  10        277.56        345.20        24.44 o                         
  -3  -2  10         47.67         48.45         7.89 o                         
  -2  -2  10        123.69        123.46         9.53 o                         
  -1  -2  10        110.56        134.68        38.70 o                         
   0  -2  10        133.53        133.49        25.80 o                         
   1  -2  10        299.21        291.76        39.26 o                         
   2  -2  10         15.93         11.22        12.64 o                         
   3  -2  10         10.78         11.18        11.38 o                         
   4  -2  10        234.25        224.56        37.02 o                         
   5  -2  10         47.05         43.64        12.12 o                         
   6  -2  10          3.47          7.55         8.92 o                         
   7  -2  10         86.36         72.46        13.21 o                         
   8  -2  10          6.36         17.86        10.22 o                         
 -10  -1  10          6.19         25.80        29.17 o                         
  -9  -1  10          8.10         24.46        14.93 o                         
  -8  -1  10          9.60         -2.73        14.73 o                         
  -7  -1  10         14.01         13.09         5.73 o                         
  -6  -1  10         44.90         53.85        24.68 o                         
  -5  -1  10         52.93         48.80        12.69 o                         
  -4  -1  10         24.90         30.10        14.02 o                         
  -3  -1  10         72.11         63.94        23.56 o                         
  -2  -1  10        403.03        403.68        24.37 o                         
  -1  -1  10         30.42         40.75        32.53 o                         
   0  -1  10        527.44        556.74        70.11 o                         
   1  -1  10         66.11         99.84        24.68 o                         
   2  -1  10        284.15        280.08        21.80 o                         
   3  -1  10         78.89         70.32         7.56 o                         
   4  -1  10        150.54        160.70        16.20 o                         
   5  -1  10         63.73         52.58        13.98 o                         
   6  -1  10        106.73        131.45        15.01 o                         
   7  -1  10          3.87         11.22        28.04 o                         
   8  -1  10         42.63         39.44        12.62 o                         
 -10   0  10          7.88        -16.83        19.07 o                         
  -9   0  10         26.79         28.51         8.51 o                         
  -8   0  10         14.61         14.62         7.48 o                         
  -7   0  10         72.21         67.99         8.89 o                         
  -6   0  10         32.13         33.53        11.02 o                         
  -5   0  10         19.48         12.66        13.46 o                         
  -4   0  10          8.06          8.68        10.69 o                         
  -3   0  10          2.90         -7.16        10.22 o                         
  -2   0  10         10.60          5.05        15.07 o                         
  -1   0  10        112.13        127.24        15.33 o                         
   0   0  10          0.98          0.46         4.49 o                         
   1   0  10         54.27         42.50        10.81 o                         
   2   0  10        317.85        331.97        22.44 o                         
   3   0  10          8.56         15.71        14.58 o                         
   4   0  10        166.46        117.95        15.34 o                         
   5   0  10         40.01         44.90         9.57 o                         
   6   0  10         21.86         13.44         8.68 o                         
   7   0  10         62.15         57.51        11.51 o                         
   8   0  10         17.09         32.44        13.42 o                         
 -10   1  10          8.48        -10.10        26.92 o                         
  -9   1  10         11.21          0.00        16.83 o                         
  -8   1  10          4.28         -6.50         7.17 o                         
  -7   1  10         12.80          0.68         9.89 o                         
  -6   1  10         35.86         28.95        14.21 o                         
  -5   1  10         50.37         33.65        13.46 o                         
  -4   1  10         27.00         42.63        16.83 o                         
  -3   1  10         82.29         52.48        11.90 o                         
  -2   1  10        307.89        310.28        23.69 o                         
  -1   1  10         23.92         21.28         5.16 o                         
   0   1  10        545.32        595.63        60.58 o                         
   1   1  10         62.52         60.24         8.74 o                         
   2   1  10        277.39        277.61        11.61 o                         
   3   1  10         45.85         50.22        11.50 o                         
   4   1  10        173.37        161.47        31.22 o                         
   5   1  10         86.61         74.01        13.48 o                         
   6   1  10         93.78         67.95        18.36 o                         
   7   1  10          2.70          7.08        12.61 o                         
   8   1  10         46.92         45.99        29.17 o                         
  -9   2  10         16.86         28.59         9.07 o                         
  -8   2  10          0.80         -0.75         8.55 o                         
  -7   2  10          5.45         -1.12        14.58 o                         
  -6   2  10         27.26         24.68        17.95 o                         
  -5   2  10         33.36         29.90        31.41 o                         
  -4   2  10        254.83        266.05        15.91 o                         
  -3   2  10         58.90         67.35        10.93 o                         
  -2   2  10        147.29        133.18        10.38 o                         
  -1   2  10        115.62        113.58        14.28 o                         
   0   2  10        119.06        108.53        23.56 o                         
   1   2  10        321.93        308.75        15.36 o                         
   2   2  10         24.63         26.77         9.93 o                         
   3   2  10         10.08         10.56         6.40 o                         
   4   2  10        232.17        233.32        16.13 o                         
   5   2  10         60.01         77.22        12.47 o                         
   6   2  10          6.20         -1.27         8.46 o                         
   7   2  10         73.68         75.97        16.26 o                         
   8   2  10         12.04         15.65        15.01 o                         
  -9   3  10          4.36          8.11        17.95 o                         
  -8   3  10         59.99         54.09         9.97 o                         
  -7   3  10         22.73         17.95        15.71 o                         
  -6   3  10          6.84          9.97         9.95 o                         
  -5   3  10         87.73         86.79         7.98 o                         
  -4   3  10          1.93          1.50         8.13 o                         
  -3   3  10         70.98         60.84         9.11 o                         
  -2   3  10        336.09        344.14        38.70 o                         
  -1   3  10         60.76         64.47        24.12 o                         
   0   3  10         18.12         36.62        15.71 o                         
   1   3  10         48.10         47.08         8.88 o                         
   2   3  10         78.19         50.57        10.36 o                         
   3   3  10        421.52        449.49        21.74 o                         
   4   3  10          8.21         -1.71         7.94 o                         
   5   3  10         35.80         37.09         9.04 o                         
   6   3  10         74.01         70.56        16.19 o                         
   7   3  10          0.12         -3.60         9.70 o                         
  -9   4  10         23.66         19.81        14.40 o                         
  -8   4  10          3.82         -8.97        16.83 o                         
  -7   4  10         26.79         30.29        11.69 o                         
  -6   4  10          5.09          4.49        10.51 o                         
  -5   4  10         12.06         14.97         6.74 o                         
  -4   4  10         60.05         54.83         7.45 o                         
  -3   4  10         93.66        103.75        26.83 o                         
  -2   4  10        280.77        319.71        31.41 o                         
  -1   4  10        214.14        225.12        39.26 o                         
   0   4  10          3.57         -6.73        16.83 o                         
   1   4  10         36.09         15.71        22.44 o                         
   2   4  10        373.55        399.95        21.54 o                         
   3   4  10         31.90         13.71        12.62 o                         
   4   4  10         37.27         44.26        10.78 o                         
   5   4  10         61.01         71.29        17.31 o                         
   6   4  10         23.55         39.10        15.12 o                         
   7   4  10         19.91         47.27        22.35 o                         
  -8   5  10          1.93         -1.24        13.51 o                         
  -7   5  10          4.52        -10.67        14.28 o                         
  -6   5  10         13.71          2.24        16.83 o                         
  -5   5  10         11.96         -7.55        12.09 o                         
  -4   5  10         42.94         26.72        12.91 o                         
  -3   5  10        222.11        216.11        17.95 o                         
  -2   5  10         26.59         30.22        13.42 o                         
  -1   5  10         14.68         17.12        14.58 o                         
   0   5  10        138.40         88.60        20.92 o                         
   1   5  10         58.53         79.27        15.90 o                         
   2   5  10         54.09         32.38         9.50 o                         
   3   5  10         41.74         32.53        10.57 o                         
   4   5  10         17.26          1.40        13.94 o                         
   5   5  10         44.42         40.15        12.85 o                         
   6   5  10         26.07         45.52        18.33 o                         
  -7   6  10         33.43         53.85        20.19 o                         
  -6   6  10          2.02          0.00        16.83 o                         
  -4   6  10         38.82         34.94        13.21 o                         
  -3   6  10          0.14          8.97        26.92 o                         
  -2   6  10         52.46         48.24        29.17 o                         
  -1   6  10         56.38         74.04        30.29 o                         
   0   6  10          6.67         -6.73        14.58 o                         
   1   6  10         61.88         44.31        15.86 o                         
   2   6  10         29.30         19.70        25.80 o                         
   3   6  10         11.18         21.96        13.31 o                         
   4   6  10         28.11         29.20        19.31 o                         
   5   6  10         16.38         38.94        16.15 o                         
  -6   7  10         10.52          2.51        24.68 o                         
  -5   7  10         24.02         53.14        19.13 o                         
  -4   7  10          3.71         -8.97        28.04 o                         
  -3   7  10         13.04         78.53        31.41 o                         
  -2   7  10         74.19         67.31        24.68 o                         
  -1   7  10          0.28         -8.97        30.29 o                         
   0   7  10         29.53         24.68        21.31 o                         
   1   7  10         57.52         78.53        26.92 o                         
   2   7  10         91.47         80.31        17.45 o                         
   3   7  10         53.13         59.51        16.60 o                         
   4   7  10          6.91         -4.15        20.48 o                         
  -4   8  10         13.87         33.21        19.64 o                         
  -3   8  10          5.06         20.98        19.30 o                         
  -2   8  10          6.12         20.19        30.29 o                         
   0   8  10          6.07          7.85        32.53 o                         
   1   8  10         18.90         -4.49        25.80 o                         
   2   8  10         18.54         28.04        26.92 o                         
  -1  -8  11          7.41         40.38        24.68 o                         
  -5  -7  11          2.32         -1.46        18.19 o                         
  -4  -7  11         14.55         31.38        17.40 o                         
  -3  -7  11         16.79         26.92        22.44 o                         
  -2  -7  11         26.57         15.71        20.19 o                         
  -1  -7  11         50.28         13.46        20.19 o                         
   0  -7  11          4.07         47.12        29.17 o                         
   1  -7  11         13.45         -1.12        19.07 o                         
   2  -7  11         13.96         13.46        20.19 o                         
   3  -7  11          2.38         11.22        29.17 o                         
  -6  -6  11          4.91        -10.98        14.28 o                         
  -5  -6  11          6.78          2.44        13.21 o                         
  -4  -6  11          0.93          2.88        16.97 o                         
  -3  -6  11         39.24         49.88        12.40 o                         
  -2  -6  11         47.09         18.16        12.40 o                         
  -1  -6  11         13.53         15.63        11.82 o                         
   0  -6  11         72.98         59.54        15.77 o                         
   1  -6  11          0.36          0.75        10.51 o                         
   2  -6  11          8.32        -14.58        23.56 o                         
   3  -6  11         90.13         81.89        21.31 o                         
   4  -6  11         11.92          8.97        17.95 o                         
  -7  -5  11         40.65         66.19        35.90 o                         
  -6  -5  11          3.66         -4.03        10.40 o                         
  -5  -5  11         20.23         39.33        14.56 o                         
  -4  -5  11         35.75         34.78        15.71 o                         
  -3  -5  11          2.28          6.66        22.44 o                         
  -2  -5  11          0.49          8.38        21.87 o                         
  -1  -5  11        103.48         95.20        20.19 o                         
   0  -5  11         26.08         29.13        11.32 o                         
   1  -5  11         98.85         77.40        24.68 o                         
   2  -5  11         38.43         34.78        17.95 o                         
   3  -5  11          0.66        -21.31        21.31 o                         
   4  -5  11         49.96         47.12        17.95 o                         
   5  -5  11         38.89         20.19        16.83 o                         
  -8  -4  11         16.59         28.04        24.68 o                         
  -7  -4  11          8.96         18.83        19.94 o                         
  -6  -4  11         20.27         24.60        15.90 o                         
  -5  -4  11        103.64        111.77        18.61 o                         
  -4  -4  11         49.95         52.29         9.38 o                         
  -3  -4  11        182.98        174.72        14.00 o                         
  -2  -4  11         41.16         34.24         8.60 o                         
  -1  -4  11          0.97          9.05         6.61 o                         
   0  -4  11         41.68         35.09        12.90 o                         
   1  -4  11         78.45         76.28        19.07 o                         
   2  -4  11        107.85        111.06        28.04 o                         
   3  -4  11         97.62         96.47        20.19 o                         
   4  -4  11         17.57         13.46        21.31 o                         
   5  -4  11         12.06          8.97        15.71 o                         
   6  -4  11         56.22         44.87        16.83 o                         
  -8  -3  11          2.92         -8.97        29.17 o                         
  -7  -3  11         23.37         28.69        19.33 o                         
  -6  -3  11         48.09         30.34        14.58 o                         
  -5  -3  11         11.04          7.01        14.43 o                         
  -4  -3  11        140.42        115.31        29.93 o                         
  -3  -3  11         18.40          8.53         8.68 o                         
  -2  -3  11        113.07        124.40        23.03 o                         
  -1  -3  11         39.35         38.53         5.94 o                         
   0  -3  11        158.94        128.28        33.14 o                         
   1  -3  11        236.16        258.40        45.99 o                         
   2  -3  11        171.38        136.86        25.80 o                         
   3  -3  11         31.37         37.02        15.71 o                         
   4  -3  11         29.65         28.04        20.19 o                         
   6  -3  11          2.30        -15.71        15.71 o                         
  -9  -2  11          2.99         -3.37        23.56 o                         
  -8  -2  11         13.40          1.85        13.83 o                         
  -7  -2  11          2.52         -7.57        12.40 o                         
  -6  -2  11         28.00         25.37        15.33 o                         
  -5  -2  11         29.48         33.54        14.52 o                         
  -4  -2  11         85.55         95.62        16.83 o                         
  -3  -2  11         64.18         70.69         8.83 o                         
  -2  -2  11          9.67          6.77         5.94 o                         
  -1  -2  11         11.16         10.41        11.48 o                         
   0  -2  11        224.48        198.43        49.15 o                         
   1  -2  11        145.09        209.25        39.26 o                         
   2  -2  11        149.20        175.49        26.36 o                         
   3  -2  11        172.77        183.97        29.17 o                         
   4  -2  11         13.43         15.71        15.71 o                         
   5  -2  11         72.71        103.20        25.80 o                         
   6  -2  11         70.88        107.69        26.92 o                         
   7  -2  11          5.17         17.95        25.80 o                         
  -9  -1  11         21.42         33.65        22.44 o                         
  -8  -1  11         21.01         13.46        26.92 o                         
  -7  -1  11         37.35         49.06        15.01 o                         
  -6  -1  11         11.11         34.89        15.63 o                         
  -5  -1  11         55.88         48.85        13.07 o                         
  -4  -1  11        114.86        106.80        16.71 o                         
  -3  -1  11         13.15          5.61        16.83 o                         
  -2  -1  11        228.21        250.47        44.31 o                         
  -1  -1  11        652.25        691.41        53.77 o                         
   0  -1  11         69.67         83.62        26.92 o                         
   1  -1  11         86.23         99.79        19.07 o                         
   2  -1  11        114.73        126.76        22.44 o                         
   3  -1  11         19.35         26.36        15.14 o                         
   4  -1  11        210.20        205.71        16.27 o                         
   5  -1  11         57.59         37.92         8.43 o                         
   6  -1  11         14.23          6.09        10.77 o                         
   7  -1  11         48.04         41.51        13.42 o                         
  -9   0  11         29.84         26.92        29.17 o                         
  -8   0  11         30.74         43.75        26.92 o                         
  -7   0  11          9.76        -14.58        19.07 o                         
  -6   0  11         22.53          9.54        17.45 o                         
  -4   0  11          4.28          8.97        11.90 o                         
  -3   0  11         83.51         97.81        17.95 o                         
  -2   0  11       1300.82       1582.82       183.41 o                         
  -1   0  11        167.26        185.34        40.38 o                         
   0   0  11        128.67        145.40        24.68 o                         
   1   0  11          5.74          3.67         6.06 o                         
   2   0  11         10.33         11.67         4.07 o                         
   3   0  11        107.34        113.71        18.68 o                         
   4   0  11        105.74        100.09        14.60 o                         
   5   0  11         73.78         66.09        12.94 o                         
   6   0  11         33.74         37.38         9.67 o                         
   7   0  11          3.56         -6.17        12.69 o                         
  -9   1  11         20.60          6.73        28.04 o                         
  -8   1  11         18.79         -3.37        17.95 o                         
  -7   1  11         47.46         39.26        20.19 o                         
  -6   1  11          6.04         29.17        24.68 o                         
  -5   1  11         61.97         48.43        28.61 o                         
  -4   1  11        150.39        142.42        21.01 o                         
  -3   1  11         10.30         15.93        15.71 o                         
  -2   1  11        179.13        188.98        19.41 o                         
  -1   1  11        769.81        825.97        27.20 o                         
   0   1  11         63.74         53.08         7.22 o                         
   1   1  11         62.01         63.09         7.66 o                         
   2   1  11        102.20        112.06         7.86 o                         
   3   1  11         16.38          5.21         7.10 o                         
   4   1  11        216.92        213.14        13.92 o                         
   5   1  11         63.05         79.53        10.82 o                         
   6   1  11         13.30         31.97        16.97 o                         
   7   1  11         43.25         51.60        23.56 o                         
  -9   2  11          4.42         41.51        21.31 o                         
  -8   2  11         13.67         20.19        19.07 o                         
  -7   2  11          2.34        -15.71        15.71 o                         
  -6   2  11         28.79         63.94        24.68 o                         
  -5   2  11         34.02         11.22        16.83 o                         
  -4   2  11         87.67         74.04        20.19 o                         
  -3   2  11         55.59         49.85        11.22 o                         
  -2   2  11         19.65         15.38         7.16 o                         
  -1   2  11         12.93         24.11         7.19 o                         
   0   2  11        234.11        217.99        20.74 o                         
   1   2  11        116.05        109.18        11.29 o                         
   2   2  11        121.18        109.13        11.41 o                         
   3   2  11        227.46        235.98        13.12 o                         
   4   2  11          7.75          4.96         8.92 o                         
   5   2  11         73.47         89.09        18.62 o                         
   6   2  11         75.23         84.91        19.75 o                         
   7   2  11          5.53          0.15        14.66 o                         
  -8   3  11          3.30         26.66        14.73 o                         
  -7   3  11         18.43         22.44        16.83 o                         
  -6   3  11         52.27         61.70        28.04 o                         
  -5   3  11         16.69         24.68        12.69 o                         
  -4   3  11        111.53        101.99        14.28 o                         
  -3   3  11         18.96         24.54         7.65 o                         
  -2   3  11        122.72         96.64        11.98 o                         
  -1   3  11         15.83          9.26        12.28 o                         
   0   3  11        164.23        183.26        20.72 o                         
   1   3  11        265.42        246.71        24.57 o                         
   2   3  11        159.24        140.98        13.84 o                         
   3   3  11         33.69         46.58        11.67 o                         
   4   3  11         28.32          8.48        10.51 o                         
   5   3  11          7.60          6.15        10.18 o                         
   6   3  11          4.79         16.66        12.98 o                         
  -8   4  11         11.44          2.05        13.42 o                         
  -7   4  11         10.65         26.17        12.14 o                         
  -6   4  11         19.79         13.20         8.61 o                         
  -5   4  11        104.47         94.65        20.75 o                         
  -4   4  11         47.78         36.90        14.58 o                         
  -3   4  11        203.24        194.29        18.85 o                         
  -2   4  11         23.80         15.71        19.07 o                         
  -1   4  11          0.73         -1.12        13.48 o                         
   0   4  11         54.75         49.47        21.87 o                         
   1   4  11         82.71         86.14        28.61 o                         
   2   4  11        116.45         81.23        13.99 o                         
   3   4  11         73.54         65.16        14.30 o                         
   4   4  11         16.10          5.83        14.06 o                         
   5   4  11          4.54         15.77        38.70 o                         
   6   4  11         63.81         57.45        16.71 o                         
  -7   5  11         43.68         30.29        21.31 o                         
  -6   5  11          1.47          6.38         9.53 o                         
  -5   5  11         17.46         17.01         6.78 o                         
  -4   5  11         44.12         44.70        28.61 o                         
  -3   5  11          2.08        -29.17        29.17 o                         
  -2   5  11          3.52        -19.07        28.04 o                         
   0   5  11         23.60         34.78        19.07 o                         
   1   5  11         91.08        121.72        19.41 o                         
   2   5  11         49.87         49.17        15.90 o                         
   3   5  11          0.27          4.57        10.86 o                         
   4   5  11         52.59         53.75        25.67 o                         
   5   5  11         36.34         23.36        24.68 o                         
  -6   6  11          5.99          8.97        28.04 o                         
  -5   6  11          3.57        -22.44        22.44 o                         
  -4   6  11          1.50        -16.13        16.13 o                         
  -3   6  11         39.58          5.61        21.31 o                         
  -2   6  11         53.56         35.90        22.44 o                         
  -1   6  11         13.72         62.82        32.53 o                         
   0   6  11         66.51        100.96        23.56 o                         
   3   6  11         93.19         98.60        19.42 o                         
   4   6  11         15.79         13.84        16.05 o                         
  -5   7  11          2.36        -11.22        32.53 o                         
  -4   7  11         18.77         47.12        24.68 o                         
  -3   7  11         13.83         -6.73        21.31 o                         
  -2   7  11         26.19         53.85        23.56 o                         
  -1   7  11         50.93         56.09        24.68 o                         
   0   7  11          4.06          8.97        23.56 o                         
   2   7  11         19.82         13.46        26.92 o                         
   3   7  11          3.19         -8.97        28.04 o                         
  -1   8  11          9.41         22.44        35.90 o                         
  -1  -7  12         12.06          7.85        30.29 o                         
  -4  -6  12         26.84         51.04        16.66 o                         
  -3  -6  12          9.03          7.10        12.64 o                         
  -2  -6  12         14.06         19.07        22.44 o                         
  -1  -6  12         10.80        -12.34        21.31 o                         
   0  -6  12         31.05         25.80        21.31 o                         
   1  -6  12          9.41          8.97        28.04 o                         
   2  -6  12         43.94         38.14        20.19 o                         
  -6  -5  12         17.67         31.72        13.25 o                         
  -5  -5  12         16.02         38.70        15.63 o                         
  -4  -5  12          9.59          7.26        11.29 o                         
  -3  -5  12         66.46         73.05        12.87 o                         
  -2  -5  12         20.56         20.19        21.31 o                         
  -1  -5  12          3.78         40.38        20.19 o                         
   0  -5  12         21.90         20.19        20.19 o                         
   1  -5  12         19.86         37.02        28.04 o                         
   2  -5  12         21.06         26.92        21.31 o                         
   3  -5  12         17.88         41.51        28.04 o                         
   4  -5  12          6.44         -1.12        20.19 o                         
  -7  -4  12         13.45         35.90        24.68 o                         
  -6  -4  12         17.69         13.46        22.44 o                         
  -5  -4  12          8.35          9.35        14.05 o                         
  -4  -4  12          5.59        -11.20        11.20 o                         
  -3  -4  12          9.48         -4.49        26.92 o                         
  -1  -4  12         62.26         53.73         8.41 o                         
   0  -4  12         10.42         12.34         8.03 o                         
   1  -4  12        139.11        139.10        24.68 o                         
   2  -4  12          6.85        -23.56        23.56 o                         
   3  -4  12          3.12         26.92        17.95 o                         
   4  -4  12        131.26        186.22        32.53 o                         
  -7  -3  12         14.01         -2.24        24.68 o                         
  -6  -3  12          9.66         15.71        21.31 o                         
  -5  -3  12         31.02         25.80        20.19 o                         
  -4  -3  12         40.54         29.97        10.42 o                         
  -3  -3  12         39.40         39.64        10.03 o                         
  -2  -3  12         46.51         56.41        14.58 o                         
  -1  -3  12         14.85         40.38        20.19 o                         
   0  -3  12         68.74         54.65        24.12 o                         
   1  -3  12          8.43         -8.97        17.95 o                         
   3  -3  12        128.41        152.56        31.41 o                         
   4  -3  12          2.40          6.73        16.83 o                         
   5  -3  12         33.86         21.31        17.95 o                         
  -8  -2  12          6.69         17.95        21.31 o                         
  -7  -2  12         19.18         26.92        21.31 o                         
  -6  -2  12          5.60         26.92        21.31 o                         
  -5  -2  12          1.48          8.97        21.31 o                         
  -4  -2  12        104.69        126.76        23.56 o                         
  -3  -2  12        125.80        150.32        32.53 o                         
  -2  -2  12         38.09         48.49         7.85 o                         
  -1  -2  12         82.59        117.79        31.41 o                         
   0  -2  12          4.11         16.83        17.95 o                         
   1  -2  12         41.92         60.58        19.07 o                         
   2  -2  12         85.33        105.45        19.07 o                         
   3  -2  12         14.92        -22.44        22.44 o                         
   4  -2  12         24.45         12.34        17.95 o                         
   5  -2  12         11.75         17.95        25.80 o                         
   6  -2  12          3.98          7.85        25.80 o                         
  -8  -1  12          8.12          3.37        21.31 o                         
  -7  -1  12          8.90         21.31        22.44 o                         
  -6  -1  12         19.08         11.22        29.17 o                         
  -5  -1  12         39.87         41.51        26.92 o                         
  -4  -1  12          6.72         -6.73        19.07 o                         
  -3  -1  12         53.95         56.09        19.07 o                         
  -2  -1  12         47.88         70.67        20.19 o                         
  -1  -1  12         58.64         53.85        20.19 o                         
   0  -1  12         76.48         93.11        29.17 o                         
   1  -1  12         26.09         13.46         6.35 o                         
   2  -1  12         33.40         32.53        19.07 o                         
   3  -1  12         32.92         42.63        25.80 o                         
   4  -1  12         17.13         -2.24        17.95 o                         
   5  -1  12         35.20         61.70        28.04 o                         
  -8   0  12          0.89         12.34        22.44 o                         
  -7   0  12          2.34         26.92        21.31 o                         
  -6   0  12         39.10         32.53        29.17 o                         
  -5   0  12         18.66          6.73        26.92 o                         
  -3   0  12         21.84         45.99        25.80 o                         
  -2   0  12         13.30         29.17        21.31 o                         
  -1   0  12         84.17        108.81        23.56 o                         
   0   0  12          5.55          4.49        16.83 o                         
   1   0  12         27.16         18.78         7.21 o                         
   2   0  12        210.43        203.08        17.44 o                         
   3   0  12         26.23         23.98        10.94 o                         
   4   0  12         34.44         15.01         8.20 o                         
   5   0  12         26.53         29.17        21.31 o                         
   6   0  12          6.74         13.46        29.17 o                         
  -8   1  12         11.32         19.07        30.29 o                         
  -7   1  12          9.15         -2.24        20.19 o                         
  -6   1  12         25.10         42.63        28.04 o                         
  -5   1  12         30.77         33.65        19.07 o                         
  -4   1  12          7.77         -4.49        21.31 o                         
  -3   1  12         38.81         42.63        22.44 o                         
  -1   1  12         72.80        117.79        24.68 o                         
   0   1  12         66.01         79.65        30.29 o                         
   1   1  12         31.97         21.87         7.85 o                         
   2   1  12         38.74         39.38         6.16 o                         
   3   1  12         31.39         23.67        10.53 o                         
   4   1  12         16.93         20.19        14.27 o                         
   5   1  12         31.77         37.22        12.87 o                         
   6   1  12         57.09         67.08        17.39 o                         
  -8   2  12          6.14          1.12        21.31 o                         
  -7   2  12         21.86         26.92        22.44 o                         
  -6   2  12          6.50          2.24        29.17 o                         
  -5   2  12          0.82        -19.07        19.07 o                         
  -4   2  12         78.35        107.69        24.68 o                         
  -3   2  12        135.53        154.81        28.04 o                         
  -2   2  12         43.36         56.07        26.36 o                         
  -1   2  12         75.38         73.02        38.14 o                         
   0   2  12          4.15         15.71        21.31 o                         
   1   2  12         58.55         47.86         9.12 o                         
   2   2  12         69.04         55.07        10.68 o                         
   3   2  12         11.65         13.65         9.93 o                         
   4   2  12         23.92         26.32        12.44 o                         
   5   2  12          9.48         13.51        16.43 o                         
   6   2  12          2.90         25.80        19.07 o                         
  -7   3  12         13.60         44.87        31.41 o                         
  -6   3  12         13.57          6.73        20.19 o                         
  -4   3  12         37.24         37.94        12.87 o                         
  -3   3  12         43.95         51.14        11.04 o                         
  -2   3  12         54.30         52.60        19.63 o                         
  -1   3  12         16.59         40.38        28.04 o                         
   0   3  12         66.97         80.77        25.80 o                         
   1   3  12          6.82          0.00        19.07 o                         
   2   3  12         15.54         22.05        12.90 o                         
   3   3  12        125.85        143.96        16.80 o                         
   4   3  12          3.69         16.54        16.59 o                         
   5   3  12         24.67         29.76        17.73 o                         
  -7   4  12         14.11          6.73        19.07 o                         
  -6   4  12         14.66         -2.24        20.19 o                         
  -5   4  12         11.98         14.09        15.71 o                         
  -4   4  12          6.48          1.95        10.81 o                         
  -3   4  12          7.03        -11.84        13.21 o                         
  -2   4  12          3.46          6.57        10.42 o                         
  -1   4  12         75.86         66.19        24.68 o                         
   0   4  12         10.48         31.41        30.29 o                         
   1   4  12        127.97        127.88        26.92 o                         
   2   4  12         17.46         13.77        17.39 o                         
   3   4  12          1.63         17.90        15.15 o                         
   4   4  12        138.82        154.37        18.60 o                         
  -6   5  12         11.70         29.17        31.41 o                         
  -5   5  12         16.24         15.90        13.42 o                         
  -4   5  12         11.58          9.81        15.45 o                         
  -3   5  12         71.84         53.38        13.25 o                         
  -2   5  12         12.87         19.07        22.44 o                         
  -1   5  12          1.55         26.92        24.68 o                         
   0   5  12         23.54         35.90        25.80 o                         
   2   5  12         18.84         32.53        24.68 o                         
   3   5  12         32.89         43.30        16.43 o                         
   4   5  12          4.85         11.55        38.14 o                         
  -4   6  12         31.82         74.04        35.90 o                         
  -3   6  12          9.89         16.83        34.78 o                         
  -2   6  12         15.77         37.02        34.78 o                         
  -1   6  12          6.78         13.46        23.56 o                         
   0   6  12         31.33        -15.71        34.78 o                         
   1   6  12         16.20          8.97        34.78 o                         
   2   6  12         37.16         -1.12        38.14 o                         
  -1   7  12          8.90         -1.12        24.68 o                         
  -4  -5  13          1.82         -9.00        17.95 o                         
  -3  -5  13          1.55        -10.20        11.38 o                         
  -2  -5  13         25.20         17.54        11.69 o                         
  -1  -5  13          3.91          7.85        22.44 o                         
   0  -5  13          4.01         11.22        20.19 o                         
   1  -5  13         61.20         58.33        32.53 o                         
  -5  -4  13         44.41         63.94        23.56 o                         
  -4  -4  13          2.26          5.61        23.56 o                         
  -3  -4  13         10.85         22.30        15.71 o                         
  -2  -4  13          6.53        -11.00        11.38 o                         
  -1  -4  13         24.43        -14.58        21.31 o                         
   0  -4  13         12.71         22.44        20.19 o                         
   1  -4  13         27.72         -4.49        29.17 o                         
   2  -4  13         23.24         20.19        20.19 o                         
  -6  -3  13         10.72         11.22        24.68 o                         
  -5  -3  13          9.70        -15.71        21.31 o                         
  -4  -3  13        104.07         98.72        33.65 o                         
  -3  -3  13         30.13         22.36        14.58 o                         
  -2  -3  13         16.34        -10.10        20.19 o                         
  -1  -3  13         43.00         62.82        30.29 o                         
   0  -3  13          1.78        -11.22        26.92 o                         
   1  -3  13         30.89         11.22        28.04 o                         
   2  -3  13         43.00         26.92        21.31 o                         
   3  -3  13          8.37         -2.24        20.19 o                         
   4  -3  13         21.66         42.63        22.44 o                         
  -6  -2  13          8.25        -17.95        32.53 o                         
  -5  -2  13          1.35         23.56        23.56 o                         
  -4  -2  13          3.37          2.24        20.19 o                         
  -3  -2  13        115.00         71.79        31.41 o                         
  -2  -2  13          2.27          6.73        20.19 o                         
  -1  -2  13         11.56          7.07        12.34 o                         
   0  -2  13         50.50         49.36        22.44 o                         
   1  -2  13          5.17          6.73        20.19 o                         
   2  -2  13         28.35         28.04        21.31 o                         
   3  -2  13        109.80        126.76        26.92 o                         
   4  -2  13          3.13          2.24        20.19 o                         
  -7  -1  13         18.87         -2.24        32.53 o                         
  -6  -1  13         17.24         -1.12        31.41 o                         
  -5  -1  13         51.77         69.55        26.92 o                         
  -4  -1  13          0.69         12.34        20.19 o                         
  -3  -1  13         11.46         12.34        20.19 o                         
  -2  -1  13         40.15         34.78        21.31 o                         
   0  -1  13         24.53         28.04        21.31 o                         
   1  -1  13         34.59         62.82        23.56 o                         
   2  -1  13         44.44         51.94        10.13 o                         
   3  -1  13         41.09         69.55        31.41 o                         
   4  -1  13         35.79         32.53        23.56 o                         
  -7   0  13          1.88        -14.58        20.19 o                         
  -6   0  13         31.92         61.70        32.53 o                         
  -5   0  13          0.33        -17.95        29.17 o                         
  -4   0  13          2.45         -8.97        20.19 o                         
  -3   0  13          2.75        -11.22        21.31 o                         
  -2   0  13         47.16         34.78        28.04 o                         
  -1   0  13         47.95         54.97        23.56 o                         
   0   0  13        104.57         97.60        23.56 o                         
   1   0  13         26.00         32.53        28.04 o                         
   2   0  13          1.28         -6.90         8.27 o                         
   3   0  13         10.48         16.83        11.38 o                         
   4   0  13         13.28         15.37        15.44 o                         
  -7   1  13         20.43          6.73        22.44 o                         
  -6   1  13         14.27         23.56        21.31 o                         
  -5   1  13         42.66         60.58        31.41 o                         
  -4   1  13          1.30         -1.12        30.29 o                         
  -3   1  13         11.91         35.90        23.56 o                         
  -2   1  13         36.74         25.80        22.44 o                         
  -1   1  13         41.18         57.21        24.68 o                         
   0   1  13         26.65         15.71        30.29 o                         
   1   1  13         34.02         51.60        29.17 o                         
   2   1  13         30.23         21.51         9.54 o                         
   3   1  13         35.10         55.57        27.48 o                         
   4   1  13         35.49         61.18        31.41 o                         
  -6   2  13          7.56          4.49        19.07 o                         
  -5   2  13          4.03          4.49        21.31 o                         
  -4   2  13          4.43          2.24        20.19 o                         
  -3   2  13        109.58        135.74        25.80 o                         
  -2   2  13          5.73         -5.61        21.31 o                         
  -1   2  13         18.37         13.46        21.31 o                         
   0   2  13         34.96         68.43        30.29 o                         
   1   2  13          4.98         15.71        21.31 o                         
   2   2  13         32.98         43.01        21.31 o                         
   3   2  13         99.65         97.49        37.02 o                         
   4   2  13          3.67         -7.20        13.69 o                         
  -6   3  13          9.00         21.31        22.44 o                         
  -5   3  13         14.77         15.71        22.44 o                         
  -4   3  13         95.79        129.01        26.92 o                         
  -3   3  13         30.16         29.17        21.31 o                         
  -2   3  13         26.51         12.34        31.41 o                         
  -1   3  13         36.72         34.78        22.44 o                         
   0   3  13          1.42         33.65        31.41 o                         
   1   3  13         30.56         -1.12        32.53 o                         
   2   3  13         45.93         41.58        12.44 o                         
   3   3  13          9.04          3.37        15.71 o                         
   4   3  13         32.96         47.04        15.96 o                         
  -4   4  13          1.40        -14.58        23.56 o                         
  -3   4  13         18.16         53.85        33.65 o                         
  -1   4  13         24.06         21.31        24.68 o                         
   0   4  13          5.75         11.22        22.44 o                         
   1   4  13         29.47         37.02        26.92 o                         
   2   4  13         24.08         15.71        26.92 o                         
   3   4  13          4.11         21.76        14.93 o                         
  -4   5  13          1.49        -22.44        24.68 o                         
  -3   5  13          1.42         15.71        25.80 o                         
  -2   5  13         18.97          2.24        24.68 o                         
  -1   5  13          3.22        -15.71        23.56 o                         
   0   5  13          3.54        -34.78        35.90 o                         
   1   5  13         60.67         48.24        39.26 o                         
  -4  -3  14         20.98         48.24        34.78 o                         
  -3  -3  14          6.68        -15.71        23.56 o                         
  -2  -3  14          2.32          5.61        22.44 o                         
  -1  -3  14         13.39         -1.12        22.44 o                         
   0  -3  14         21.98         22.44        25.80 o                         
   1  -3  14          8.63         11.22        23.56 o                         
  -4  -2  14          6.02         -2.24        33.65 o                         
  -3  -2  14          7.15         20.19        24.68 o                         
  -2  -2  14         36.22         53.85        34.78 o                         
  -1  -2  14         20.35         96.47        34.78 o                         
   1  -2  14         11.54         25.80        32.53 o                         
   2  -2  14          8.98         38.14        24.68 o                         
  -5  -1  14          1.62         -5.61        23.56 o                         
  -4  -1  14         19.11         41.51        25.80 o                         
  -3  -1  14         60.84         99.84        29.17 o                         
  -2  -1  14          5.29         -5.61        23.56 o                         
  -1  -1  14         19.69          7.85        23.56 o                         
   0  -1  14         30.47        -21.31        21.31 o                         
   1  -1  14          4.78         38.14        23.56 o                         
   2  -1  14          3.66         11.22        24.68 o                         
  -5   0  14          1.97         11.22        23.56 o                         
  -4   0  14         20.01         39.26        25.80 o                         
  -3   0  14          1.46         29.17        32.53 o                         
  -2   0  14         43.43         35.90        23.56 o                         
  -1   0  14         11.46         37.02        25.80 o                         
   0   0  14          5.67          0.00        29.17 o                         
   1   0  14        129.05        168.27        37.02 o                         
   2   0  14         15.69         11.22        24.68 o                         
  -5   1  14          3.03         -1.12        22.44 o                         
  -4   1  14         23.59         34.78        25.80 o                         
  -3   1  14         56.37         77.40        34.78 o                         
  -2   1  14          7.12         -1.12        23.56 o                         
  -1   1  14         21.48         22.44        23.56 o                         
   0   1  14         29.99         56.09        33.65 o                         
   1   1  14          5.99         24.68        31.41 o                         
  -4   2  14          5.52         -1.12        31.41 o                         
  -3   2  14          7.49         10.10        24.68 o                         
  -2   2  14         35.96         54.97        28.04 o                         
  -1   2  14         26.93         62.82        28.04 o                         
   0   2  14         11.99         40.38        37.02 o                         
   1   2  14          9.86         19.07        32.53 o                         
   2   2  14          8.56        -13.46        23.56 o                         
  -4   3  14         17.50         58.33        28.04 o                         
  -3   3  14         12.22         20.19        24.68 o                         
  -2   3  14          1.24        -25.80        35.90 o                         
  -1   3  14         19.00          7.85        25.80 o                         
   0   3  14         16.55         23.56        24.68 o                         
   1   3  14          9.99         48.24        28.04 o                         
                                                                                
